# Supplementary material for: Multi-omics reveals the involvement of endophytes in the growth of Moso bamboo (Phyllostachys edulis) shoots
Source: Commun Biol. 2026 Mar 26;9:438. doi: 10.1038/s42003-025-09436-3 (PMC13022179; doi:10.1038/s42003-025-09436-3)
Supplement: Supplementary file 3 — Supplementary Data 1 [file 42003_2025_9436_MOESM3_ESM.xlsx]

## Sheet: Figure–Source Data Mapping
Main Figure	Panel	Description	Source data sheet(s)
Figure1	1B	NMDS of bacterial and fungal communities	Figure1B; Bacteria_OTU_abundance; Fungi_OTU_abundance
Figure1	1C	Alpha diversity(chao1)	Figure1C; Alpha_diversity
Figure1	1D	Taxonomic composition of microbial communities	Figure1D; Bacteria_OTU_abundance; Fungi_OTU_abundance
Figure2	ALL	Microbial co-occurrence networks	Figure2-node; Figure2-edge
Figure3	ALL	Venn diagrams of shared OTUs and Core microbial taxa across compartments	Figure3_venn; Figure3_core_micro
Figure4	ALL	Mantel test between microbial communities and phytohormones	Figure4_bacteriaOTU; Figure4_fungiOTU; Figure4_hormone; Figure4_Mantel_test_results
Figure5	ALL	Expression of hormone-related genes	Figure5; Gene_expression; gene_function
Figure6	ALL	Integrated plant–microbe–hormone network	Figure6-node; Figure6-edge
Figure7	-	Conceptual model	Created by authors using BioRender; no source data apply

## Sheet: Figure1B
BACTERIA				FUNGI
Samples	MDS1	MDS2	MDS3	Samples	MDS1	MDS2	MDS3
S1T1	-0.328386	0.0666364039784389	-0.0689411	S1T1	-0.139709	-0.0425415	0.22482154460118
S1T2	-0.120333	0.0651166695162533	-0.0139427	S1T2	-0.154853	-0.21325	0.405780414894847
S1T3	-0.504539	0.0371043086783309	-0.0637736	S1T3	-0.155072	-0.210411	0.406913173748758
S1T4	-0.46448	0.0380895080480444	-0.0767864	S1T4	0.0640713746743809	0.0301401991207616	0.114734421007917
S1T5	-0.653418	0.0568604790747412	-0.0928318	S1T5	-0.153867	-0.176243	0.389818455199373
S1T6	-0.438004	0.05885692511181	-0.0800476	S1T6	0.0622137428456842	0.0370231383756575	0.117723908682525
S1T7	-0.431658	0.0552939621302976	-0.0979765	S1T7	0.0604864792104762	0.0382509428397173	0.119298120285252
S1T8	-0.169318	0.271453039291813	-0.0986792	S1T8	0.0620005834299501	0.039284080358937	0.119324248489616
S1B1	0.1362121615317	0.364921650222585	-0.0819185	S1B1	-0.0503351	-0.154774	-0.101244
S1B2	-0.116249	0.17829077103392	0.134037403154287	S1B2	-0.0792411	-0.135669	-0.0615367
S1B3	-0.127963	0.313058392290936	-0.0112902	S1B3	-0.0481585	-0.167224	-0.0650663
S1B4	0.0116624787895061	0.205613789764001	0.00595739596503638	S1B4	-0.271879	-0.104722	0.047053098697562
S1B5	-0.0895981	0.302685203293387	0.107333971435778	S1B5	-0.264588	-0.0729959	0.0831914377143852
S1B6	0.0765295736554008	0.00313571313182514	0.0408099239993582	S1B6	-0.223143	-0.123045	0.0197181199121496
S1B7	-0.0253376	0.338124924445028	-0.0457309	S1B7	-0.255584	-0.172591	-0.101122
S1B8	0.170989028757523	0.0847588575964825	0.138628054218805	S1B8	-0.348128	-0.170873	0.022618678798992
S1R1	0.0721906106649426	0.0166725465439505	0.217552338425337	S1R1	-0.255429	-0.327591	0.0741723533417164
S1R2	-0.134543	-0.0351725	0.418749524558519	S1R2	-0.497636	-0.153885	0.0315647796637508
S1R3	-0.131456	-6.42144e-05	0.282219116359955	S1R3	-0.360307	-0.111126	0.238760544117642
S1R4	-0.0274663	0.138349623780787	0.169999039123965	S1R4	-0.320119	-0.194614	0.153877652037971
S1R5	-0.134632	0.0661365616231694	0.264852707649752	S1R5	-0.268708	-0.251783	0.109442865996643
S1R6	-0.0220291	0.0803219633402883	0.111551088234312	S1R6	-0.289227	0.16209802921452	-0.0141315
S1R7	0.0665837377005837	0.0476482051225558	0.127601736503041	S1R7	-0.223949	-0.292041	-0.212332
S1R8	-0.0295827	0.322169544053783	-0.0530525	S1R8	-0.265884	-0.266126	-0.29122
S2T1	-0.16603	0.00768767653973056	0.397853239331533	S2T1	-0.14996	0.0251893544933042	-0.344332
S2T2	-0.406046	-0.0102174	-0.0891865	S2T2	-0.219169	-0.00492746	-0.315705
S2T3	-0.493237	-0.0101574	-0.0150818	S2T3	-0.258428	0.0169655210046703	-0.399418
S2T4	-0.0880598	-0.0639412	-0.215471	S2T4	-0.154292	0.0209595995233214	-0.319526
S2T5	-0.0422478	0.022630412787316	-0.21346	S2T5	-0.184315	0.36700284694183	-0.0224936
S2T6	-0.278852	-0.00535132	-0.0144673	S2T6	-0.112691	0.301963260373936	-0.0340265
S2T7	-0.581095	0.0325003210887597	-0.0526116	S2T7	-0.177498	0.257099202393215	-0.0332929
S2T8	-0.182258	-0.0153317	-0.0975061	S2T8	-0.13516	0.298142260788647	-0.0298299
S2B1	-0.131467	-0.093989	0.386977543689221	S2B1	-0.206924	0.393947468051322	0.0598654615091611
S2B2	-0.00875015	-0.0253467	-0.208262	S2B2	-0.199429	0.365285004153628	0.0888178597654463
S2B3	-0.0734255	0.159111801458725	0.0728751108665149	S2B3	-0.191999	0.414645354760872	0.0360786021496471
S2B4	-0.0144787	-0.0739819	-0.247679	S2B4	0.177172013223718	0.173184270322403	-0.0935476
S2B5	0.136813413839867	-0.0149729	0.126580012132691	S2B5	-0.097176	0.348188619704405	0.00674908317118041
S2B6	0.0615255852298538	-0.0262544	0.0861699217375391	S2B6	-0.110652	0.352236665786648	0.00263695132618665
S2B7	-0.0166165	-0.0869255	-0.188039	S2B7	-0.217247	0.240748347648172	-0.0286936
S2B8	-0.0385266	-0.0589115	-0.0492006	S2B8	-0.196035	0.427751910717423	0.0282016533588672
S2R1	-0.257647	-0.31155	0.221343280774101	S2R1	0.0782439339361421	0.124331651381587	-0.0436331
S2R2	0.0525452393064465	-0.0658484	-0.267484	S2R2	0.0860365298373117	0.132856955575432	-0.0367839
S2R3	-0.0778161	-0.160055	0.0873322322216097	S2R3	0.0709603136677698	0.10073250835236	-0.0494677
S2R4	0.013150397420827	-0.0890267	-0.300906	S2R4	0.136798909773562	0.192387556489965	-0.0636539
S2R5	0.0774434131868943	0.220343828582468	-0.0192328	S2R5	0.121393346273153	0.177348295089008	-0.0160794
S2R6	0.108585548055543	0.00433346609319585	-0.0199503	S2R6	-0.324274	0.0704890998455623	-0.033082
S2R7	-0.135805	-0.0599308	0.299271830114493	S2R7	-0.273185	0.092054225860042	0.192854930855301
S2R8	0.052509650661695	-0.0920323	-0.26391	S2R8	0.112016236087024	0.153170513374234	-0.0889111
S3T1	0.211415024888629	0.0660614712288473	0.0749656837293594	S3T1	-0.00190521	0.112706910583926	0.092982691447445
S3T2	0.156379778817979	0.0419802529892596	0.0364863195385104	S3T2	0.03665225200535	0.107849430150023	0.0879319087710589
S3T3	0.198829143956506	-0.0215395	-0.0542292	S3T3	0.0253057452053768	0.108627545122337	0.0624862736863945
S3T4	0.175797377011398	-0.0232768	-0.0437955	S3T4	0.0243975820836882	0.0764358541567282	0.062528595297617
S3T5	0.101222211803656	-0.0258937	0.0453073224542677	S3T5	0.0526622764804392	0.112082552100926	0.0705965704840353
S3T6	0.202247045135343	-0.0442579	0.00651253656707653	S3T6	0.0312855616180027	0.120037372196256	0.0649012135248709
S3T7	0.242222194781436	0.00549829891484885	0.0752151400817689	S3T7	0.0165514519328419	0.0910557745723281	0.0968971677752536
S3T8	0.178132187264036	0.0734242815584853	0.0231338160908304	S3T8	-0.00766808	0.134780922608947	0.0869646219926834
S3B1	0.268789020731711	0.0589148551269579	0.0903277030150534	S3B1	0.180826337443542	0.0157159334699223	-0.0614467
S3B2	0.0787705711728931	0.203113410046503	0.028203311522973	S3B2	0.153471793806224	-0.00354051	-0.0782967
S3B3	0.209201152822404	-0.0176833	-0.00118883	S3B3	0.171982168902478	0.00383787375294415	-0.0556862
S3B4	0.158811992613899	-0.0147177	0.0555690502969103	S3B4	0.277240918124458	0.0370869624037182	-0.0440121
S3B5	0.0647993748850537	-0.0424084	0.202985769570698	S3B5	0.183972852881051	0.0860981298863191	-0.0559139
S3B6	0.135368310428075	-0.0726356	0.100091785844549	S3B6	0.273096663118435	0.064353088697538	-0.0459544
S3B7	0.0392602082932963	-0.141549	0.208131062568541	S3B7	0.264357213460052	0.0423163713155897	-0.0507265
S3B8	0.208298596253935	-0.0380439	0.100848665380821	S3B8	0.272720058076997	0.0493328101678905	-0.0455365
S3R1	0.235093695767459	-0.00348604	0.0389335992146012	S3R1	0.0468504349926653	-0.0429929	-0.0594907
S3R2	0.097746080550514	0.0672531055433208	0.0143115096515762	S3R2	0.0552999733971284	-0.0351087	-0.0323423
S3R3	0.131233451699137	-0.0069701	0.00567719124382631	S3R3	0.191788842546517	-0.0564308	-0.000622524
S3R4	0.100753173561322	-0.00896472	0.0893209800818589	S3R4	0.270768731990327	-0.0294907	0.0133831628036102
S3R5	-0.0709158	-0.124141	0.28277123160537	S3R5	0.0608534061818875	-0.109653	-0.0193056
S3R6	0.0588949927093557	-0.0515894	-0.144753	S3R6	0.19741189891696	0.152199396552832	-0.043068
S3R7	0.0903843307354174	0.0733077269303939	-0.0536046	S3R7	0.0851003418070272	-0.0485969	-0.122874
S3R8	0.107686380648206	-0.0465195	-0.123564	S3R8	0.148062292075844	-0.157645	-0.0820053
S4T1	0.0731496761127704	-0.419011	-0.148705	S4T1	0.223022466852712	-0.421661	0.177569513133974
S4T2	0.0529564872947645	-0.419183	-0.122001	S4T2	-0.164575	-0.28006	-0.216291
S4T3	0.142279417790708	0.000300958956869871	-0.0819095	S4T3	-0.0652796	-0.307397	-0.182449
S4T4	0.118742168833312	0.0977322136246075	-0.051332	S4T4	-0.179648	-0.254371	-0.208647
S4T5	0.0334153032957507	-0.0217916	-0.266425	S4T5	-0.144872	-0.197323	-0.2083
S4T6	-0.225272	-0.353355	-0.0410223	S4T6	-0.08059	-0.286683	-0.214778
S4T7	0.0657545622091852	-0.31943	-0.171577	S4T7	0.188242138666367	0.0892181904540901	-0.106613
S4T8	0.226423734085586	0.0530136860566766	0.0361393122567134	S4T8	0.0978335283674663	0.0227764008048876	-0.532056
S4B1	0.0874728286714476	0.178064390513521	-0.127313	S4B1	-0.151154	-0.240145	0.385230938620433
S4B2	0.18991353044182	0.0607933356279886	-0.0217612	S4B2	0.206874250228218	0.00622797233081971	0.122739202711658
S4B3	0.0775404801451293	-0.453114	0.249506955796837	S4B3	0.215212619242676	0.0376352004409728	0.115363254819317
S4B4	0.0944780281369669	0.15891302890793	-0.113196	S4B4	0.234955721189668	-0.0265577	0.348168989665071
S4B5	0.28027955621942	0.0473553027437795	0.080098565281437	S4B5	0.21866846178406	0.0432598211582943	0.135800083448199
S4B6	0.0767808565683528	-0.0252186	-0.208136	S4B6	0.23151279330177	0.0602016628285485	0.156785722468402
S4B7	0.302996102347015	-0.010579	0.0815053295944018	S4B7	0.209481520687929	0.0322537637999547	0.152928920820866
S4B8	0.103504976626441	0.27476317139108	-0.0311571	S4B8	0.203247488399777	-0.0147326	0.186365295374036
S4R1	0.0515042992700378	-0.559599	-0.150235	S4R1	0.359843652760446	-0.270158	-0.0216099
S4R2	-0.0624482	-0.588358	0.0817416016452015	S4R2	0.3916996990954	-0.232119	-0.0841895
S4R3	0.125128177727168	0.00549254480438363	-0.124443	S4R3	0.373301570947953	-0.138285	-0.0212266
S4R4	0.135227645497959	-0.0111706	-0.113589	S4R4	0.327205693804448	-0.159302	-0.108624
S4R5	0.0930643120282141	-0.0814669	-0.22034	S4R5	0.212061051582702	0.0881868927649169	-0.0506735
S4R6	0.167469977193458	0.102334239460831	0.00498387677700073	S4R6	0.340142799410313	-0.0988708	-0.135556
S4R7	0.186246977718995	0.0751302932450605	-0.144862	S4R7	0.272643133636418	-0.1432	-0.112834
S4R8	0.127582838986011	0.0436615286281402	-0.103908	S4R8	0.271942728930113	-0.146998	0.286616598526322

## Sheet: Figure1C
BACTERIA		FUNGI
index	chao1	index	chao
S1T1	57.875	S1T1	184.4
S1T2	47.5	S1T2	92
S1T3	67.1667	S1T3	119.666666666667
S1T4	45.25	S1T4	85.6
S1T5	51.5	S1T5	59.8571428571429
S1T6	44.6	S1T6	91
S1T7	43.3333333333333	S1T7	88
S1T8	60.75	S1T8	68.25
S1B1	42.8571428571429	S1B1	248.166666666667
S1B2	78	S1B2	129
S1B3	78.1666666666667	S1B3	189
S1B4	125	S1B4	201.352941176471
S1B5	203.206896551724	S1B5	119.666666666667
S1B6	95.3333333333333	S1B6	206.333333333333
S1B7	81.6	S1B7	83
S1B8	63.5	S1B8	82.25
S1R1	74.0909090909091	S1R1	72
S1R2	87.25	S1R2	69
S1R3	89.7692307692308	S1R3	97
S1R4	111.666666666667	S1R4	84.6
S1R5	273.551724137931	S1R5	63.875
S1R6	117.5	S1R6	40.2
S1R7	247.116279069767	S1R7	53.4285714285714
S1R8	81.5	S1R8	51.1428571428572
S2T1	79.3333333333333	S2T1	201.625
S2T2	104.769230769231	S2T2	115
S2T3	79.75	S2T3	77.2727272727273
S2T4	74.1111111111111	S2T4	225.6
S2T5	94	S2T5	85.2727272727273
S2T6	103.352941176471	S2T6	164.066666666667
S2T7	176.757575757576	S2T7	98.9090909090909
S2T8	113.909090909091	S2T8	175
S2B1	211.041666666667	S2B1	35.5
S2B2	76.5714285714286	S2B2	68.2
S2B3	85.9090909090909	S2B3	99
S2B4	104	S2B4	35
S2B5	73.2	S2B5	34.6
S2B6	61	S2B6	42
S2B7	90.4285714285714	S2B7	48.1666666666667
S2B8	79.25	S2B8	7
S2R1	561.04347826087	S2R1	186.714285714286
S2R2	342.48	S2R2	134.25
S2R3	517.5	S2R3	203
S2R4	169.882352941176	S2R4	61.0909090909091
S2R5	217.454545454545	S2R5	53.3
S2R6	315.957446808511	S2R6	66.625
S2R7	301.024390243902	S2R7	70
S2R8	60.5	S2R8	53.8571428571429
S3T1	94.5	S3T1	49
S3T2	302.405405405405	S3T2	97
S3T3	49.2	S3T3	78.8571428571429
S3T4	69.5	S3T4	103.111111111111
S3T5	102.363636363636	S3T5	83
S3T6	101	S3T6	99
S3T7	51	S3T7	100.857142857143
S3T8	89.75	S3T8	51
S3B1	55.1428571428571	S3B1	202.176470588235
S3B2	86.3333333333333	S3B2	205.25
S3B3	76.5	S3B3	147.333333333333
S3B4	101.769230769231	S3B4	75
S3B5	91.3333333333333	S3B5	197.666666666667
S3B6	129	S3B6	85.3333333333333
S3B7	123.090909090909	S3B7	94.3
S3B8	86.2307692307692	S3B8	78.4285714285714
S3R1	126.555555555556	S3R1	232
S3R2	114.55	S3R2	125.5
S3R3	91.2	S3R3	114
S3R4	107.052631578947	S3R4	111
S3R5	189	S3R5	215.333333333333
S3R6	128.5	S3R6	86.8571428571429
S3R7	73.6666666666667	S3R7	79.5
S3R8	83.375	S3R8	56.2
S4T1	65.3333333333333	S4T1	65
S4T2	61.5	S4T2	214.75
S4T3	80.8571428571429	S4T3	79.875
S4T4	69.1666666666667	S4T4	110
S4T5	76.6666666666667	S4T5	168
S4T6	71	S4T6	45.5
S4T7	105.2	S4T7	57.7692307692308
S4T8	63	S4T8	40.5
S4B1	45	S4B1	87.6
S4B2	101.5	S4B2	97
S4B3	87.8	S4B3	115.142857142857
S4B4	80	S4B4	61.6666666666667
S4B5	51.8571428571429	S4B5	102.6
S4B6	63.6	S4B6	92
S4B7	63.6	S4B7	108.25
S4B8	99.5	S4B8	102.5
S4R1	113.111111111111	S4R1	81.125
S4R2	143.066666666667	S4R2	97.1428571428572
S4R3	89.2727272727273	S4R3	37
S4R4	64.375	S4R4	82
S4R5	87.0833333333333	S4R5	76.9090909090909
S4R6	60	S4R6	80.5
S4R7	55	S4R7	95.4285714285714
S4R8	79.2	S4R8	76

## Sheet: Figure1D
BACTERIA	Class	S1T1	S1T2	S1T3	S1T4	S1T5	S1T6	S1T7	S1T8	S1B1	S1B2	S1B3	S1B4	S1B5	S1B6	S1B7	S1B8	S1R1	S1R2	S1R3	S1R4	S1R5	S1R6	S1R7	S1R8	S2T1	S2T2	S2T3	S2T4	S2T5	S2T6	S2T7	S2T8	S2B1	S2B2	S2B3	S2B4	S2B5	S2B6	S2B7	S2B8	S2R1	S2R2	S2R3	S2R4	S2R5	S2R6	S2R7	S2R8
	Gammaproteobacteria	22.4961	61.5039	8.46351	9.595	1.53889	11.8597	12.1626	79.231	99.5456	90.5714	87.1349	93.0935	97.8864	92.3613	97.7976	98.7946	96.5352	99.4351	96.8042	96.5477	94.2507	95.9155	86.8378	99.2026	98.3814	32.9193	11.0931	88.8717	95.0754	34.1998	6.16892	55.1522	97.8917	97.7167	97.2089	97.95	97.8401	97.9405	98.4446	98.4212	31.1264	96.1008	57.1685	96.2644	99.2338	96.6925	93.3615	99.7599
	Bacilli	76.942	38.2773	89.982	89.349	96.8985	87.6039	87.0629	20.3207	0.012424	8.25629	10.1976	4.13569	0.483632	5.21822	0.893964	0.973835	2.95141	0.482235	2.62526	1.91593	3.95038	2.445	9.4548	0.444591	0.970544	55.6443	84.4328	10.1077	1.64831	53.8636	93.3514	44.1514	0.895545	1.94101	2.25351	1.55786	2.03434	1.8764	1.1287	1.1821	4.17285	1.08892	1.3693	0.037569	0.17787	1.01261	5.33986	0.125513
	Alphaproteobacteria	0.016208	0.009815	0.159365	0.076	0.014258	0.021263	0.048469	0.081629	0.437499	0.021659	0.040804	2.16573	1.34596	1.47242	1.10273	0.009038	0.292439	0.042843	0.408588	0.931147	0.342981	0.219207	1.30144	0.084586	0.110242	0.315099	0.054481	0.365752	1.78916	0.56656	0.082537	0.170003	0.83836	0.109487	0.293987	0.220229	0.038091	0.06964	0.328145	0.235893	18.6289	1.66803	10.9977	0.09443	0.333639	1.61547	0.511603	0.045822
	Acidobacteriae	0	0	0	0	0	0	0	0	0	0	0	0.015059	0.052469	0.00503	0.002067	0	0	0.004982	0.001072	0	0.069138	0.003891	0.133662	0	0.004121	0.002443	0	0	0	0.001442	0.024276	0.004113	0.038843	0.002126	0.002343	0.002956	0.001411	0	0.001016	0.003954	13.3326	0.451137	16.1402	0.018277	0.050519	0.12952	0.118062	0.002988
	Bacteroidia	0.056189	0.065901	0.049623	0.037	0.021862	0.057022	0.031303	0.05117	0.000887	0.950305	2.29554	0.030118	0.003422	0.093048	0.011368	0.199964	0.015893	0.002989	0.033245	0.280582	0.013557	0.481218	0.140696	0.06705	0.011333	0.488526	0.020014	0.023597	0.053294	0.034599	0.006797	0.009597	0.117608	0.164762	0.007028	0.028083	0.009875	0.007738	0.015239	0.003954	0.575766	0.100253	0.057266	3.51421	0.03789	0.040033	0.087317	0.036857
	AD3	0	0	0	0	0	0	0	0	0	0	0	0.004107	0.025094	0	0.001033	0	0	0.000996	0.001072	0.001375	0.081339	0	0.056279	0	0	0	0	0	0	0.007208	0.022334	0.002742	0.019421	0	0	0.001478	0.001411	0	0	0.003954	11.6099	0.11945	4.20081	0.017261	0.062097	0.128342	0.092236	0.002988
	Actinobacteria	0	0	0	0	0.000951	0	0	0	0.000887	0	0.003498	0.005476	0.012547	0.010059	0	0	0	0.000996	0.003217	0.015129	0.050159	0.001297	0.030953	0.001032	0	0.004885	0	0	0	0.005767	0.018449	0.001371	0.039922	0.001063	0	0	0	0	0	0	5.84642	0.124783	1.67727	0.005077	0.014735	0.029436	0.034435	0.000996
	Thermoleophilia	0	0	0	0	0	0	0	0	0	0	0	0	0.026235	0.003772	0.002067	0	0	0	0.002145	0	0.021691	0	0.012663	0	0	0.002443	0	0	0	0	0.008739	0.002742	0.016185	0.011693	0	0	0	0	0	0	3.31679	0.081055	2.46882	0.010154	0.006315	0.024727	0.028286	0
	Ktedonobacteria	0	0	0	0	0	0	0	0	0	0	0	0.001369	0.013688	0	0	0	0.001589	0	0.001072	0	0.008134	0	0.01407	0	0	0	0	0	0	0	0.004855	0	0.002158	0	0	0.001478	0	0	0	0	2.03796	0.037328	1.20514	0.002031	0.001052	0.028259	0.006149	0.000996
	Acidimicrobiia	0	0	0	0	0	0	0	0	0	0	0	0.001369	0.003422	0	0	0	0	0	0	0	0.008134	0.001297	0.018291	0	0	0	0	0	0	0.001442	0.002913	0.001371	0.003237	0.001063	0	0	0	0	0	0	1.46102	0.02453	0.804276	0.001015	0.005262	0.012952	0.008609	0.000996
	Other	0	0	0.001909	0.002	0	0	0	0.006092	0.000887	0	0.001166	0.030118	0.013688	0	0.002067	0	0	0	0	0.001375	0.052871	0	0.037988	0	0	0.015877	0	0	0	0.004325	0.012623	0.001371	0.009711	0	0.001171	0.001478	0	0.00129	0	0.001318	7.04234	0.077856	3.10639	0.003046	0.02105	0.052985	0.044273	0
	Unclassified	0.489492	0.143019	1.34363	0.941	1.52558	0.458113	0.694718	0.309458	0.001775	0.200349	0.326435	0.517475	0.133455	0.836173	0.187061	0.022595	0.203436	0.029891	0.12011	0.306715	1.15095	0.932604	1.96131	0.200118	0.522363	10.6071	4.39965	0.631216	1.43386	11.3153	0.296163	0.503153	0.127318	0.052086	0.233081	0.236487	0.074771	0.10446	0.08229	0.147598	0.849051	0.125849	0.804276	0.032492	0.055782	0.233136	0.367715	0.022911
FUNGI	Class	S1T1	S1T2	S1T3	S1T4	S1T5	S1T6	S1T7	S1T8	S1B1	S1B2	S1B3	S1B4	S1B5	S1B6	S1B7	S1B8	S1R1	S1R2	S1R3	S1R4	S1R5	S1R6	S1R7	S1R8	S2T1	S2T2	S2T3	S2T4	S2T5	S2T6	S2T7	S2T8	S2B1	S2B2	S2B3	S2B4	S2B5	S2B6	S2B7	S2B8	S2R1	S2R2	S2R3	S2R4	S2R5	S2R6	S2R7	S2R8
	Saccharomycetes	11.2438	0.003431	0.003473	30.9679	0.670412	30.8375	31.023	30.9271	15.3986	15.9287	17.1524	1.79928	2.2958	3.27167	2.85439	0.104164	0.023058	0.015601	0.014504	0.022082	0.380313	40.0316	1.30281	0.22135	2.23892	1.98343	1.07554	2.60527	96.4334	89.1506	91.685	85.7242	93.9633	95.8401	98.687	98.8922	99.6861	99.094	76.2285	99.8857	83.9835	84.3886	80.9176	97.0608	86.9788	6.91661	5.25681	96.547
	Dothideomycetes	12.3278	10.94	10.8658	2.64364	10.8055	2.47483	2.52971	2.39003	34.4318	23.094	32.3729	48.6077	49.5383	47.6082	39.2413	59.2711	13.5284	97.6616	30.8528	10.7897	19.9472	11.6282	95.8915	96.1687	24.7428	15.7518	31.384	23.566	0.633884	0.817181	2.2765	0.461797	0.520799	0.383865	0.011326	0.921014	0.096359	0.096563	6.25868	0	2.58621	2.13646	4.61228	1.84353	1.55813	90.5094	54.2482	2.82848
	Sordariomycetes	8.4603	8.00515	8.17478	38.9563	9.00136	40.7073	41.4009	41.1561	6.24482	4.89523	6.03739	19.6435	26.8638	17.3296	2.90096	24.0747	66.227	0.999315	46.5272	21.4479	51.1257	0.736811	0.841184	1.96426	58.5338	78.0405	66.3465	47.9642	1.52796	1.34601	2.40733	2.77078	0.020745	1.44633	0.608385	0.007074	0.016519	0.014275	0.007481	0	0.680359	1.09444	0.690869	0.505111	0.396994	0.454442	18.8726	0.357585
	Eurotiomycetes	3.34578	2.34991	2.42447	0.021525	2.07187	0.014736	0.02062	0.017459	28.609	46.5172	35.9058	10.1837	13.8337	17.2303	47.0144	9.60785	2.92371	0.463689	0.29824	0.435331	0.293512	1.9693	0.30775	1.04197	0.084267	0.903325	0.02113	0.259956	0.387527	0.06346	1.27553	0.090269	0.013102	0.115601	0.00809	0.005659	0.004589	0	0.002138	0	1.05881	0.928148	1.54148	0.017093	0.013565	0.014542	0.033638	0.005931
	Malasseziomycetes	47.3432	60.8662	60.6613	1.31066	61.0223	1.2018	1.12918	1.19548	1.14856	4.55832	0.968064	0.710376	3.06517	0.057573	1.5894	0.007936	0.007378	0.009534	0.001813	0.006309	0.006264	0.610883	0.003419	0.0009	1.02524	0.96646	0	0.00228	0.031833	0.086839	0.094675	0.006651	1.19882	1.56194	0.012135	0.00283	0.003671	0.041984	0.342005	0	0.07654	0.100761	0.067303	0.018803	0.021704	0.030902	0.005606	0.005931
	Mucoromycetes	0.04332	0.008576	0.022577	0.102047	0	0.131805	0.143518	0.101997	0.044324	0.092146	0.085356	0.084872	0.050176	0.069255	5.33472	0.69244	0.651147	0.475823	13.6302	62.143	4.74005	44.2435	0.384688	0.195256	0.003511	0.038853	0.008452	0.005701	0.45396	0.076819	0.04992	0.00095	0	0	0	0.005659	0.001835	0.02687	0.019238	0	0.922737	2.09632	2.2364	0.26153	2.39553	1.04794	15.8237	0.137272
	Agaricomycetes	6.69524	8.253	8.39274	2.22988	7.77151	2.28653	2.41012	2.30733	1.34513	0.121901	2.09331	2.5139	1.09244	1.55448	0.422183	0.635894	1.31152	0.052003	0.278296	2.99264	0.296197	0.329556	0.020517	0.154765	0.830963	1.18986	0.74168	3.76823	0.02076	2.31794	0.727276	0.28316	2.07446	0.330918	0.65369	0.120255	0.151421	0.153661	16.2944	0.110664	0.230472	0.117145	0.197044	0.035042	0.030747	0.638037	0.078488	0.015252
	Tremellomycetes	1.56413	1.51887	1.50053	0.988576	1.4598	1.01351	0.959262	0.974023	0.684126	0.155496	0.542324	6.7753	2.20072	8.26554	0.052773	2.43743	0.060872	0.042469	0.809507	1.67298	0.202237	0.005359	0.468464	0.006299	1.67246	0.067021	0.004226	0.401336	0.361231	0.213758	0.105864	0.164385	0.244568	0.060889	0.001618	0	0.015601	0.450068	0.011756	0	5.91402	5.44519	5.78238	0.107689	5.50727	0.168144	0.271904	0.040673
	Eudicotyledonae	6.14037	7.19811	7.04938	0.073346	6.33916	0.090053	0.096504	0.05789	0.260161	0	0.010409	0.089964	0	0.000834	0	0	0	0	0	0	0	0	0	0	0.104163	0.002914	0	0.575781	0	0.001113	0.000861	0.019954	0.352659	0.106776	0.001618	0	0	0	0	0	0.032317	0.03031	0	0	0	0	0	0
	Mortierellomycetes	0.010139	0	0	0.007175	0.004576	0.015555	0.00165	0	0.244744	0.011518	0.017696	0.004244	0	0.016688	0.212644	0.157733	0.427027	0.099672	6.71266	0.123028	11.3324	0.431369	0.008549	0.0018	0.289082	0.000971	0.030639	0.218911	0.019376	0.301711	0	0.008552	0.002184	0.001765	0.002427	0.001415	0.000918	0.001679	0.001069	0	0.085045	0.069632	0.042166	0.026495	0.05245	0.013633	2.02013	0.0161
	Other	0.100465	0.002573	0.004342	0.533352	0.002288	0.57061	0.545204	0.507227	1.34416	0.058551	0.052046	0.412476	0.035212	0.883627	0.122619	0.113092	0.409503	0.049402	0.234784	0.084122	9.9123	0.005359	0.603532	0.008998	1.05685	0.037881	0.358162	1.2918	0.016608	0.281671	0.023238	1.06612	0.073152	0.001765	0.001618	0	0.002753	0.002519	0.003206	0	0.128418	0.077004	0.041355	0.047007	0.051546	0.049989	2.9218	0.011863
	Unclassified	2.72547	0.854202	0.900494	22.1656	0.851171	20.6558	19.7403	20.3654	10.2446	4.56696	4.76225	9.17462	1.02466	3.71223	0.254552	2.89773	14.4304	0.130873	0.639991	0.28286	1.76376	0.008038	0.167553	0.235747	9.41798	1.01697	0.029583	19.3405	0.11349	5.34285	1.35385	9.40318	1.53619	0.150016	0.012135	0.043858	0.020189	0.118395	0.831499	0.003599	4.30157	3.51599	3.87114	0.07692	2.99328	0.156328	0.467189	0.033894
[truncated: 50 more columns]

## Sheet: Figure2-edge
Network_ID	Stage	Compartment	Source	Target	Spearman_r	P_value
S1T	S1	Top	fungi_OTU000044	fungi_OTU000457	0.96875	7.45169818401e-05
S1T	S1	Top	fungi_OTU000044	bacteria_OTU000036	0.84559	0.00817017174491
S1T	S1	Top	fungi_OTU000044	fungi_OTU000013	0.81057	0.0146697522579
S1T	S1	Top	fungi_OTU000044	fungi_OTU000050	0.85067	0.00741998359893
S1T	S1	Top	fungi_OTU000044	fungi_OTU000008	0.86648	0.00537127105533
S1T	S1	Top	fungi_OTU000044	fungi_OTU000034	0.89443	0.00271368203509
S1T	S1	Top	fungi_OTU000044	fungi_OTU000022	0.78262	0.0216744
S1T	S1	Top	fungi_OTU000044	fungi_OTU000016	0.78262	0.0216744
S1T	S1	Top	fungi_OTU000044	fungi_OTU000005	0.78262	0.0216744
S1T	S1	Top	fungi_OTU000044	fungi_OTU000081	0.78262	0.0216744
S1T	S1	Top	fungi_OTU000044	fungi_OTU000023	0.79579	0.0181620342317
S1T	S1	Top	fungi_OTU000044	fungi_OTU000113	0.86648	0.00537127105533
S1T	S1	Top	fungi_OTU000044	fungi_OTU000169	0.78467	0.0211026277896
S1T	S1	Top	fungi_OTU000044	fungi_OTU000011	0.72655	0.0412086264837
S1T	S1	Top	fungi_OTU000044	fungi_OTU000137	0.72655	0.0412086264837
S1T	S1	Top	fungi_OTU000044	fungi_OTU000089	0.90092	0.00225457205341
S1T	S1	Top	fungi_OTU000044	fungi_OTU000135	0.81373	0.0139834310613
S1T	S1	Top	fungi_OTU000044	fungi_OTU000235	0.81373	0.0139834310613
S1T	S1	Top	fungi_OTU000044	fungi_OTU000220	0.8428	0.00860346354994
S1T	S1	Top	fungi_OTU000044	fungi_OTU000057	0.8428	0.00860346354994
S1T	S1	Top	fungi_OTU000044	fungi_OTU000237	0.8428	0.00860346354994
S1T	S1	Top	fungi_OTU000044	fungi_OTU000189	0.78262	0.0216744
S1T	S1	Top	fungi_OTU000044	fungi_OTU000199	0.81373	0.0139834310613
S1T	S1	Top	fungi_OTU000044	fungi_OTU000046	0.81373	0.0139834310613
S1T	S1	Top	fungi_OTU000044	fungi_OTU000105	0.81373	0.0139834310613
S1T	S1	Top	fungi_OTU000044	fungi_OTU000165	0.8428	0.00860346354994
S1T	S1	Top	fungi_OTU000044	fungi_OTU000031	0.8428	0.00860346354994
S1T	S1	Top	fungi_OTU000044	fungi_OTU000271	0.8428	0.00860346354994
S1T	S1	Top	fungi_OTU000044	fungi_OTU000183	0.90092	0.00225457205341
S1T	S1	Top	fungi_OTU000044	fungi_OTU000040	0.90092	0.00225457205341
S1T	S1	Top	fungi_OTU000044	fungi_OTU000154	0.90092	0.00225457205341
S1T	S1	Top	fungi_OTU000044	fungi_OTU000059	0.92998	0.000813758145711
S1T	S1	Top	fungi_OTU000044	fungi_OTU000197	0.92998	0.000813758145711
S1T	S1	Top	fungi_OTU000044	fungi_OTU000181	0.72655	0.0412086264837
S1T	S1	Top	fungi_OTU000044	fungi_OTU000003	-0.83853	0.00929216290774
S1T	S1	Top	fungi_OTU000044	bacteria_OTU000041	0.76376	0.0273960439091
S1T	S1	Top	fungi_OTU000457	bacteria_OTU000036	0.79104	0.0193848405446
S1T	S1	Top	fungi_OTU000457	fungi_OTU000013	0.78262	0.0216744
S1T	S1	Top	fungi_OTU000457	fungi_OTU000050	0.79579	0.0181620342317
S1T	S1	Top	fungi_OTU000457	fungi_OTU000008	0.81057	0.0146697522579
S1T	S1	Top	fungi_OTU000457	fungi_OTU000034	0.86648	0.00537127105533
S1T	S1	Top	fungi_OTU000457	fungi_OTU000001	0.76376	0.0273960439091
S1T	S1	Top	fungi_OTU000457	fungi_OTU000023	0.74091	0.0354695545986
S1T	S1	Top	fungi_OTU000457	fungi_OTU000113	0.89443	0.00271368203509
S1T	S1	Top	fungi_OTU000457	fungi_OTU000169	0.8428	0.00860346354994
S1T	S1	Top	fungi_OTU000457	fungi_OTU000011	0.81373	0.0139834310613
S1T	S1	Top	fungi_OTU000457	fungi_OTU000137	0.81373	0.0139834310613
S1T	S1	Top	fungi_OTU000457	fungi_OTU000089	0.92998	0.000813758145711
S1T	S1	Top	fungi_OTU000457	fungi_OTU000135	0.8428	0.00860346354994
S1T	S1	Top	fungi_OTU000457	fungi_OTU000235	0.8428	0.00860346354994
S1T	S1	Top	fungi_OTU000457	fungi_OTU000220	0.90092	0.00225457205341
S1T	S1	Top	fungi_OTU000457	fungi_OTU000057	0.90092	0.00225457205341
S1T	S1	Top	fungi_OTU000457	fungi_OTU000237	0.90092	0.00225457205341
S1T	S1	Top	fungi_OTU000457	fungi_OTU000199	0.72655	0.0412086264837
S1T	S1	Top	fungi_OTU000457	fungi_OTU000046	0.72655	0.0412086264837
S1T	S1	Top	fungi_OTU000457	fungi_OTU000105	0.72655	0.0412086264837
S1T	S1	Top	fungi_OTU000457	fungi_OTU000165	0.81373	0.0139834310613
S1T	S1	Top	fungi_OTU000457	fungi_OTU000031	0.81373	0.0139834310613
S1T	S1	Top	fungi_OTU000457	fungi_OTU000271	0.81373	0.0139834310613
S1T	S1	Top	fungi_OTU000457	fungi_OTU000183	0.8428	0.00860346354994
S1T	S1	Top	fungi_OTU000457	fungi_OTU000040	0.8428	0.00860346354994
S1T	S1	Top	fungi_OTU000457	fungi_OTU000154	0.8428	0.00860346354994
S1T	S1	Top	fungi_OTU000457	fungi_OTU000059	0.90092	0.00225457205341
S1T	S1	Top	fungi_OTU000457	fungi_OTU000197	0.90092	0.00225457205341
S1T	S1	Top	fungi_OTU000457	fungi_OTU000010	-0.76376	0.0273960439091
S1T	S1	Top	fungi_OTU000457	fungi_OTU000003	-0.83853	0.00929216290774
S1T	S1	Top	bacteria_OTU000036	bacteria_OTU000022	0.83333	0.0101755401235
S1T	S1	Top	bacteria_OTU000036	fungi_OTU000050	0.7545	0.0305127590333
S1T	S1	Top	bacteria_OTU000036	fungi_OTU000008	0.70753	0.0496282607349
S1T	S1	Top	bacteria_OTU000036	fungi_OTU000113	0.73193	0.0389982739878
S1T	S1	Top	bacteria_OTU000036	fungi_OTU000165	0.72297	0.0427211
S1T	S1	Top	bacteria_OTU000036	fungi_OTU000031	0.72297	0.0427211
S1T	S1	Top	bacteria_OTU000036	fungi_OTU000271	0.72297	0.0427211
S1T	S1	Top	bacteria_OTU000036	fungi_OTU000183	0.74834	0.0327051716548
S1T	S1	Top	bacteria_OTU000036	fungi_OTU000040	0.74834	0.0327051716548
S1T	S1	Top	bacteria_OTU000036	fungi_OTU000154	0.74834	0.0327051716548
S1T	S1	Top	bacteria_OTU000036	fungi_OTU000059	0.72297	0.0427211
S1T	S1	Top	bacteria_OTU000036	fungi_OTU000197	0.72297	0.0427211
S1T	S1	Top	bacteria_OTU000036	fungi_OTU000003	-0.70753	0.0496282607349
S1T	S1	Top	bacteria_OTU000036	bacteria_OTU000041	0.85714	0.00653001725472
S1T	S1	Top	bacteria_OTU000036	bacteria_OTU000039	0.7619	0.0280049391531
S1T	S1	Top	bacteria_OTU000036	bacteria_OTU000070	-0.76376	0.0273960439091
S1T	S1	Top	bacteria_OTU000022	fungi_OTU000013	0.75632	0.0298843788122
S1T	S1	Top	bacteria_OTU000022	fungi_OTU000050	0.80241	0.0165407228007
S1T	S1	Top	bacteria_OTU000022	fungi_OTU000008	0.70753	0.0496282607349
S1T	S1	Top	bacteria_OTU000022	fungi_OTU000116	0.76102	0.0282980061986
S1T	S1	Top	bacteria_OTU000022	fungi_OTU000054	0.73565	0.0375095411795
S1T	S1	Top	bacteria_OTU000022	fungi_OTU000113	0.75632	0.0298843788122
S1T	S1	Top	bacteria_OTU000022	fungi_OTU000135	0.76102	0.0282980061986
S1T	S1	Top	bacteria_OTU000022	fungi_OTU000235	0.76102	0.0282980061986
S1T	S1	Top	bacteria_OTU000022	fungi_OTU000165	0.78639	0.0206310162459
S1T	S1	Top	bacteria_OTU000022	fungi_OTU000031	0.78639	0.0206310162459
S1T	S1	Top	bacteria_OTU000022	fungi_OTU000271	0.78639	0.0206310162459
S1T	S1	Top	bacteria_OTU000022	fungi_OTU000183	0.73565	0.0375095411795
S1T	S1	Top	bacteria_OTU000022	fungi_OTU000040	0.73565	0.0375095411795
S1T	S1	Top	bacteria_OTU000022	fungi_OTU000154	0.73565	0.0375095411795
S1T	S1	Top	bacteria_OTU000022	bacteria_OTU000124	0.7545	0.0305127590333
S1T	S1	Top	bacteria_OTU000022	fungi_OTU000097	-0.71028	0.0483489344439
S1T	S1	Top	bacteria_OTU000022	fungi_OTU000064	-0.71028	0.0483489344439
S1T	S1	Top	bacteria_OTU000022	fungi_OTU000070	-0.71028	0.0483489344439
S1T	S1	Top	bacteria_OTU000022	fungi_OTU000063	-0.73565	0.0375095411795
S1T	S1	Top	bacteria_OTU000022	fungi_OTU000075	-0.73565	0.0375095411795
S1T	S1	Top	bacteria_OTU000022	fungi_OTU000003	-0.78072	0.0222145146656
S1T	S1	Top	bacteria_OTU000022	bacteria_OTU000039	0.83333	0.0101755401235
S1T	S1	Top	bacteria_OTU000022	bacteria_OTU000017	0.71429	0.0465282322842
S1T	S1	Top	fungi_OTU000013	fungi_OTU000050	0.95722	0.000189540697433
S1T	S1	Top	fungi_OTU000013	fungi_OTU000008	0.975	3.83337402344e-05
S1T	S1	Top	fungi_OTU000013	fungi_OTU000034	0.925	0.000996251220703
S1T	S1	Top	fungi_OTU000013	fungi_OTU000022	0.925	0.000996251220703
S1T	S1	Top	fungi_OTU000013	fungi_OTU000016	0.925	0.000996251220703
S1T	S1	Top	fungi_OTU000013	fungi_OTU000005	0.925	0.000996251220703
S1T	S1	Top	fungi_OTU000013	fungi_OTU000081	0.925	0.000996251220703
S1T	S1	Top	fungi_OTU000013	fungi_OTU000045	0.88359	0.00360788828164
S1T	S1	Top	fungi_OTU000013	fungi_OTU000004	0.9	0.00231625
S1T	S1	Top	fungi_OTU000013	fungi_OTU000055	0.9	0.00231625
S1T	S1	Top	fungi_OTU000013	fungi_OTU000001	0.82952	0.0108579547287
S1T	S1	Top	fungi_OTU000013	fungi_OTU000006	0.775	0.0238873864746
S1T	S1	Top	fungi_OTU000013	fungi_OTU000182	0.825	0.0117014416504
S1T	S1	Top	fungi_OTU000013	fungi_OTU000023	0.73632	0.0372460774568
S1T	S1	Top	fungi_OTU000013	fungi_OTU000116	0.93578	0.000630791347202
S1T	S1	Top	fungi_OTU000013	fungi_OTU000054	0.90978	0.0017138197779
S1T	S1	Top	fungi_OTU000013	fungi_OTU000113	0.8	0.01712
S1T	S1	Top	fungi_OTU000013	fungi_OTU000169	0.77981	0.0224748079951
S1T	S1	Top	fungi_OTU000013	fungi_OTU000011	0.80581	0.0157452
S1T	S1	Top	fungi_OTU000013	fungi_OTU000137	0.80581	0.0157452
S1T	S1	Top	fungi_OTU000013	fungi_OTU000089	0.85779	0.00644442283635
S1T	S1	Top	fungi_OTU000013	fungi_OTU000135	0.93578	0.000630791347202
S1T	S1	Top	fungi_OTU000013	fungi_OTU000235	0.93578	0.000630791347202
S1T	S1	Top	fungi_OTU000013	fungi_OTU000220	0.88379	0.0035896466833
S1T	S1	Top	fungi_OTU000013	fungi_OTU000057	0.88379	0.0035896466833
S1T	S1	Top	fungi_OTU000013	fungi_OTU000237	0.88379	0.0035896466833
S1T	S1	Top	fungi_OTU000013	fungi_OTU000189	0.825	0.0117014416504
S1T	S1	Top	fungi_OTU000013	fungi_OTU000199	0.88379	0.0035896466833
S1T	S1	Top	fungi_OTU000013	fungi_OTU000046	0.88379	0.0035896466833
S1T	S1	Top	fungi_OTU000013	fungi_OTU000105	0.88379	0.0035896466833
S1T	S1	Top	fungi_OTU000013	fungi_OTU000165	0.96177	0.000135719888045
S1T	S1	Top	fungi_OTU000013	fungi_OTU000031	0.96177	0.000135719888045
S1T	S1	Top	fungi_OTU000013	fungi_OTU000271	0.96177	0.000135719888045
S1T	S1	Top	fungi_OTU000013	fungi_OTU000183	0.93578	0.000630791347202
S1T	S1	Top	fungi_OTU000013	fungi_OTU000040	0.93578	0.000630791347202
S1T	S1	Top	fungi_OTU000013	fungi_OTU000154	0.93578	0.000630791347202
S1T	S1	Top	fungi_OTU000013	fungi_OTU000059	0.88379	0.0035896466833
S1T	S1	Top	fungi_OTU000013	fungi_OTU000197	0.88379	0.0035896466833
S1T	S1	Top	fungi_OTU000013	fungi_OTU000077	0.72783	0.0406767548802
S1T	S1	Top	fungi_OTU000013	fungi_OTU000181	0.75382	0.0307517649933
S1T	S1	Top	fungi_OTU000013	fungi_OTU000117	0.80581	0.0157452
S1T	S1	Top	fungi_OTU000013	fungi_OTU000053	0.80581	0.0157452
S1T	S1	Top	fungi_OTU000013	fungi_OTU000188	0.8318	0.0104461423006
S1T	S1	Top	fungi_OTU000013	fungi_OTU000205	0.8318	0.0104461423006
S1T	S1	Top	fungi_OTU000013	fungi_OTU000118	0.77981	0.0224748079951
S1T	S1	Top	fungi_OTU000013	fungi_OTU000431	0.77981	0.0224748079951
S1T	S1	Top	fungi_OTU000013	fungi_OTU000123	0.72783	0.0406767548802
S1T	S1	Top	fungi_OTU000013	fungi_OTU000130	0.77981	0.0224748079951
S1T	S1	Top	fungi_OTU000013	fungi_OTU000052	0.775	0.0238873864746
S1T	S1	Top	fungi_OTU000013	fungi_OTU000025	-0.80512	0.0159045622917
S1T	S1	Top	fungi_OTU000013	fungi_OTU000039	-0.80512	0.0159045622917
S1T	S1	Top	fungi_OTU000013	fungi_OTU000079	-0.80512	0.0159045622917
S1T	S1	Top	fungi_OTU000013	fungi_OTU000177	-0.90978	0.0017138197779
S1T	S1	Top	fungi_OTU000013	fungi_OTU000097	-0.90978	0.0017138197779
S1T	S1	Top	fungi_OTU000013	fungi_OTU000064	-0.90978	0.0017138197779
S1T	S1	Top	fungi_OTU000013	fungi_OTU000070	-0.90978	0.0017138197779
S1T	S1	Top	fungi_OTU000013	fungi_OTU000086	-0.90978	0.0017138197779
S1T	S1	Top	fungi_OTU000013	fungi_OTU000071	-0.90978	0.0017138197779
S1T	S1	Top	fungi_OTU000013	fungi_OTU000083	-0.90978	0.0017138197779
S1T	S1	Top	fungi_OTU000013	fungi_OTU000098	-0.85779	0.00644442283635
S1T	S1	Top	fungi_OTU000013	fungi_OTU000091	-0.75632	0.0298843788122
S1T	S1	Top	fungi_OTU000013	fungi_OTU000010	-0.82952	0.0108579547287
S1T	S1	Top	fungi_OTU000013	fungi_OTU000037	-0.87831	0.00410393372003
S1T	S1	Top	fungi_OTU000013	fungi_OTU000063	-0.90978	0.0017138197779
S1T	S1	Top	fungi_OTU000013	fungi_OTU000075	-0.90978	0.0017138197779
S1T	S1	Top	fungi_OTU000013	fungi_OTU000106	-0.90978	0.0017138197779
S1T	S1	Top	fungi_OTU000013	fungi_OTU000072	-0.90978	0.0017138197779
S1T	S1	Top	fungi_OTU000013	fungi_OTU000074	-0.90978	0.0017138197779
S1T	S1	Top	fungi_OTU000013	fungi_OTU000067	-0.90978	0.0017138197779
S1T	S1	Top	fungi_OTU000013	fungi_OTU000036	-0.90978	0.0017138197779
S1T	S1	Top	fungi_OTU000013	fungi_OTU000051	-0.90978	0.0017138197779
S1T	S1	Top	fungi_OTU000013	fungi_OTU000173	-0.90978	0.0017138197779
S1T	S1	Top	fungi_OTU000013	fungi_OTU000127	-0.90978	0.0017138197779
S1T	S1	Top	fungi_OTU000013	fungi_OTU000094	-0.90978	0.0017138197779
S1T	S1	Top	fungi_OTU000013	fungi_OTU000041	-0.90978	0.0017138197779
S1T	S1	Top	fungi_OTU000013	fungi_OTU000048	-0.90978	0.0017138197779
S1T	S1	Top	fungi_OTU000013	fungi_OTU000049	-0.90978	0.0017138197779
S1T	S1	Top	fungi_OTU000013	fungi_OTU000003	-0.8	0.01712
S1T	S1	Top	fungi_OTU000013	fungi_OTU000164	-0.70753	0.0496282607349
S1T	S1	Top	fungi_OTU000050	fungi_OTU000008	0.98176	1.49608295958e-05
S1T	S1	Top	fungi_OTU000050	fungi_OTU000034	0.95722	0.000189540697433
S1T	S1	Top	fungi_OTU000050	fungi_OTU000022	0.95722	0.000189540697433
S1T	S1	Top	fungi_OTU000050	fungi_OTU000016	0.95722	0.000189540697433
S1T	S1	Top	fungi_OTU000050	fungi_OTU000005	0.95722	0.000189540697433
S1T	S1	Top	fungi_OTU000050	fungi_OTU000081	0.95722	0.000189540697433
S1T	S1	Top	fungi_OTU000050	fungi_OTU000045	0.87349	0.00459335842388
S1T	S1	Top	fungi_OTU000050	fungi_OTU000004	0.90813	0.00180740862746
S1T	S1	Top	fungi_OTU000050	fungi_OTU000055	0.90813	0.00180740862746
S1T	S1	Top	fungi_OTU000050	fungi_OTU000001	0.79043	0.0195445372749
S1T	S1	Top	fungi_OTU000050	fungi_OTU000006	0.73632	0.0372460774568
S1T	S1	Top	fungi_OTU000050	fungi_OTU000182	0.76087	0.0283492957584
S1T	S1	Top	fungi_OTU000050	fungi_OTU000023	0.83735	0.00948780908272
S1T	S1	Top	fungi_OTU000050	fungi_OTU000116	0.86767	0.0052335448104
S1T	S1	Top	fungi_OTU000050	fungi_OTU000054	0.81663	0.0133722898728
S1T	S1	Top	fungi_OTU000050	fungi_OTU000113	0.85904	0.00628254208447
S1T	S1	Top	fungi_OTU000050	fungi_OTU000169	0.79111	0.0193664667117
S1T	S1	Top	fungi_OTU000050	fungi_OTU000011	0.76559	0.0268051194418
S1T	S1	Top	fungi_OTU000050	fungi_OTU000137	0.76559	0.0268051194418
S1T	S1	Top	fungi_OTU000050	fungi_OTU000089	0.86767	0.0052335448104
S1T	S1	Top	fungi_OTU000050	fungi_OTU000135	0.86767	0.0052335448104
S1T	S1	Top	fungi_OTU000050	fungi_OTU000235	0.86767	0.0052335448104
S1T	S1	Top	fungi_OTU000050	fungi_OTU000220	0.84215	0.00870553068977
S1T	S1	Top	fungi_OTU000050	fungi_OTU000057	0.84215	0.00870553068977
S1T	S1	Top	fungi_OTU000050	fungi_OTU000237	0.84215	0.00870553068977
S1T	S1	Top	fungi_OTU000050	fungi_OTU000189	0.8345	0.00997309099396
S1T	S1	Top	fungi_OTU000050	fungi_OTU000199	0.91871	0.00126246256963
S1T	S1	Top	fungi_OTU000050	fungi_OTU000046	0.91871	0.00126246256963
S1T	S1	Top	fungi_OTU000050	fungi_OTU000105	0.91871	0.00126246256963
S1T	S1	Top	fungi_OTU000050	fungi_OTU000165	0.91871	0.00126246256963
S1T	S1	Top	fungi_OTU000050	fungi_OTU000031	0.91871	0.00126246256963
S1T	S1	Top	fungi_OTU000050	fungi_OTU000271	0.91871	0.00126246256963
S1T	S1	Top	fungi_OTU000050	fungi_OTU000183	0.94423	0.000415763321552
S1T	S1	Top	fungi_OTU000050	fungi_OTU000040	0.94423	0.000415763321552
S1T	S1	Top	fungi_OTU000050	fungi_OTU000154	0.94423	0.000415763321552
S1T	S1	Top	fungi_OTU000050	fungi_OTU000059	0.91871	0.00126246256963
S1T	S1	Top	fungi_OTU000050	fungi_OTU000197	0.91871	0.00126246256963
S1T	S1	Top	fungi_OTU000050	fungi_OTU000077	0.76559	0.0268051194418
S1T	S1	Top	fungi_OTU000050	fungi_OTU000181	0.81663	0.0133722898728
S1T	S1	Top	fungi_OTU000050	fungi_OTU000117	0.76559	0.0268051194418
S1T	S1	Top	fungi_OTU000050	fungi_OTU000053	0.76559	0.0268051194418
S1T	S1	Top	fungi_OTU000050	fungi_OTU000188	0.74007	0.0357902072469
S1T	S1	Top	fungi_OTU000050	fungi_OTU000205	0.74007	0.0357902072469
S1T	S1	Top	fungi_OTU000050	fungi_OTU000118	0.71455	0.0464090773259
S1T	S1	Top	fungi_OTU000050	fungi_OTU000431	0.71455	0.0464090773259
S1T	S1	Top	fungi_OTU000050	fungi_OTU000130	0.71455	0.0464090773259
S1T	S1	Top	fungi_OTU000050	fungi_OTU000052	0.80995	0.0148072274971
S1T	S1	Top	fungi_OTU000050	fungi_OTU000084	0.76559	0.0268051194418
S1T	S1	Top	fungi_OTU000050	fungi_OTU000025	-0.74253	0.0348550393367
S1T	S1	Top	fungi_OTU000050	fungi_OTU000039	-0.74253	0.0348550393367
S1T	S1	Top	fungi_OTU000050	fungi_OTU000079	-0.85031	0.00747141463995
S1T	S1	Top	fungi_OTU000050	fungi_OTU000177	-0.85491	0.00682910351008
S1T	S1	Top	fungi_OTU000050	fungi_OTU000097	-0.93147	0.000763880883268
S1T	S1	Top	fungi_OTU000050	fungi_OTU000064	-0.93147	0.000763880883268
S1T	S1	Top	fungi_OTU000050	fungi_OTU000070	-0.93147	0.000763880883268
S1T	S1	Top	fungi_OTU000050	fungi_OTU000086	-0.89319	0.00280761469884
S1T	S1	Top	fungi_OTU000050	fungi_OTU000071	-0.89319	0.00280761469884
S1T	S1	Top	fungi_OTU000050	fungi_OTU000083	-0.89319	0.00280761469884
S1T	S1	Top	fungi_OTU000050	fungi_OTU000098	-0.82939	0.0108809023389
S1T	S1	Top	fungi_OTU000050	fungi_OTU000091	-0.7545	0.0305127590333
S1T	S1	Top	fungi_OTU000050	fungi_OTU000010	-0.79043	0.0195445372749
S1T	S1	Top	fungi_OTU000050	fungi_OTU000037	-0.88624	0.00337334293235
S1T	S1	Top	fungi_OTU000050	fungi_OTU000063	-0.93147	0.000763880883268
S1T	S1	Top	fungi_OTU000050	fungi_OTU000075	-0.93147	0.000763880883268
S1T	S1	Top	fungi_OTU000050	fungi_OTU000106	-0.89319	0.00280761469884
S1T	S1	Top	fungi_OTU000050	fungi_OTU000072	-0.89319	0.00280761469884
S1T	S1	Top	fungi_OTU000050	fungi_OTU000074	-0.89319	0.00280761469884
S1T	S1	Top	fungi_OTU000050	fungi_OTU000067	-0.89319	0.00280761469884
S1T	S1	Top	fungi_OTU000050	fungi_OTU000036	-0.89319	0.00280761469884
S1T	S1	Top	fungi_OTU000050	fungi_OTU000051	-0.89319	0.00280761469884
S1T	S1	Top	fungi_OTU000050	fungi_OTU000173	-0.85491	0.00682910351008
S1T	S1	Top	fungi_OTU000050	fungi_OTU000127	-0.85491	0.00682910351008
S1T	S1	Top	fungi_OTU000050	fungi_OTU000094	-0.85491	0.00682910351008
S1T	S1	Top	fungi_OTU000050	fungi_OTU000041	-0.85491	0.00682910351008
S1T	S1	Top	fungi_OTU000050	fungi_OTU000048	-0.85491	0.00682910351008
S1T	S1	Top	fungi_OTU000050	fungi_OTU000049	-0.85491	0.00682910351008
S1T	S1	Top	fungi_OTU000050	fungi_OTU000003	-0.82223	0.0122397670433
S1T	S1	Top	fungi_OTU000050	fungi_OTU000164	-0.73055	0.0395556279043
S1T	S1	Top	fungi_OTU000008	fungi_OTU000034	0.975	3.83337402344e-05
S1T	S1	Top	fungi_OTU000008	fungi_OTU000022	0.975	3.83337402344e-05
S1T	S1	Top	fungi_OTU000008	fungi_OTU000016	0.975	3.83337402344e-05
S1T	S1	Top	fungi_OTU000008	fungi_OTU000005	0.975	3.83337402344e-05
S1T	S1	Top	fungi_OTU000008	fungi_OTU000081	0.975	3.83337402344e-05
S1T	S1	Top	fungi_OTU000008	fungi_OTU000045	0.90813	0.00180740862746
S1T	S1	Top	fungi_OTU000008	fungi_OTU000004	0.925	0.000996251220703
S1T	S1	Top	fungi_OTU000008	fungi_OTU000055	0.925	0.000996251220703
S1T	S1	Top	fungi_OTU000008	fungi_OTU000001	0.80512	0.0159045622917
S1T	S1	Top	fungi_OTU000008	fungi_OTU000006	0.75	0.0321044921875
S1T	S1	Top	fungi_OTU000008	fungi_OTU000182	0.775	0.0238873864746
S1T	S1	Top	fungi_OTU000008	fungi_OTU000023	0.80995	0.0148072274971
S1T	S1	Top	fungi_OTU000008	fungi_OTU000116	0.88379	0.0035896466833
S1T	S1	Top	fungi_OTU000008	fungi_OTU000054	0.8318	0.0104461423006
S1T	S1	Top	fungi_OTU000008	fungi_OTU000113	0.825	0.0117014416504
S1T	S1	Top	fungi_OTU000008	fungi_OTU000169	0.80581	0.0157452
S1T	S1	Top	fungi_OTU000008	fungi_OTU000011	0.77981	0.0224748079951
S1T	S1	Top	fungi_OTU000008	fungi_OTU000137	0.77981	0.0224748079951
S1T	S1	Top	fungi_OTU000008	fungi_OTU000089	0.88379	0.0035896466833
S1T	S1	Top	fungi_OTU000008	fungi_OTU000135	0.88379	0.0035896466833
S1T	S1	Top	fungi_OTU000008	fungi_OTU000235	0.88379	0.0035896466833
S1T	S1	Top	fungi_OTU000008	fungi_OTU000220	0.85779	0.00644442283635
S1T	S1	Top	fungi_OTU000008	fungi_OTU000057	0.85779	0.00644442283635
S1T	S1	Top	fungi_OTU000008	fungi_OTU000237	0.85779	0.00644442283635
S1T	S1	Top	fungi_OTU000008	fungi_OTU000189	0.875	0.00443649291992
S1T	S1	Top	fungi_OTU000008	fungi_OTU000199	0.93578	0.000630791347202
S1T	S1	Top	fungi_OTU000008	fungi_OTU000046	0.93578	0.000630791347202
S1T	S1	Top	fungi_OTU000008	fungi_OTU000105	0.93578	0.000630791347202
S1T	S1	Top	fungi_OTU000008	fungi_OTU000165	0.93578	0.000630791347202
S1T	S1	Top	fungi_OTU000008	fungi_OTU000031	0.93578	0.000630791347202
S1T	S1	Top	fungi_OTU000008	fungi_OTU000271	0.93578	0.000630791347202
S1T	S1	Top	fungi_OTU000008	fungi_OTU000183	0.96177	0.000135719888045
S1T	S1	Top	fungi_OTU000008	fungi_OTU000040	0.96177	0.000135719888045
S1T	S1	Top	fungi_OTU000008	fungi_OTU000154	0.96177	0.000135719888045
S1T	S1	Top	fungi_OTU000008	fungi_OTU000059	0.93578	0.000630791347202
S1T	S1	Top	fungi_OTU000008	fungi_OTU000197	0.93578	0.000630791347202
S1T	S1	Top	fungi_OTU000008	fungi_OTU000077	0.77981	0.0224748079951
S1T	S1	Top	fungi_OTU000008	fungi_OTU000181	0.8318	0.0104461423006
S1T	S1	Top	fungi_OTU000008	fungi_OTU000117	0.77981	0.0224748079951
S1T	S1	Top	fungi_OTU000008	fungi_OTU000053	0.77981	0.0224748079951
S1T	S1	Top	fungi_OTU000008	fungi_OTU000188	0.75382	0.0307517649933
S1T	S1	Top	fungi_OTU000008	fungi_OTU000205	0.75382	0.0307517649933
S1T	S1	Top	fungi_OTU000008	fungi_OTU000118	0.72783	0.0406767548802
S1T	S1	Top	fungi_OTU000008	fungi_OTU000431	0.72783	0.0406767548802
S1T	S1	Top	fungi_OTU000008	fungi_OTU000130	0.72783	0.0406767548802
S1T	S1	Top	fungi_OTU000008	fungi_OTU000052	0.825	0.0117014416504
S1T	S1	Top	fungi_OTU000008	fungi_OTU000084	0.77981	0.0224748079951
S1T	S1	Top	fungi_OTU000008	fungi_OTU000025	-0.75632	0.0298843788122
S1T	S1	Top	fungi_OTU000008	fungi_OTU000039	-0.75632	0.0298843788122
S1T	S1	Top	fungi_OTU000008	fungi_OTU000079	-0.82952	0.0108579547287
S1T	S1	Top	fungi_OTU000008	fungi_OTU000177	-0.90978	0.0017138197779
S1T	S1	Top	fungi_OTU000008	fungi_OTU000097	-0.90978	0.0017138197779
S1T	S1	Top	fungi_OTU000008	fungi_OTU000064	-0.90978	0.0017138197779
S1T	S1	Top	fungi_OTU000008	fungi_OTU000070	-0.90978	0.0017138197779
S1T	S1	Top	fungi_OTU000008	fungi_OTU000086	-0.90978	0.0017138197779
S1T	S1	Top	fungi_OTU000008	fungi_OTU000071	-0.90978	0.0017138197779
S1T	S1	Top	fungi_OTU000008	fungi_OTU000083	-0.90978	0.0017138197779
S1T	S1	Top	fungi_OTU000008	fungi_OTU000098	-0.85779	0.00644442283635
S1T	S1	Top	fungi_OTU000008	fungi_OTU000091	-0.80512	0.0159045622917
S1T	S1	Top	fungi_OTU000008	fungi_OTU000010	-0.80512	0.0159045622917
S1T	S1	Top	fungi_OTU000008	fungi_OTU000037	-0.90271	0.00213764690911
S1T	S1	Top	fungi_OTU000008	fungi_OTU000063	-0.90978	0.0017138197779
S1T	S1	Top	fungi_OTU000008	fungi_OTU000075	-0.90978	0.0017138197779
S1T	S1	Top	fungi_OTU000008	fungi_OTU000106	-0.90978	0.0017138197779
S1T	S1	Top	fungi_OTU000008	fungi_OTU000072	-0.90978	0.0017138197779
S1T	S1	Top	fungi_OTU000008	fungi_OTU000074	-0.90978	0.0017138197779
S1T	S1	Top	fungi_OTU000008	fungi_OTU000067	-0.90978	0.0017138197779
S1T	S1	Top	fungi_OTU000008	fungi_OTU000036	-0.90978	0.0017138197779
S1T	S1	Top	fungi_OTU000008	fungi_OTU000051	-0.90978	0.0017138197779
S1T	S1	Top	fungi_OTU000008	fungi_OTU000173	-0.90978	0.0017138197779
S1T	S1	Top	fungi_OTU000008	fungi_OTU000127	-0.90978	0.0017138197779
S1T	S1	Top	fungi_OTU000008	fungi_OTU000094	-0.90978	0.0017138197779
S1T	S1	Top	fungi_OTU000008	fungi_OTU000041	-0.90978	0.0017138197779
S1T	S1	Top	fungi_OTU000008	fungi_OTU000048	-0.90978	0.0017138197779
S1T	S1	Top	fungi_OTU000008	fungi_OTU000049	-0.90978	0.0017138197779
S1T	S1	Top	fungi_OTU000008	fungi_OTU000003	-0.8	0.01712
S1T	S1	Top	fungi_OTU000008	fungi_OTU000164	-0.73193	0.0389982739878
S1T	S1	Top	fungi_OTU000034	fungi_OTU000022	0.95	0.0003008984375
S1T	S1	Top	fungi_OTU000034	fungi_OTU000016	0.95	0.0003008984375
S1T	S1	Top	fungi_OTU000034	fungi_OTU000005	0.95	0.0003008984375
S1T	S1	Top	fungi_OTU000034	fungi_OTU000081	0.95	0.0003008984375
S1T	S1	Top	fungi_OTU000034	fungi_OTU000045	0.85904	0.00628254208447
S1T	S1	Top	fungi_OTU000034	fungi_OTU000004	0.875	0.00443649291992
S1T	S1	Top	fungi_OTU000034	fungi_OTU000055	0.875	0.00443649291992
S1T	S1	Top	fungi_OTU000034	fungi_OTU000001	0.85391	0.00696528831948
S1T	S1	Top	fungi_OTU000034	fungi_OTU000006	0.775	0.0238873864746
S1T	S1	Top	fungi_OTU000034	fungi_OTU000182	0.75	0.0321044921875
S1T	S1	Top	fungi_OTU000034	fungi_OTU000023	0.8345	0.00997309099396
S1T	S1	Top	fungi_OTU000034	fungi_OTU000116	0.80581	0.0157452
S1T	S1	Top	fungi_OTU000034	fungi_OTU000054	0.77981	0.0224748079951
S1T	S1	Top	fungi_OTU000034	fungi_OTU000113	0.875	0.00443649291992
S1T	S1	Top	fungi_OTU000034	fungi_OTU000169	0.88379	0.0035896466833
S1T	S1	Top	fungi_OTU000034	fungi_OTU000011	0.8318	0.0104461423006
S1T	S1	Top	fungi_OTU000034	fungi_OTU000137	0.8318	0.0104461423006
S1T	S1	Top	fungi_OTU000034	fungi_OTU000089	0.93578	0.000630791347202
S1T	S1	Top	fungi_OTU000034	fungi_OTU000135	0.85779	0.00644442283635
S1T	S1	Top	fungi_OTU000034	fungi_OTU000235	0.85779	0.00644442283635
S1T	S1	Top	fungi_OTU000034	fungi_OTU000220	0.88379	0.0035896466833
S1T	S1	Top	fungi_OTU000034	fungi_OTU000057	0.88379	0.0035896466833
S1T	S1	Top	fungi_OTU000034	fungi_OTU000237	0.88379	0.0035896466833
S1T	S1	Top	fungi_OTU000034	fungi_OTU000189	0.85	0.0075167578125
S1T	S1	Top	fungi_OTU000034	fungi_OTU000199	0.90978	0.0017138197779
S1T	S1	Top	fungi_OTU000034	fungi_OTU000046	0.90978	0.0017138197779
S1T	S1	Top	fungi_OTU000034	fungi_OTU000105	0.90978	0.0017138197779
S1T	S1	Top	fungi_OTU000034	fungi_OTU000165	0.88379	0.0035896466833
S1T	S1	Top	fungi_OTU000034	fungi_OTU000031	0.88379	0.0035896466833
S1T	S1	Top	fungi_OTU000034	fungi_OTU000271	0.88379	0.0035896466833
S1T	S1	Top	fungi_OTU000034	fungi_OTU000183	0.93578	0.000630791347202
S1T	S1	Top	fungi_OTU000034	fungi_OTU000040	0.93578	0.000630791347202
S1T	S1	Top	fungi_OTU000034	fungi_OTU000154	0.93578	0.000630791347202
S1T	S1	Top	fungi_OTU000034	fungi_OTU000059	0.96177	0.000135719888045
S1T	S1	Top	fungi_OTU000034	fungi_OTU000197	0.96177	0.000135719888045
S1T	S1	Top	fungi_OTU000034	fungi_OTU000077	0.80581	0.0157452
S1T	S1	Top	fungi_OTU000034	fungi_OTU000181	0.88379	0.0035896466833
S1T	S1	Top	fungi_OTU000034	fungi_OTU000117	0.72783	0.0406767548802
S1T	S1	Top	fungi_OTU000034	fungi_OTU000053	0.72783	0.0406767548802
S1T	S1	Top	fungi_OTU000034	fungi_OTU000188	0.72783	0.0406767548802
S1T	S1	Top	fungi_OTU000034	fungi_OTU000205	0.72783	0.0406767548802
S1T	S1	Top	fungi_OTU000034	fungi_OTU000118	0.75382	0.0307517649933
S1T	S1	Top	fungi_OTU000034	fungi_OTU000431	0.75382	0.0307517649933
S1T	S1	Top	fungi_OTU000034	fungi_OTU000123	0.72783	0.0406767548802
S1T	S1	Top	fungi_OTU000034	fungi_OTU000052	0.775	0.0238873864746
S1T	S1	Top	fungi_OTU000034	fungi_OTU000084	0.75382	0.0307517649933
S1T	S1	Top	fungi_OTU000034	fungi_OTU000025	-0.78072	0.0222145146656
S1T	S1	Top	fungi_OTU000034	fungi_OTU000039	-0.78072	0.0222145146656
S1T	S1	Top	fungi_OTU000034	fungi_OTU000079	-0.80512	0.0159045622917
S1T	S1	Top	fungi_OTU000034	fungi_OTU000177	-0.90978	0.0017138197779
S1T	S1	Top	fungi_OTU000034	fungi_OTU000097	-0.90978	0.0017138197779
S1T	S1	Top	fungi_OTU000034	fungi_OTU000064	-0.90978	0.0017138197779
S1T	S1	Top	fungi_OTU000034	fungi_OTU000070	-0.90978	0.0017138197779
S1T	S1	Top	fungi_OTU000034	fungi_OTU000086	-0.90978	0.0017138197779
S1T	S1	Top	fungi_OTU000034	fungi_OTU000071	-0.90978	0.0017138197779
S1T	S1	Top	fungi_OTU000034	fungi_OTU000083	-0.90978	0.0017138197779
S1T	S1	Top	fungi_OTU000034	fungi_OTU000098	-0.85779	0.00644442283635
S1T	S1	Top	fungi_OTU000034	fungi_OTU000091	-0.87831	0.00410393372003
S1T	S1	Top	fungi_OTU000034	fungi_OTU000010	-0.85391	0.00696528831948
S1T	S1	Top	fungi_OTU000034	fungi_OTU000037	-0.85391	0.00696528831948
S1T	S1	Top	fungi_OTU000034	fungi_OTU000063	-0.90978	0.0017138197779
S1T	S1	Top	fungi_OTU000034	fungi_OTU000075	-0.90978	0.0017138197779
S1T	S1	Top	fungi_OTU000034	fungi_OTU000106	-0.90978	0.0017138197779
S1T	S1	Top	fungi_OTU000034	fungi_OTU000072	-0.90978	0.0017138197779
S1T	S1	Top	fungi_OTU000034	fungi_OTU000074	-0.90978	0.0017138197779
S1T	S1	Top	fungi_OTU000034	fungi_OTU000067	-0.90978	0.0017138197779
S1T	S1	Top	fungi_OTU000034	fungi_OTU000036	-0.90978	0.0017138197779
S1T	S1	Top	fungi_OTU000034	fungi_OTU000051	-0.90978	0.0017138197779
S1T	S1	Top	fungi_OTU000034	fungi_OTU000173	-0.90978	0.0017138197779
S1T	S1	Top	fungi_OTU000034	fungi_OTU000127	-0.90978	0.0017138197779
S1T	S1	Top	fungi_OTU000034	fungi_OTU000094	-0.90978	0.0017138197779
S1T	S1	Top	fungi_OTU000034	fungi_OTU000041	-0.90978	0.0017138197779
S1T	S1	Top	fungi_OTU000034	fungi_OTU000048	-0.90978	0.0017138197779
S1T	S1	Top	fungi_OTU000034	fungi_OTU000049	-0.90978	0.0017138197779
S1T	S1	Top	fungi_OTU000034	fungi_OTU000003	-0.8	0.01712
S1T	S1	Top	fungi_OTU000034	fungi_OTU000164	-0.70753	0.0496282607349
S1T	S1	Top	fungi_OTU000022	fungi_OTU000016	1	0
S1T	S1	Top	fungi_OTU000022	fungi_OTU000005	1	0
S1T	S1	Top	fungi_OTU000022	fungi_OTU000081	1	0
S1T	S1	Top	fungi_OTU000022	fungi_OTU000045	0.95722	0.000189540697433
S1T	S1	Top	fungi_OTU000022	fungi_OTU000004	0.975	3.83337402344e-05
S1T	S1	Top	fungi_OTU000022	fungi_OTU000055	0.975	3.83337402344e-05
S1T	S1	Top	fungi_OTU000022	fungi_OTU000001	0.75632	0.0298843788122
S1T	S1	Top	fungi_OTU000022	fungi_OTU000006	0.775	0.0238873864746
S1T	S1	Top	fungi_OTU000022	fungi_OTU000182	0.8	0.01712
S1T	S1	Top	fungi_OTU000022	fungi_OTU000023	0.8345	0.00997309099396
S1T	S1	Top	fungi_OTU000022	fungi_OTU000116	0.85779	0.00644442283635
S1T	S1	Top	fungi_OTU000022	fungi_OTU000054	0.77981	0.0224748079951
S1T	S1	Top	fungi_OTU000022	fungi_OTU000113	0.775	0.0238873864746
S1T	S1	Top	fungi_OTU000022	fungi_OTU000169	0.77981	0.0224748079951
S1T	S1	Top	fungi_OTU000022	fungi_OTU000011	0.72783	0.0406767548802
S1T	S1	Top	fungi_OTU000022	fungi_OTU000137	0.72783	0.0406767548802
S1T	S1	Top	fungi_OTU000022	fungi_OTU000089	0.8318	0.0104461423006
S1T	S1	Top	fungi_OTU000022	fungi_OTU000135	0.80581	0.0157452
S1T	S1	Top	fungi_OTU000022	fungi_OTU000235	0.80581	0.0157452
S1T	S1	Top	fungi_OTU000022	fungi_OTU000220	0.77981	0.0224748079951
S1T	S1	Top	fungi_OTU000022	fungi_OTU000057	0.77981	0.0224748079951
S1T	S1	Top	fungi_OTU000022	fungi_OTU000237	0.77981	0.0224748079951
S1T	S1	Top	fungi_OTU000022	fungi_OTU000189	0.9	0.00231625
S1T	S1	Top	fungi_OTU000022	fungi_OTU000199	0.96177	0.000135719888045
S1T	S1	Top	fungi_OTU000022	fungi_OTU000046	0.96177	0.000135719888045
S1T	S1	Top	fungi_OTU000022	fungi_OTU000105	0.96177	0.000135719888045
S1T	S1	Top	fungi_OTU000022	fungi_OTU000165	0.88379	0.0035896466833
S1T	S1	Top	fungi_OTU000022	fungi_OTU000031	0.88379	0.0035896466833
S1T	S1	Top	fungi_OTU000022	fungi_OTU000271	0.88379	0.0035896466833
S1T	S1	Top	fungi_OTU000022	fungi_OTU000183	0.93578	0.000630791347202
S1T	S1	Top	fungi_OTU000022	fungi_OTU000040	0.93578	0.000630791347202
S1T	S1	Top	fungi_OTU000022	fungi_OTU000154	0.93578	0.000630791347202
S1T	S1	Top	fungi_OTU000022	fungi_OTU000059	0.90978	0.0017138197779
S1T	S1	Top	fungi_OTU000022	fungi_OTU000197	0.90978	0.0017138197779
S1T	S1	Top	fungi_OTU000022	fungi_OTU000077	0.85779	0.00644442283635
S1T	S1	Top	fungi_OTU000022	fungi_OTU000181	0.88379	0.0035896466833
S1T	S1	Top	fungi_OTU000022	fungi_OTU000117	0.8318	0.0104461423006
S1T	S1	Top	fungi_OTU000022	fungi_OTU000053	0.8318	0.0104461423006
S1T	S1	Top	fungi_OTU000022	fungi_OTU000188	0.72783	0.0406767548802
S1T	S1	Top	fungi_OTU000022	fungi_OTU000205	0.72783	0.0406767548802
S1T	S1	Top	fungi_OTU000022	fungi_OTU000123	0.72783	0.0406767548802
S1T	S1	Top	fungi_OTU000022	fungi_OTU000130	0.75382	0.0307517649933
S1T	S1	Top	fungi_OTU000022	fungi_OTU000052	0.85	0.0075167578125
S1T	S1	Top	fungi_OTU000022	fungi_OTU000084	0.8448	0.00829210966993
S1T	S1	Top	fungi_OTU000022	fungi_OTU000025	-0.73193	0.0389982739878
S1T	S1	Top	fungi_OTU000022	fungi_OTU000039	-0.73193	0.0389982739878
S1T	S1	Top	fungi_OTU000022	fungi_OTU000079	-0.90271	0.00213764690911
S1T	S1	Top	fungi_OTU000022	fungi_OTU000177	-0.90978	0.0017138197779
S1T	S1	Top	fungi_OTU000022	fungi_OTU000097	-0.90978	0.0017138197779
S1T	S1	Top	fungi_OTU000022	fungi_OTU000064	-0.90978	0.0017138197779
S1T	S1	Top	fungi_OTU000022	fungi_OTU000070	-0.90978	0.0017138197779
S1T	S1	Top	fungi_OTU000022	fungi_OTU000086	-0.90978	0.0017138197779
S1T	S1	Top	fungi_OTU000022	fungi_OTU000071	-0.90978	0.0017138197779
S1T	S1	Top	fungi_OTU000022	fungi_OTU000083	-0.90978	0.0017138197779
S1T	S1	Top	fungi_OTU000022	fungi_OTU000098	-0.85779	0.00644442283635
S1T	S1	Top	fungi_OTU000022	fungi_OTU000091	-0.82952	0.0108579547287
S1T	S1	Top	fungi_OTU000022	fungi_OTU000010	-0.75632	0.0298843788122
S1T	S1	Top	fungi_OTU000022	fungi_OTU000037	-0.9515	0.000274893236306
S1T	S1	Top	fungi_OTU000022	fungi_OTU000063	-0.90978	0.0017138197779
S1T	S1	Top	fungi_OTU000022	fungi_OTU000075	-0.90978	0.0017138197779
S1T	S1	Top	fungi_OTU000022	fungi_OTU000106	-0.90978	0.0017138197779
S1T	S1	Top	fungi_OTU000022	fungi_OTU000072	-0.90978	0.0017138197779
S1T	S1	Top	fungi_OTU000022	fungi_OTU000074	-0.90978	0.0017138197779
S1T	S1	Top	fungi_OTU000022	fungi_OTU000067	-0.90978	0.0017138197779
S1T	S1	Top	fungi_OTU000022	fungi_OTU000036	-0.90978	0.0017138197779
S1T	S1	Top	fungi_OTU000022	fungi_OTU000051	-0.90978	0.0017138197779
S1T	S1	Top	fungi_OTU000022	fungi_OTU000173	-0.90978	0.0017138197779
S1T	S1	Top	fungi_OTU000022	fungi_OTU000127	-0.90978	0.0017138197779
S1T	S1	Top	fungi_OTU000022	fungi_OTU000094	-0.90978	0.0017138197779
S1T	S1	Top	fungi_OTU000022	fungi_OTU000041	-0.90978	0.0017138197779
S1T	S1	Top	fungi_OTU000022	fungi_OTU000048	-0.90978	0.0017138197779
S1T	S1	Top	fungi_OTU000022	fungi_OTU000049	-0.90978	0.0017138197779
S1T	S1	Top	fungi_OTU000022	fungi_OTU000003	-0.75	0.0321044921875
S1T	S1	Top	fungi_OTU000022	fungi_OTU000164	-0.80512	0.0159045622917
S1T	S1	Top	fungi_OTU000016	fungi_OTU000005	1	0
S1T	S1	Top	fungi_OTU000016	fungi_OTU000081	1	0
S1T	S1	Top	fungi_OTU000016	fungi_OTU000045	0.95722	0.000189540697433
S1T	S1	Top	fungi_OTU000016	fungi_OTU000004	0.975	3.83337402344e-05
S1T	S1	Top	fungi_OTU000016	fungi_OTU000055	0.975	3.83337402344e-05
S1T	S1	Top	fungi_OTU000016	fungi_OTU000001	0.75632	0.0298843788122
S1T	S1	Top	fungi_OTU000016	fungi_OTU000006	0.775	0.0238873864746
S1T	S1	Top	fungi_OTU000016	fungi_OTU000182	0.8	0.01712
S1T	S1	Top	fungi_OTU000016	fungi_OTU000023	0.8345	0.00997309099396
S1T	S1	Top	fungi_OTU000016	fungi_OTU000116	0.85779	0.00644442283635
S1T	S1	Top	fungi_OTU000016	fungi_OTU000054	0.77981	0.0224748079951
S1T	S1	Top	fungi_OTU000016	fungi_OTU000113	0.775	0.0238873864746
S1T	S1	Top	fungi_OTU000016	fungi_OTU000169	0.77981	0.0224748079951
S1T	S1	Top	fungi_OTU000016	fungi_OTU000011	0.72783	0.0406767548802
S1T	S1	Top	fungi_OTU000016	fungi_OTU000137	0.72783	0.0406767548802
S1T	S1	Top	fungi_OTU000016	fungi_OTU000089	0.8318	0.0104461423006
S1T	S1	Top	fungi_OTU000016	fungi_OTU000135	0.80581	0.0157452
S1T	S1	Top	fungi_OTU000016	fungi_OTU000235	0.80581	0.0157452
S1T	S1	Top	fungi_OTU000016	fungi_OTU000220	0.77981	0.0224748079951
S1T	S1	Top	fungi_OTU000016	fungi_OTU000057	0.77981	0.0224748079951
S1T	S1	Top	fungi_OTU000016	fungi_OTU000237	0.77981	0.0224748079951
S1T	S1	Top	fungi_OTU000016	fungi_OTU000189	0.9	0.00231625
S1T	S1	Top	fungi_OTU000016	fungi_OTU000199	0.96177	0.000135719888045
S1T	S1	Top	fungi_OTU000016	fungi_OTU000046	0.96177	0.000135719888045
S1T	S1	Top	fungi_OTU000016	fungi_OTU000105	0.96177	0.000135719888045
S1T	S1	Top	fungi_OTU000016	fungi_OTU000165	0.88379	0.0035896466833
S1T	S1	Top	fungi_OTU000016	fungi_OTU000031	0.88379	0.0035896466833
S1T	S1	Top	fungi_OTU000016	fungi_OTU000271	0.88379	0.0035896466833
S1T	S1	Top	fungi_OTU000016	fungi_OTU000183	0.93578	0.000630791347202
S1T	S1	Top	fungi_OTU000016	fungi_OTU000040	0.93578	0.000630791347202
S1T	S1	Top	fungi_OTU000016	fungi_OTU000154	0.93578	0.000630791347202
S1T	S1	Top	fungi_OTU000016	fungi_OTU000059	0.90978	0.0017138197779
S1T	S1	Top	fungi_OTU000016	fungi_OTU000197	0.90978	0.0017138197779
S1T	S1	Top	fungi_OTU000016	fungi_OTU000077	0.85779	0.00644442283635
S1T	S1	Top	fungi_OTU000016	fungi_OTU000181	0.88379	0.0035896466833
S1T	S1	Top	fungi_OTU000016	fungi_OTU000117	0.8318	0.0104461423006
S1T	S1	Top	fungi_OTU000016	fungi_OTU000053	0.8318	0.0104461423006
S1T	S1	Top	fungi_OTU000016	fungi_OTU000188	0.72783	0.0406767548802
S1T	S1	Top	fungi_OTU000016	fungi_OTU000205	0.72783	0.0406767548802
S1T	S1	Top	fungi_OTU000016	fungi_OTU000123	0.72783	0.0406767548802
S1T	S1	Top	fungi_OTU000016	fungi_OTU000130	0.75382	0.0307517649933
S1T	S1	Top	fungi_OTU000016	fungi_OTU000052	0.85	0.0075167578125
S1T	S1	Top	fungi_OTU000016	fungi_OTU000084	0.8448	0.00829210966993
S1T	S1	Top	fungi_OTU000016	fungi_OTU000025	-0.73193	0.0389982739878
S1T	S1	Top	fungi_OTU000016	fungi_OTU000039	-0.73193	0.0389982739878
S1T	S1	Top	fungi_OTU000016	fungi_OTU000079	-0.90271	0.00213764690911
S1T	S1	Top	fungi_OTU000016	fungi_OTU000177	-0.90978	0.0017138197779
S1T	S1	Top	fungi_OTU000016	fungi_OTU000097	-0.90978	0.0017138197779
S1T	S1	Top	fungi_OTU000016	fungi_OTU000064	-0.90978	0.0017138197779
S1T	S1	Top	fungi_OTU000016	fungi_OTU000070	-0.90978	0.0017138197779
S1T	S1	Top	fungi_OTU000016	fungi_OTU000086	-0.90978	0.0017138197779
S1T	S1	Top	fungi_OTU000016	fungi_OTU000071	-0.90978	0.0017138197779
S1T	S1	Top	fungi_OTU000016	fungi_OTU000083	-0.90978	0.0017138197779
S1T	S1	Top	fungi_OTU000016	fungi_OTU000098	-0.85779	0.00644442283635
S1T	S1	Top	fungi_OTU000016	fungi_OTU000091	-0.82952	0.0108579547287
S1T	S1	Top	fungi_OTU000016	fungi_OTU000010	-0.75632	0.0298843788122
S1T	S1	Top	fungi_OTU000016	fungi_OTU000037	-0.9515	0.000274893236306
S1T	S1	Top	fungi_OTU000016	fungi_OTU000063	-0.90978	0.0017138197779
S1T	S1	Top	fungi_OTU000016	fungi_OTU000075	-0.90978	0.0017138197779
S1T	S1	Top	fungi_OTU000016	fungi_OTU000106	-0.90978	0.0017138197779
S1T	S1	Top	fungi_OTU000016	fungi_OTU000072	-0.90978	0.0017138197779
S1T	S1	Top	fungi_OTU000016	fungi_OTU000074	-0.90978	0.0017138197779
S1T	S1	Top	fungi_OTU000016	fungi_OTU000067	-0.90978	0.0017138197779
S1T	S1	Top	fungi_OTU000016	fungi_OTU000036	-0.90978	0.0017138197779
S1T	S1	Top	fungi_OTU000016	fungi_OTU000051	-0.90978	0.0017138197779
S1T	S1	Top	fungi_OTU000016	fungi_OTU000173	-0.90978	0.0017138197779
S1T	S1	Top	fungi_OTU000016	fungi_OTU000127	-0.90978	0.0017138197779
S1T	S1	Top	fungi_OTU000016	fungi_OTU000094	-0.90978	0.0017138197779
S1T	S1	Top	fungi_OTU000016	fungi_OTU000041	-0.90978	0.0017138197779
S1T	S1	Top	fungi_OTU000016	fungi_OTU000048	-0.90978	0.0017138197779
S1T	S1	Top	fungi_OTU000016	fungi_OTU000049	-0.90978	0.0017138197779
S1T	S1	Top	fungi_OTU000016	fungi_OTU000003	-0.75	0.0321044921875
S1T	S1	Top	fungi_OTU000016	fungi_OTU000164	-0.80512	0.0159045622917
S1T	S1	Top	fungi_OTU000005	fungi_OTU000081	1	0
S1T	S1	Top	fungi_OTU000005	fungi_OTU000045	0.95722	0.000189540697433
S1T	S1	Top	fungi_OTU000005	fungi_OTU000004	0.975	3.83337402344e-05
S1T	S1	Top	fungi_OTU000005	fungi_OTU000055	0.975	3.83337402344e-05
S1T	S1	Top	fungi_OTU000005	fungi_OTU000001	0.75632	0.0298843788122
S1T	S1	Top	fungi_OTU000005	fungi_OTU000006	0.775	0.0238873864746
S1T	S1	Top	fungi_OTU000005	fungi_OTU000182	0.8	0.01712
S1T	S1	Top	fungi_OTU000005	fungi_OTU000023	0.8345	0.00997309099396
S1T	S1	Top	fungi_OTU000005	fungi_OTU000116	0.85779	0.00644442283635
S1T	S1	Top	fungi_OTU000005	fungi_OTU000054	0.77981	0.0224748079951
S1T	S1	Top	fungi_OTU000005	fungi_OTU000113	0.775	0.0238873864746
S1T	S1	Top	fungi_OTU000005	fungi_OTU000169	0.77981	0.0224748079951
S1T	S1	Top	fungi_OTU000005	fungi_OTU000011	0.72783	0.0406767548802
S1T	S1	Top	fungi_OTU000005	fungi_OTU000137	0.72783	0.0406767548802
S1T	S1	Top	fungi_OTU000005	fungi_OTU000089	0.8318	0.0104461423006
S1T	S1	Top	fungi_OTU000005	fungi_OTU000135	0.80581	0.0157452
S1T	S1	Top	fungi_OTU000005	fungi_OTU000235	0.80581	0.0157452
S1T	S1	Top	fungi_OTU000005	fungi_OTU000220	0.77981	0.0224748079951
S1T	S1	Top	fungi_OTU000005	fungi_OTU000057	0.77981	0.0224748079951
S1T	S1	Top	fungi_OTU000005	fungi_OTU000237	0.77981	0.0224748079951
S1T	S1	Top	fungi_OTU000005	fungi_OTU000189	0.9	0.00231625
S1T	S1	Top	fungi_OTU000005	fungi_OTU000199	0.96177	0.000135719888045
S1T	S1	Top	fungi_OTU000005	fungi_OTU000046	0.96177	0.000135719888045
S1T	S1	Top	fungi_OTU000005	fungi_OTU000105	0.96177	0.000135719888045
S1T	S1	Top	fungi_OTU000005	fungi_OTU000165	0.88379	0.0035896466833
S1T	S1	Top	fungi_OTU000005	fungi_OTU000031	0.88379	0.0035896466833
S1T	S1	Top	fungi_OTU000005	fungi_OTU000271	0.88379	0.0035896466833
S1T	S1	Top	fungi_OTU000005	fungi_OTU000183	0.93578	0.000630791347202
S1T	S1	Top	fungi_OTU000005	fungi_OTU000040	0.93578	0.000630791347202
S1T	S1	Top	fungi_OTU000005	fungi_OTU000154	0.93578	0.000630791347202
S1T	S1	Top	fungi_OTU000005	fungi_OTU000059	0.90978	0.0017138197779
S1T	S1	Top	fungi_OTU000005	fungi_OTU000197	0.90978	0.0017138197779
S1T	S1	Top	fungi_OTU000005	fungi_OTU000077	0.85779	0.00644442283635
S1T	S1	Top	fungi_OTU000005	fungi_OTU000181	0.88379	0.0035896466833
S1T	S1	Top	fungi_OTU000005	fungi_OTU000117	0.8318	0.0104461423006
S1T	S1	Top	fungi_OTU000005	fungi_OTU000053	0.8318	0.0104461423006
S1T	S1	Top	fungi_OTU000005	fungi_OTU000188	0.72783	0.0406767548802
S1T	S1	Top	fungi_OTU000005	fungi_OTU000205	0.72783	0.0406767548802
S1T	S1	Top	fungi_OTU000005	fungi_OTU000123	0.72783	0.0406767548802
S1T	S1	Top	fungi_OTU000005	fungi_OTU000130	0.75382	0.0307517649933
S1T	S1	Top	fungi_OTU000005	fungi_OTU000052	0.85	0.0075167578125
S1T	S1	Top	fungi_OTU000005	fungi_OTU000084	0.8448	0.00829210966993
S1T	S1	Top	fungi_OTU000005	fungi_OTU000025	-0.73193	0.0389982739878
S1T	S1	Top	fungi_OTU000005	fungi_OTU000039	-0.73193	0.0389982739878
S1T	S1	Top	fungi_OTU000005	fungi_OTU000079	-0.90271	0.00213764690911
S1T	S1	Top	fungi_OTU000005	fungi_OTU000177	-0.90978	0.0017138197779
S1T	S1	Top	fungi_OTU000005	fungi_OTU000097	-0.90978	0.0017138197779
S1T	S1	Top	fungi_OTU000005	fungi_OTU000064	-0.90978	0.0017138197779
S1T	S1	Top	fungi_OTU000005	fungi_OTU000070	-0.90978	0.0017138197779
S1T	S1	Top	fungi_OTU000005	fungi_OTU000086	-0.90978	0.0017138197779
S1T	S1	Top	fungi_OTU000005	fungi_OTU000071	-0.90978	0.0017138197779
S1T	S1	Top	fungi_OTU000005	fungi_OTU000083	-0.90978	0.0017138197779
S1T	S1	Top	fungi_OTU000005	fungi_OTU000098	-0.85779	0.00644442283635
S1T	S1	Top	fungi_OTU000005	fungi_OTU000091	-0.82952	0.0108579547287
S1T	S1	Top	fungi_OTU000005	fungi_OTU000010	-0.75632	0.0298843788122
S1T	S1	Top	fungi_OTU000005	fungi_OTU000037	-0.9515	0.000274893236306
S1T	S1	Top	fungi_OTU000005	fungi_OTU000063	-0.90978	0.0017138197779
S1T	S1	Top	fungi_OTU000005	fungi_OTU000075	-0.90978	0.0017138197779
S1T	S1	Top	fungi_OTU000005	fungi_OTU000106	-0.90978	0.0017138197779
S1T	S1	Top	fungi_OTU000005	fungi_OTU000072	-0.90978	0.0017138197779
S1T	S1	Top	fungi_OTU000005	fungi_OTU000074	-0.90978	0.0017138197779
S1T	S1	Top	fungi_OTU000005	fungi_OTU000067	-0.90978	0.0017138197779
S1T	S1	Top	fungi_OTU000005	fungi_OTU000036	-0.90978	0.0017138197779
S1T	S1	Top	fungi_OTU000005	fungi_OTU000051	-0.90978	0.0017138197779
S1T	S1	Top	fungi_OTU000005	fungi_OTU000173	-0.90978	0.0017138197779
S1T	S1	Top	fungi_OTU000005	fungi_OTU000127	-0.90978	0.0017138197779
S1T	S1	Top	fungi_OTU000005	fungi_OTU000094	-0.90978	0.0017138197779
S1T	S1	Top	fungi_OTU000005	fungi_OTU000041	-0.90978	0.0017138197779
S1T	S1	Top	fungi_OTU000005	fungi_OTU000048	-0.90978	0.0017138197779
S1T	S1	Top	fungi_OTU000005	fungi_OTU000049	-0.90978	0.0017138197779
S1T	S1	Top	fungi_OTU000005	fungi_OTU000003	-0.75	0.0321044921875
S1T	S1	Top	fungi_OTU000005	fungi_OTU000164	-0.80512	0.0159045622917
S1T	S1	Top	fungi_OTU000081	fungi_OTU000045	0.95722	0.000189540697433
S1T	S1	Top	fungi_OTU000081	fungi_OTU000004	0.975	3.83337402344e-05
S1T	S1	Top	fungi_OTU000081	fungi_OTU000055	0.975	3.83337402344e-05
S1T	S1	Top	fungi_OTU000081	fungi_OTU000001	0.75632	0.0298843788122
S1T	S1	Top	fungi_OTU000081	fungi_OTU000006	0.775	0.0238873864746
S1T	S1	Top	fungi_OTU000081	fungi_OTU000182	0.8	0.01712
S1T	S1	Top	fungi_OTU000081	fungi_OTU000023	0.8345	0.00997309099396
S1T	S1	Top	fungi_OTU000081	fungi_OTU000116	0.85779	0.00644442283635
S1T	S1	Top	fungi_OTU000081	fungi_OTU000054	0.77981	0.0224748079951
S1T	S1	Top	fungi_OTU000081	fungi_OTU000113	0.775	0.0238873864746
S1T	S1	Top	fungi_OTU000081	fungi_OTU000169	0.77981	0.0224748079951
S1T	S1	Top	fungi_OTU000081	fungi_OTU000011	0.72783	0.0406767548802
S1T	S1	Top	fungi_OTU000081	fungi_OTU000137	0.72783	0.0406767548802
S1T	S1	Top	fungi_OTU000081	fungi_OTU000089	0.8318	0.0104461423006
S1T	S1	Top	fungi_OTU000081	fungi_OTU000135	0.80581	0.0157452
S1T	S1	Top	fungi_OTU000081	fungi_OTU000235	0.80581	0.0157452
S1T	S1	Top	fungi_OTU000081	fungi_OTU000220	0.77981	0.0224748079951
S1T	S1	Top	fungi_OTU000081	fungi_OTU000057	0.77981	0.0224748079951
S1T	S1	Top	fungi_OTU000081	fungi_OTU000237	0.77981	0.0224748079951
S1T	S1	Top	fungi_OTU000081	fungi_OTU000189	0.9	0.00231625
S1T	S1	Top	fungi_OTU000081	fungi_OTU000199	0.96177	0.000135719888045
S1T	S1	Top	fungi_OTU000081	fungi_OTU000046	0.96177	0.000135719888045
S1T	S1	Top	fungi_OTU000081	fungi_OTU000105	0.96177	0.000135719888045
S1T	S1	Top	fungi_OTU000081	fungi_OTU000165	0.88379	0.0035896466833
S1T	S1	Top	fungi_OTU000081	fungi_OTU000031	0.88379	0.0035896466833
S1T	S1	Top	fungi_OTU000081	fungi_OTU000271	0.88379	0.0035896466833
S1T	S1	Top	fungi_OTU000081	fungi_OTU000183	0.93578	0.000630791347202
S1T	S1	Top	fungi_OTU000081	fungi_OTU000040	0.93578	0.000630791347202
S1T	S1	Top	fungi_OTU000081	fungi_OTU000154	0.93578	0.000630791347202
S1T	S1	Top	fungi_OTU000081	fungi_OTU000059	0.90978	0.0017138197779
S1T	S1	Top	fungi_OTU000081	fungi_OTU000197	0.90978	0.0017138197779
S1T	S1	Top	fungi_OTU000081	fungi_OTU000077	0.85779	0.00644442283635
S1T	S1	Top	fungi_OTU000081	fungi_OTU000181	0.88379	0.0035896466833
S1T	S1	Top	fungi_OTU000081	fungi_OTU000117	0.8318	0.0104461423006
S1T	S1	Top	fungi_OTU000081	fungi_OTU000053	0.8318	0.0104461423006
S1T	S1	Top	fungi_OTU000081	fungi_OTU000188	0.72783	0.0406767548802
S1T	S1	Top	fungi_OTU000081	fungi_OTU000205	0.72783	0.0406767548802
S1T	S1	Top	fungi_OTU000081	fungi_OTU000123	0.72783	0.0406767548802
S1T	S1	Top	fungi_OTU000081	fungi_OTU000130	0.75382	0.0307517649933
S1T	S1	Top	fungi_OTU000081	fungi_OTU000052	0.85	0.0075167578125
S1T	S1	Top	fungi_OTU000081	fungi_OTU000084	0.8448	0.00829210966993
S1T	S1	Top	fungi_OTU000081	fungi_OTU000025	-0.73193	0.0389982739878
S1T	S1	Top	fungi_OTU000081	fungi_OTU000039	-0.73193	0.0389982739878
S1T	S1	Top	fungi_OTU000081	fungi_OTU000079	-0.90271	0.00213764690911
S1T	S1	Top	fungi_OTU000081	fungi_OTU000177	-0.90978	0.0017138197779
S1T	S1	Top	fungi_OTU000081	fungi_OTU000097	-0.90978	0.0017138197779
S1T	S1	Top	fungi_OTU000081	fungi_OTU000064	-0.90978	0.0017138197779
S1T	S1	Top	fungi_OTU000081	fungi_OTU000070	-0.90978	0.0017138197779
S1T	S1	Top	fungi_OTU000081	fungi_OTU000086	-0.90978	0.0017138197779
S1T	S1	Top	fungi_OTU000081	fungi_OTU000071	-0.90978	0.0017138197779
S1T	S1	Top	fungi_OTU000081	fungi_OTU000083	-0.90978	0.0017138197779
S1T	S1	Top	fungi_OTU000081	fungi_OTU000098	-0.85779	0.00644442283635
S1T	S1	Top	fungi_OTU000081	fungi_OTU000091	-0.82952	0.0108579547287
S1T	S1	Top	fungi_OTU000081	fungi_OTU000010	-0.75632	0.0298843788122
S1T	S1	Top	fungi_OTU000081	fungi_OTU000037	-0.9515	0.000274893236306
S1T	S1	Top	fungi_OTU000081	fungi_OTU000063	-0.90978	0.0017138197779
S1T	S1	Top	fungi_OTU000081	fungi_OTU000075	-0.90978	0.0017138197779
S1T	S1	Top	fungi_OTU000081	fungi_OTU000106	-0.90978	0.0017138197779
S1T	S1	Top	fungi_OTU000081	fungi_OTU000072	-0.90978	0.0017138197779
S1T	S1	Top	fungi_OTU000081	fungi_OTU000074	-0.90978	0.0017138197779
S1T	S1	Top	fungi_OTU000081	fungi_OTU000067	-0.90978	0.0017138197779
S1T	S1	Top	fungi_OTU000081	fungi_OTU000036	-0.90978	0.0017138197779
S1T	S1	Top	fungi_OTU000081	fungi_OTU000051	-0.90978	0.0017138197779
S1T	S1	Top	fungi_OTU000081	fungi_OTU000173	-0.90978	0.0017138197779
S1T	S1	Top	fungi_OTU000081	fungi_OTU000127	-0.90978	0.0017138197779
S1T	S1	Top	fungi_OTU000081	fungi_OTU000094	-0.90978	0.0017138197779
S1T	S1	Top	fungi_OTU000081	fungi_OTU000041	-0.90978	0.0017138197779
S1T	S1	Top	fungi_OTU000081	fungi_OTU000048	-0.90978	0.0017138197779
S1T	S1	Top	fungi_OTU000081	fungi_OTU000049	-0.90978	0.0017138197779
S1T	S1	Top	fungi_OTU000081	fungi_OTU000003	-0.75	0.0321044921875
S1T	S1	Top	fungi_OTU000081	fungi_OTU000164	-0.80512	0.0159045622917
S1T	S1	Top	fungi_OTU000045	fungi_OTU000004	0.98176	1.49608295958e-05
S1T	S1	Top	fungi_OTU000045	fungi_OTU000055	0.98176	1.49608295958e-05
S1T	S1	Top	fungi_OTU000045	fungi_OTU000006	0.80995	0.0148072274971
S1T	S1	Top	fungi_OTU000045	fungi_OTU000182	0.85904	0.00628254208447
S1T	S1	Top	fungi_OTU000045	fungi_OTU000023	0.77711	0.0232619818533
S1T	S1	Top	fungi_OTU000045	fungi_OTU000116	0.86767	0.0052335448104
S1T	S1	Top	fungi_OTU000045	fungi_OTU000054	0.79111	0.0193664667117
S1T	S1	Top	fungi_OTU000045	fungi_OTU000169	0.71455	0.0464090773259
S1T	S1	Top	fungi_OTU000045	fungi_OTU000089	0.74007	0.0357902072469
S1T	S1	Top	fungi_OTU000045	fungi_OTU000135	0.76559	0.0268051194418
S1T	S1	Top	fungi_OTU000045	fungi_OTU000235	0.76559	0.0268051194418
S1T	S1	Top	fungi_OTU000045	fungi_OTU000220	0.71455	0.0464090773259
S1T	S1	Top	fungi_OTU000045	fungi_OTU000057	0.71455	0.0464090773259
S1T	S1	Top	fungi_OTU000045	fungi_OTU000237	0.71455	0.0464090773259
S1T	S1	Top	fungi_OTU000045	fungi_OTU000189	0.8345	0.00997309099396
S1T	S1	Top	fungi_OTU000045	fungi_OTU000199	0.91871	0.00126246256963
S1T	S1	Top	fungi_OTU000045	fungi_OTU000046	0.91871	0.00126246256963
S1T	S1	Top	fungi_OTU000045	fungi_OTU000105	0.91871	0.00126246256963
S1T	S1	Top	fungi_OTU000045	fungi_OTU000165	0.84215	0.00870553068977
S1T	S1	Top	fungi_OTU000045	fungi_OTU000031	0.84215	0.00870553068977
S1T	S1	Top	fungi_OTU000045	fungi_OTU000271	0.84215	0.00870553068977
S1T	S1	Top	fungi_OTU000045	fungi_OTU000183	0.86767	0.0052335448104
S1T	S1	Top	fungi_OTU000045	fungi_OTU000040	0.86767	0.0052335448104
S1T	S1	Top	fungi_OTU000045	fungi_OTU000154	0.86767	0.0052335448104
S1T	S1	Top	fungi_OTU000045	fungi_OTU000059	0.81663	0.0133722898728
S1T	S1	Top	fungi_OTU000045	fungi_OTU000197	0.81663	0.0133722898728
S1T	S1	Top	fungi_OTU000045	fungi_OTU000077	0.86767	0.0052335448104
S1T	S1	Top	fungi_OTU000045	fungi_OTU000181	0.84215	0.00870553068977
S1T	S1	Top	fungi_OTU000045	fungi_OTU000117	0.89319	0.00280761469884
S1T	S1	Top	fungi_OTU000045	fungi_OTU000053	0.89319	0.00280761469884
S1T	S1	Top	fungi_OTU000045	fungi_OTU000188	0.76559	0.0268051194418
S1T	S1	Top	fungi_OTU000045	fungi_OTU000205	0.76559	0.0268051194418
S1T	S1	Top	fungi_OTU000045	fungi_OTU000118	0.71455	0.0464090773259
S1T	S1	Top	fungi_OTU000045	fungi_OTU000431	0.71455	0.0464090773259
S1T	S1	Top	fungi_OTU000045	fungi_OTU000123	0.76559	0.0268051194418
S1T	S1	Top	fungi_OTU000045	fungi_OTU000130	0.81663	0.0133722898728
S1T	S1	Top	fungi_OTU000045	fungi_OTU000052	0.80995	0.0148072274971
S1T	S1	Top	fungi_OTU000045	fungi_OTU000084	0.77835	0.0228985129652
S1T	S1	Top	fungi_OTU000045	fungi_OTU000025	-0.77846	0.0228673339697
S1T	S1	Top	fungi_OTU000045	fungi_OTU000039	-0.77846	0.0228673339697
S1T	S1	Top	fungi_OTU000045	fungi_OTU000079	-0.93415	0.000679105745231
S1T	S1	Top	fungi_OTU000045	fungi_OTU000177	-0.93147	0.000763880883268
S1T	S1	Top	fungi_OTU000045	fungi_OTU000097	-0.89319	0.00280761469884
S1T	S1	Top	fungi_OTU000045	fungi_OTU000064	-0.89319	0.00280761469884
S1T	S1	Top	fungi_OTU000045	fungi_OTU000070	-0.89319	0.00280761469884
S1T	S1	Top	fungi_OTU000045	fungi_OTU000086	-0.93147	0.000763880883268
S1T	S1	Top	fungi_OTU000045	fungi_OTU000071	-0.93147	0.000763880883268
S1T	S1	Top	fungi_OTU000045	fungi_OTU000083	-0.93147	0.000763880883268
S1T	S1	Top	fungi_OTU000045	fungi_OTU000098	-0.79111	0.0193664667117
S1T	S1	Top	fungi_OTU000045	fungi_OTU000091	-0.79043	0.0195445372749
S1T	S1	Top	fungi_OTU000045	fungi_OTU000037	-0.92217	0.00111081735781
S1T	S1	Top	fungi_OTU000045	fungi_OTU000063	-0.85491	0.00682910351008
S1T	S1	Top	fungi_OTU000045	fungi_OTU000075	-0.85491	0.00682910351008
S1T	S1	Top	fungi_OTU000045	fungi_OTU000106	-0.85491	0.00682910351008
S1T	S1	Top	fungi_OTU000045	fungi_OTU000072	-0.85491	0.00682910351008
S1T	S1	Top	fungi_OTU000045	fungi_OTU000074	-0.85491	0.00682910351008
S1T	S1	Top	fungi_OTU000045	fungi_OTU000067	-0.85491	0.00682910351008
S1T	S1	Top	fungi_OTU000045	fungi_OTU000036	-0.85491	0.00682910351008
S1T	S1	Top	fungi_OTU000045	fungi_OTU000051	-0.85491	0.00682910351008
S1T	S1	Top	fungi_OTU000045	fungi_OTU000173	-0.89319	0.00280761469884
S1T	S1	Top	fungi_OTU000045	fungi_OTU000127	-0.89319	0.00280761469884
S1T	S1	Top	fungi_OTU000045	fungi_OTU000094	-0.89319	0.00280761469884
S1T	S1	Top	fungi_OTU000045	fungi_OTU000041	-0.89319	0.00280761469884
S1T	S1	Top	fungi_OTU000045	fungi_OTU000048	-0.89319	0.00280761469884
S1T	S1	Top	fungi_OTU000045	fungi_OTU000049	-0.89319	0.00280761469884
S1T	S1	Top	fungi_OTU000045	fungi_OTU000164	-0.77846	0.0228673339697
S1T	S1	Top	fungi_OTU000004	fungi_OTU000055	1	0
S1T	S1	Top	fungi_OTU000004	fungi_OTU000001	0.73193	0.0389982739878
S1T	S1	Top	fungi_OTU000004	fungi_OTU000006	0.825	0.0117014416504
S1T	S1	Top	fungi_OTU000004	fungi_OTU000182	0.875	0.00443649291992
S1T	S1	Top	fungi_OTU000004	fungi_OTU000023	0.78541	0.0208990164235
S1T	S1	Top	fungi_OTU000004	fungi_OTU000116	0.88379	0.0035896466833
S1T	S1	Top	fungi_OTU000004	fungi_OTU000054	0.80581	0.0157452
S1T	S1	Top	fungi_OTU000004	fungi_OTU000169	0.72783	0.0406767548802
S1T	S1	Top	fungi_OTU000004	fungi_OTU000089	0.75382	0.0307517649933
S1T	S1	Top	fungi_OTU000004	fungi_OTU000135	0.77981	0.0224748079951
S1T	S1	Top	fungi_OTU000004	fungi_OTU000235	0.77981	0.0224748079951
S1T	S1	Top	fungi_OTU000004	fungi_OTU000220	0.72783	0.0406767548802
S1T	S1	Top	fungi_OTU000004	fungi_OTU000057	0.72783	0.0406767548802
S1T	S1	Top	fungi_OTU000004	fungi_OTU000237	0.72783	0.0406767548802
S1T	S1	Top	fungi_OTU000004	fungi_OTU000189	0.875	0.00443649291992
S1T	S1	Top	fungi_OTU000004	fungi_OTU000199	0.93578	0.000630791347202
S1T	S1	Top	fungi_OTU000004	fungi_OTU000046	0.93578	0.000630791347202
S1T	S1	Top	fungi_OTU000004	fungi_OTU000105	0.93578	0.000630791347202
S1T	S1	Top	fungi_OTU000004	fungi_OTU000165	0.85779	0.00644442283635
S1T	S1	Top	fungi_OTU000004	fungi_OTU000031	0.85779	0.00644442283635
S1T	S1	Top	fungi_OTU000004	fungi_OTU000271	0.85779	0.00644442283635
S1T	S1	Top	fungi_OTU000004	fungi_OTU000183	0.88379	0.0035896466833
S1T	S1	Top	fungi_OTU000004	fungi_OTU000040	0.88379	0.0035896466833
S1T	S1	Top	fungi_OTU000004	fungi_OTU000154	0.88379	0.0035896466833
S1T	S1	Top	fungi_OTU000004	fungi_OTU000059	0.8318	0.0104461423006
S1T	S1	Top	fungi_OTU000004	fungi_OTU000197	0.8318	0.0104461423006
S1T	S1	Top	fungi_OTU000004	fungi_OTU000077	0.88379	0.0035896466833
S1T	S1	Top	fungi_OTU000004	fungi_OTU000181	0.85779	0.00644442283635
S1T	S1	Top	fungi_OTU000004	fungi_OTU000028	0.725	0.0418585852051
S1T	S1	Top	fungi_OTU000004	fungi_OTU000117	0.90978	0.0017138197779
S1T	S1	Top	fungi_OTU000004	fungi_OTU000053	0.90978	0.0017138197779
S1T	S1	Top	fungi_OTU000004	fungi_OTU000188	0.77981	0.0224748079951
S1T	S1	Top	fungi_OTU000004	fungi_OTU000205	0.77981	0.0224748079951
S1T	S1	Top	fungi_OTU000004	fungi_OTU000118	0.72783	0.0406767548802
S1T	S1	Top	fungi_OTU000004	fungi_OTU000431	0.72783	0.0406767548802
S1T	S1	Top	fungi_OTU000004	fungi_OTU000123	0.77981	0.0224748079951
S1T	S1	Top	fungi_OTU000004	fungi_OTU000130	0.8318	0.0104461423006
S1T	S1	Top	fungi_OTU000004	fungi_OTU000052	0.825	0.0117014416504
S1T	S1	Top	fungi_OTU000004	fungi_OTU000084	0.79281	0.0189234903036
S1T	S1	Top	fungi_OTU000004	fungi_OTU000025	-0.75632	0.0298843788122
S1T	S1	Top	fungi_OTU000004	fungi_OTU000039	-0.75632	0.0298843788122
S1T	S1	Top	fungi_OTU000004	fungi_OTU000079	-0.9515	0.000274893236306
S1T	S1	Top	fungi_OTU000004	fungi_OTU000177	-0.90978	0.0017138197779
S1T	S1	Top	fungi_OTU000004	fungi_OTU000097	-0.90978	0.0017138197779
S1T	S1	Top	fungi_OTU000004	fungi_OTU000064	-0.90978	0.0017138197779
S1T	S1	Top	fungi_OTU000004	fungi_OTU000070	-0.90978	0.0017138197779
S1T	S1	Top	fungi_OTU000004	fungi_OTU000086	-0.90978	0.0017138197779
S1T	S1	Top	fungi_OTU000004	fungi_OTU000071	-0.90978	0.0017138197779
S1T	S1	Top	fungi_OTU000004	fungi_OTU000083	-0.90978	0.0017138197779
S1T	S1	Top	fungi_OTU000004	fungi_OTU000098	-0.85779	0.00644442283635
S1T	S1	Top	fungi_OTU000004	fungi_OTU000091	-0.80512	0.0159045622917
S1T	S1	Top	fungi_OTU000004	fungi_OTU000010	-0.73193	0.0389982739878
S1T	S1	Top	fungi_OTU000004	fungi_OTU000037	-0.9759	3.43640280761e-05
S1T	S1	Top	fungi_OTU000004	fungi_OTU000063	-0.90978	0.0017138197779
S1T	S1	Top	fungi_OTU000004	fungi_OTU000075	-0.90978	0.0017138197779
S1T	S1	Top	fungi_OTU000004	fungi_OTU000106	-0.90978	0.0017138197779
S1T	S1	Top	fungi_OTU000004	fungi_OTU000072	-0.90978	0.0017138197779
S1T	S1	Top	fungi_OTU000004	fungi_OTU000074	-0.90978	0.0017138197779
S1T	S1	Top	fungi_OTU000004	fungi_OTU000067	-0.90978	0.0017138197779
S1T	S1	Top	fungi_OTU000004	fungi_OTU000036	-0.90978	0.0017138197779
S1T	S1	Top	fungi_OTU000004	fungi_OTU000051	-0.90978	0.0017138197779
S1T	S1	Top	fungi_OTU000004	fungi_OTU000173	-0.90978	0.0017138197779
S1T	S1	Top	fungi_OTU000004	fungi_OTU000127	-0.90978	0.0017138197779
S1T	S1	Top	fungi_OTU000004	fungi_OTU000094	-0.90978	0.0017138197779
S1T	S1	Top	fungi_OTU000004	fungi_OTU000041	-0.90978	0.0017138197779
S1T	S1	Top	fungi_OTU000004	fungi_OTU000048	-0.90978	0.0017138197779
S1T	S1	Top	fungi_OTU000004	fungi_OTU000049	-0.90978	0.0017138197779
S1T	S1	Top	fungi_OTU000004	fungi_OTU000164	-0.85391	0.00696528831948
S1T	S1	Top	fungi_OTU000055	fungi_OTU000001	0.73193	0.0389982739878
S1T	S1	Top	fungi_OTU000055	fungi_OTU000006	0.825	0.0117014416504
S1T	S1	Top	fungi_OTU000055	fungi_OTU000182	0.875	0.00443649291992
S1T	S1	Top	fungi_OTU000055	fungi_OTU000023	0.78541	0.0208990164235
S1T	S1	Top	fungi_OTU000055	fungi_OTU000116	0.88379	0.0035896466833
S1T	S1	Top	fungi_OTU000055	fungi_OTU000054	0.80581	0.0157452
S1T	S1	Top	fungi_OTU000055	fungi_OTU000169	0.72783	0.0406767548802
S1T	S1	Top	fungi_OTU000055	fungi_OTU000089	0.75382	0.0307517649933
S1T	S1	Top	fungi_OTU000055	fungi_OTU000135	0.77981	0.0224748079951
S1T	S1	Top	fungi_OTU000055	fungi_OTU000235	0.77981	0.0224748079951
S1T	S1	Top	fungi_OTU000055	fungi_OTU000220	0.72783	0.0406767548802
S1T	S1	Top	fungi_OTU000055	fungi_OTU000057	0.72783	0.0406767548802
S1T	S1	Top	fungi_OTU000055	fungi_OTU000237	0.72783	0.0406767548802
S1T	S1	Top	fungi_OTU000055	fungi_OTU000189	0.875	0.00443649291992
S1T	S1	Top	fungi_OTU000055	fungi_OTU000199	0.93578	0.000630791347202
S1T	S1	Top	fungi_OTU000055	fungi_OTU000046	0.93578	0.000630791347202
S1T	S1	Top	fungi_OTU000055	fungi_OTU000105	0.93578	0.000630791347202
S1T	S1	Top	fungi_OTU000055	fungi_OTU000165	0.85779	0.00644442283635
S1T	S1	Top	fungi_OTU000055	fungi_OTU000031	0.85779	0.00644442283635
S1T	S1	Top	fungi_OTU000055	fungi_OTU000271	0.85779	0.00644442283635
S1T	S1	Top	fungi_OTU000055	fungi_OTU000183	0.88379	0.0035896466833
S1T	S1	Top	fungi_OTU000055	fungi_OTU000040	0.88379	0.0035896466833
S1T	S1	Top	fungi_OTU000055	fungi_OTU000154	0.88379	0.0035896466833
S1T	S1	Top	fungi_OTU000055	fungi_OTU000059	0.8318	0.0104461423006
S1T	S1	Top	fungi_OTU000055	fungi_OTU000197	0.8318	0.0104461423006
S1T	S1	Top	fungi_OTU000055	fungi_OTU000077	0.88379	0.0035896466833
S1T	S1	Top	fungi_OTU000055	fungi_OTU000181	0.85779	0.00644442283635
S1T	S1	Top	fungi_OTU000055	fungi_OTU000028	0.725	0.0418585852051
S1T	S1	Top	fungi_OTU000055	fungi_OTU000117	0.90978	0.0017138197779
S1T	S1	Top	fungi_OTU000055	fungi_OTU000053	0.90978	0.0017138197779
S1T	S1	Top	fungi_OTU000055	fungi_OTU000188	0.77981	0.0224748079951
S1T	S1	Top	fungi_OTU000055	fungi_OTU000205	0.77981	0.0224748079951
S1T	S1	Top	fungi_OTU000055	fungi_OTU000118	0.72783	0.0406767548802
S1T	S1	Top	fungi_OTU000055	fungi_OTU000431	0.72783	0.0406767548802
S1T	S1	Top	fungi_OTU000055	fungi_OTU000123	0.77981	0.0224748079951
S1T	S1	Top	fungi_OTU000055	fungi_OTU000130	0.8318	0.0104461423006
S1T	S1	Top	fungi_OTU000055	fungi_OTU000052	0.825	0.0117014416504
S1T	S1	Top	fungi_OTU000055	fungi_OTU000084	0.79281	0.0189234903036
S1T	S1	Top	fungi_OTU000055	fungi_OTU000025	-0.75632	0.0298843788122
S1T	S1	Top	fungi_OTU000055	fungi_OTU000039	-0.75632	0.0298843788122
S1T	S1	Top	fungi_OTU000055	fungi_OTU000079	-0.9515	0.000274893236306
S1T	S1	Top	fungi_OTU000055	fungi_OTU000177	-0.90978	0.0017138197779
S1T	S1	Top	fungi_OTU000055	fungi_OTU000097	-0.90978	0.0017138197779
S1T	S1	Top	fungi_OTU000055	fungi_OTU000064	-0.90978	0.0017138197779
S1T	S1	Top	fungi_OTU000055	fungi_OTU000070	-0.90978	0.0017138197779
S1T	S1	Top	fungi_OTU000055	fungi_OTU000086	-0.90978	0.0017138197779
S1T	S1	Top	fungi_OTU000055	fungi_OTU000071	-0.90978	0.0017138197779
S1T	S1	Top	fungi_OTU000055	fungi_OTU000083	-0.90978	0.0017138197779
S1T	S1	Top	fungi_OTU000055	fungi_OTU000098	-0.85779	0.00644442283635
S1T	S1	Top	fungi_OTU000055	fungi_OTU000091	-0.80512	0.0159045622917
S1T	S1	Top	fungi_OTU000055	fungi_OTU000010	-0.73193	0.0389982739878
S1T	S1	Top	fungi_OTU000055	fungi_OTU000037	-0.9759	3.43640280761e-05
S1T	S1	Top	fungi_OTU000055	fungi_OTU000063	-0.90978	0.0017138197779
S1T	S1	Top	fungi_OTU000055	fungi_OTU000075	-0.90978	0.0017138197779
S1T	S1	Top	fungi_OTU000055	fungi_OTU000106	-0.90978	0.0017138197779
S1T	S1	Top	fungi_OTU000055	fungi_OTU000072	-0.90978	0.0017138197779
S1T	S1	Top	fungi_OTU000055	fungi_OTU000074	-0.90978	0.0017138197779
S1T	S1	Top	fungi_OTU000055	fungi_OTU000067	-0.90978	0.0017138197779
S1T	S1	Top	fungi_OTU000055	fungi_OTU000036	-0.90978	0.0017138197779
S1T	S1	Top	fungi_OTU000055	fungi_OTU000051	-0.90978	0.0017138197779
S1T	S1	Top	fungi_OTU000055	fungi_OTU000173	-0.90978	0.0017138197779
S1T	S1	Top	fungi_OTU000055	fungi_OTU000127	-0.90978	0.0017138197779
S1T	S1	Top	fungi_OTU000055	fungi_OTU000094	-0.90978	0.0017138197779
S1T	S1	Top	fungi_OTU000055	fungi_OTU000041	-0.90978	0.0017138197779
S1T	S1	Top	fungi_OTU000055	fungi_OTU000048	-0.90978	0.0017138197779
S1T	S1	Top	fungi_OTU000055	fungi_OTU000049	-0.90978	0.0017138197779
S1T	S1	Top	fungi_OTU000055	fungi_OTU000164	-0.85391	0.00696528831948
S1T	S1	Top	fungi_OTU000001	fungi_OTU000006	0.90271	0.00213764690911
S1T	S1	Top	fungi_OTU000001	fungi_OTU000182	0.85391	0.00696528831948
S1T	S1	Top	fungi_OTU000001	fungi_OTU000116	0.76102	0.0282980061986
S1T	S1	Top	fungi_OTU000001	fungi_OTU000054	0.83712	0.0095260408077
S1T	S1	Top	fungi_OTU000001	fungi_OTU000113	0.82952	0.0108579547287
S1T	S1	Top	fungi_OTU000001	fungi_OTU000169	0.91322	0.00152913824296
S1T	S1	Top	fungi_OTU000001	fungi_OTU000011	0.93859	0.000552616291758
S1T	S1	Top	fungi_OTU000001	fungi_OTU000137	0.93859	0.000552616291758
S1T	S1	Top	fungi_OTU000001	fungi_OTU000089	0.88786	0.00323598064367
S1T	S1	Top	fungi_OTU000001	fungi_OTU000135	0.86249	0.00584863311645
S1T	S1	Top	fungi_OTU000001	fungi_OTU000235	0.86249	0.00584863311645
S1T	S1	Top	fungi_OTU000001	fungi_OTU000220	0.91322	0.00152913824296
S1T	S1	Top	fungi_OTU000001	fungi_OTU000057	0.91322	0.00152913824296
S1T	S1	Top	fungi_OTU000001	fungi_OTU000237	0.91322	0.00152913824296
S1T	S1	Top	fungi_OTU000001	fungi_OTU000189	0.70753	0.0496282607349
S1T	S1	Top	fungi_OTU000001	fungi_OTU000199	0.71028	0.0483489344439
S1T	S1	Top	fungi_OTU000001	fungi_OTU000046	0.71028	0.0483489344439
S1T	S1	Top	fungi_OTU000001	fungi_OTU000105	0.71028	0.0483489344439
S1T	S1	Top	fungi_OTU000001	fungi_OTU000165	0.78639	0.0206310162459
S1T	S1	Top	fungi_OTU000001	fungi_OTU000031	0.78639	0.0206310162459
S1T	S1	Top	fungi_OTU000001	fungi_OTU000271	0.78639	0.0206310162459
S1T	S1	Top	fungi_OTU000001	fungi_OTU000183	0.76102	0.0282980061986
S1T	S1	Top	fungi_OTU000001	fungi_OTU000040	0.76102	0.0282980061986
S1T	S1	Top	fungi_OTU000001	fungi_OTU000154	0.76102	0.0282980061986
S1T	S1	Top	fungi_OTU000001	fungi_OTU000059	0.81175	0.0144110770869
S1T	S1	Top	fungi_OTU000001	fungi_OTU000197	0.81175	0.0144110770869
S1T	S1	Top	fungi_OTU000001	fungi_OTU000077	0.76102	0.0282980061986
S1T	S1	Top	fungi_OTU000001	fungi_OTU000181	0.78639	0.0206310162459
S1T	S1	Top	fungi_OTU000001	fungi_OTU000028	0.85391	0.00696528831948
S1T	S1	Top	fungi_OTU000001	fungi_OTU000117	0.73565	0.0375095411795
S1T	S1	Top	fungi_OTU000001	fungi_OTU000053	0.73565	0.0375095411795
S1T	S1	Top	fungi_OTU000001	fungi_OTU000188	0.86249	0.00584863311645
S1T	S1	Top	fungi_OTU000001	fungi_OTU000205	0.86249	0.00584863311645
S1T	S1	Top	fungi_OTU000001	fungi_OTU000118	0.91322	0.00152913824296
S1T	S1	Top	fungi_OTU000001	fungi_OTU000431	0.91322	0.00152913824296
S1T	S1	Top	fungi_OTU000001	fungi_OTU000123	0.86249	0.00584863311645
S1T	S1	Top	fungi_OTU000001	fungi_OTU000130	0.81175	0.0144110770869
S1T	S1	Top	fungi_OTU000001	bacteria_OTU000029	-0.76376	0.0273960439091
S1T	S1	Top	fungi_OTU000001	fungi_OTU000025	-0.88095	0.00385032046373
S1T	S1	Top	fungi_OTU000001	fungi_OTU000039	-0.88095	0.00385032046373
S1T	S1	Top	fungi_OTU000001	fungi_OTU000079	-0.71429	0.0465282322842
S1T	S1	Top	fungi_OTU000001	fungi_OTU000177	-0.86249	0.00584863311645
S1T	S1	Top	fungi_OTU000001	fungi_OTU000097	-0.86249	0.00584863311645
S1T	S1	Top	fungi_OTU000001	fungi_OTU000064	-0.86249	0.00584863311645
S1T	S1	Top	fungi_OTU000001	fungi_OTU000070	-0.86249	0.00584863311645
S1T	S1	Top	fungi_OTU000001	fungi_OTU000086	-0.83712	0.0095260408077
S1T	S1	Top	fungi_OTU000001	fungi_OTU000071	-0.83712	0.0095260408077
S1T	S1	Top	fungi_OTU000001	fungi_OTU000083	-0.83712	0.0095260408077
S1T	S1	Top	fungi_OTU000001	fungi_OTU000098	-0.91322	0.00152913824296
S1T	S1	Top	fungi_OTU000001	fungi_OTU000091	-0.90476	0.00200827550543
S1T	S1	Top	fungi_OTU000001	fungi_OTU000010	-1	0
S1T	S1	Top	fungi_OTU000001	fungi_OTU000037	-0.7619	0.0280049391531
S1T	S1	Top	fungi_OTU000001	fungi_OTU000063	-0.91322	0.00152913824296
S1T	S1	Top	fungi_OTU000001	fungi_OTU000075	-0.91322	0.00152913824296
S1T	S1	Top	fungi_OTU000001	fungi_OTU000106	-0.93859	0.000552616291758
S1T	S1	Top	fungi_OTU000001	fungi_OTU000072	-0.93859	0.000552616291758
S1T	S1	Top	fungi_OTU000001	fungi_OTU000074	-0.93859	0.000552616291758
S1T	S1	Top	fungi_OTU000001	fungi_OTU000067	-0.93859	0.000552616291758
S1T	S1	Top	fungi_OTU000001	fungi_OTU000036	-0.93859	0.000552616291758
S1T	S1	Top	fungi_OTU000001	fungi_OTU000051	-0.93859	0.000552616291758
S1T	S1	Top	fungi_OTU000001	fungi_OTU000173	-0.91322	0.00152913824296
S1T	S1	Top	fungi_OTU000001	fungi_OTU000127	-0.91322	0.00152913824296
S1T	S1	Top	fungi_OTU000001	fungi_OTU000094	-0.91322	0.00152913824296
S1T	S1	Top	fungi_OTU000001	fungi_OTU000041	-0.91322	0.00152913824296
S1T	S1	Top	fungi_OTU000001	fungi_OTU000048	-0.91322	0.00152913824296
S1T	S1	Top	fungi_OTU000001	fungi_OTU000049	-0.91322	0.00152913824296
S1T	S1	Top	fungi_OTU000001	fungi_OTU000003	-0.70753	0.0496282607349
S1T	S1	Top	fungi_OTU000001	fungi_OTU000164	-0.71429	0.0465282322842
S1T	S1	Top	fungi_OTU000001	fungi_OTU000038	-0.76376	0.0273960439091
S1T	S1	Top	fungi_OTU000001	fungi_OTU000489	-0.76376	0.0273960439091
S1T	S1	Top	fungi_OTU000001	fungi_OTU000480	-0.76376	0.0273960439091
S1T	S1	Top	fungi_OTU000001	fungi_OTU000449	-0.76376	0.0273960439091
S1T	S1	Top	fungi_OTU000001	fungi_OTU000363	-0.76376	0.0273960439091
S1T	S1	Top	fungi_OTU000001	fungi_OTU000425	-0.76376	0.0273960439091
S1T	S1	Top	fungi_OTU000001	fungi_OTU000256	-0.76376	0.0273960439091
S1T	S1	Top	fungi_OTU000006	fungi_OTU000182	0.975	3.83337402344e-05
S1T	S1	Top	fungi_OTU000006	fungi_OTU000116	0.77981	0.0224748079951
S1T	S1	Top	fungi_OTU000006	fungi_OTU000054	0.8318	0.0104461423006
S1T	S1	Top	fungi_OTU000006	fungi_OTU000113	0.725	0.0418585852051
S1T	S1	Top	fungi_OTU000006	fungi_OTU000169	0.85779	0.00644442283635
S1T	S1	Top	fungi_OTU000006	fungi_OTU000011	0.88379	0.0035896466833
S1T	S1	Top	fungi_OTU000006	fungi_OTU000137	0.88379	0.0035896466833
S1T	S1	Top	fungi_OTU000006	fungi_OTU000089	0.77981	0.0224748079951
S1T	S1	Top	fungi_OTU000006	fungi_OTU000135	0.77981	0.0224748079951
S1T	S1	Top	fungi_OTU000006	fungi_OTU000235	0.77981	0.0224748079951
S1T	S1	Top	fungi_OTU000006	fungi_OTU000220	0.80581	0.0157452
S1T	S1	Top	fungi_OTU000006	fungi_OTU000057	0.80581	0.0157452
S1T	S1	Top	fungi_OTU000006	fungi_OTU000237	0.80581	0.0157452
S1T	S1	Top	fungi_OTU000006	fungi_OTU000199	0.72783	0.0406767548802
S1T	S1	Top	fungi_OTU000006	fungi_OTU000046	0.72783	0.0406767548802
S1T	S1	Top	fungi_OTU000006	fungi_OTU000105	0.72783	0.0406767548802
S1T	S1	Top	fungi_OTU000006	fungi_OTU000165	0.72783	0.0406767548802
S1T	S1	Top	fungi_OTU000006	fungi_OTU000031	0.72783	0.0406767548802
S1T	S1	Top	fungi_OTU000006	fungi_OTU000271	0.72783	0.0406767548802
S1T	S1	Top	fungi_OTU000006	fungi_OTU000059	0.72783	0.0406767548802
S1T	S1	Top	fungi_OTU000006	fungi_OTU000197	0.72783	0.0406767548802
S1T	S1	Top	fungi_OTU000006	fungi_OTU000077	0.88379	0.0035896466833
S1T	S1	Top	fungi_OTU000006	fungi_OTU000181	0.8318	0.0104461423006
S1T	S1	Top	fungi_OTU000006	fungi_OTU000028	0.9	0.00231625
S1T	S1	Top	fungi_OTU000006	fungi_OTU000117	0.88379	0.0035896466833
S1T	S1	Top	fungi_OTU000006	fungi_OTU000053	0.88379	0.0035896466833
S1T	S1	Top	fungi_OTU000006	fungi_OTU000188	0.90978	0.0017138197779
S1T	S1	Top	fungi_OTU000006	fungi_OTU000205	0.90978	0.0017138197779
S1T	S1	Top	fungi_OTU000006	fungi_OTU000118	0.93578	0.000630791347202
S1T	S1	Top	fungi_OTU000006	fungi_OTU000431	0.93578	0.000630791347202
S1T	S1	Top	fungi_OTU000006	fungi_OTU000123	0.96177	0.000135719888045
S1T	S1	Top	fungi_OTU000006	fungi_OTU000130	0.93578	0.000630791347202
S1T	S1	Top	fungi_OTU000006	fungi_OTU000002	0.70753	0.0496282607349
S1T	S1	Top	fungi_OTU000006	fungi_OTU000025	-0.9515	0.000274893236306
S1T	S1	Top	fungi_OTU000006	fungi_OTU000039	-0.9515	0.000274893236306
S1T	S1	Top	fungi_OTU000006	fungi_OTU000079	-0.87831	0.00410393372003
S1T	S1	Top	fungi_OTU000006	fungi_OTU000177	-0.90978	0.0017138197779
S1T	S1	Top	fungi_OTU000006	fungi_OTU000097	-0.90978	0.0017138197779
S1T	S1	Top	fungi_OTU000006	fungi_OTU000064	-0.90978	0.0017138197779
S1T	S1	Top	fungi_OTU000006	fungi_OTU000070	-0.90978	0.0017138197779
S1T	S1	Top	fungi_OTU000006	fungi_OTU000086	-0.90978	0.0017138197779
S1T	S1	Top	fungi_OTU000006	fungi_OTU000071	-0.90978	0.0017138197779
S1T	S1	Top	fungi_OTU000006	fungi_OTU000083	-0.90978	0.0017138197779
S1T	S1	Top	fungi_OTU000006	fungi_OTU000098	-0.85779	0.00644442283635
S1T	S1	Top	fungi_OTU000006	fungi_OTU000091	-0.90271	0.00213764690911
S1T	S1	Top	fungi_OTU000006	fungi_OTU000010	-0.90271	0.00213764690911
S1T	S1	Top	fungi_OTU000006	fungi_OTU000037	-0.80512	0.0159045622917
S1T	S1	Top	fungi_OTU000006	fungi_OTU000063	-0.90978	0.0017138197779
S1T	S1	Top	fungi_OTU000006	fungi_OTU000075	-0.90978	0.0017138197779
S1T	S1	Top	fungi_OTU000006	fungi_OTU000106	-0.90978	0.0017138197779
S1T	S1	Top	fungi_OTU000006	fungi_OTU000072	-0.90978	0.0017138197779
S1T	S1	Top	fungi_OTU000006	fungi_OTU000074	-0.90978	0.0017138197779
S1T	S1	Top	fungi_OTU000006	fungi_OTU000067	-0.90978	0.0017138197779
S1T	S1	Top	fungi_OTU000006	fungi_OTU000036	-0.90978	0.0017138197779
S1T	S1	Top	fungi_OTU000006	fungi_OTU000051	-0.90978	0.0017138197779
S1T	S1	Top	fungi_OTU000006	fungi_OTU000173	-0.90978	0.0017138197779
S1T	S1	Top	fungi_OTU000006	fungi_OTU000127	-0.90978	0.0017138197779
S1T	S1	Top	fungi_OTU000006	fungi_OTU000094	-0.90978	0.0017138197779
S1T	S1	Top	fungi_OTU000006	fungi_OTU000041	-0.90978	0.0017138197779
S1T	S1	Top	fungi_OTU000006	fungi_OTU000048	-0.90978	0.0017138197779
S1T	S1	Top	fungi_OTU000006	fungi_OTU000049	-0.90978	0.0017138197779
S1T	S1	Top	fungi_OTU000006	fungi_OTU000164	-0.78072	0.0222145146656
S1T	S1	Top	fungi_OTU000182	fungi_OTU000116	0.85779	0.00644442283635
S1T	S1	Top	fungi_OTU000182	fungi_OTU000054	0.88379	0.0035896466833
S1T	S1	Top	fungi_OTU000182	fungi_OTU000169	0.77981	0.0224748079951
S1T	S1	Top	fungi_OTU000182	fungi_OTU000011	0.8318	0.0104461423006
S1T	S1	Top	fungi_OTU000182	fungi_OTU000137	0.8318	0.0104461423006
S1T	S1	Top	fungi_OTU000182	fungi_OTU000089	0.72783	0.0406767548802
S1T	S1	Top	fungi_OTU000182	fungi_OTU000135	0.80581	0.0157452
S1T	S1	Top	fungi_OTU000182	fungi_OTU000235	0.80581	0.0157452
S1T	S1	Top	fungi_OTU000182	fungi_OTU000220	0.77981	0.0224748079951
S1T	S1	Top	fungi_OTU000182	fungi_OTU000057	0.77981	0.0224748079951
S1T	S1	Top	fungi_OTU000182	fungi_OTU000237	0.77981	0.0224748079951
S1T	S1	Top	fungi_OTU000182	fungi_OTU000199	0.75382	0.0307517649933
S1T	S1	Top	fungi_OTU000182	fungi_OTU000046	0.75382	0.0307517649933
S1T	S1	Top	fungi_OTU000182	fungi_OTU000105	0.75382	0.0307517649933
S1T	S1	Top	fungi_OTU000182	fungi_OTU000165	0.77981	0.0224748079951
S1T	S1	Top	fungi_OTU000182	fungi_OTU000031	0.77981	0.0224748079951
S1T	S1	Top	fungi_OTU000182	fungi_OTU000271	0.77981	0.0224748079951
S1T	S1	Top	fungi_OTU000182	fungi_OTU000183	0.72783	0.0406767548802
S1T	S1	Top	fungi_OTU000182	fungi_OTU000040	0.72783	0.0406767548802
S1T	S1	Top	fungi_OTU000182	fungi_OTU000154	0.72783	0.0406767548802
S1T	S1	Top	fungi_OTU000182	fungi_OTU000077	0.85779	0.00644442283635
S1T	S1	Top	fungi_OTU000182	fungi_OTU000181	0.77981	0.0224748079951
S1T	S1	Top	fungi_OTU000182	fungi_OTU000028	0.875	0.00443649291992
S1T	S1	Top	fungi_OTU000182	fungi_OTU000117	0.93578	0.000630791347202
S1T	S1	Top	fungi_OTU000182	fungi_OTU000053	0.93578	0.000630791347202
S1T	S1	Top	fungi_OTU000182	fungi_OTU000188	0.93578	0.000630791347202
S1T	S1	Top	fungi_OTU000182	fungi_OTU000205	0.93578	0.000630791347202
S1T	S1	Top	fungi_OTU000182	fungi_OTU000118	0.90978	0.0017138197779
S1T	S1	Top	fungi_OTU000182	fungi_OTU000431	0.90978	0.0017138197779
S1T	S1	Top	fungi_OTU000182	fungi_OTU000123	0.93578	0.000630791347202
S1T	S1	Top	fungi_OTU000182	fungi_OTU000130	0.96177	0.000135719888045
S1T	S1	Top	fungi_OTU000182	fungi_OTU000002	0.73193	0.0389982739878
S1T	S1	Top	fungi_OTU000182	bacteria_OTU000064	-0.76682	0.0264132073724
S1T	S1	Top	fungi_OTU000182	fungi_OTU000025	-0.92711	0.000916180197308
S1T	S1	Top	fungi_OTU000182	fungi_OTU000039	-0.92711	0.000916180197308
S1T	S1	Top	fungi_OTU000182	fungi_OTU000079	-0.90271	0.00213764690911
S1T	S1	Top	fungi_OTU000182	fungi_OTU000177	-0.90978	0.0017138197779
S1T	S1	Top	fungi_OTU000182	fungi_OTU000097	-0.90978	0.0017138197779
S1T	S1	Top	fungi_OTU000182	fungi_OTU000064	-0.90978	0.0017138197779
S1T	S1	Top	fungi_OTU000182	fungi_OTU000070	-0.90978	0.0017138197779
S1T	S1	Top	fungi_OTU000182	fungi_OTU000086	-0.90978	0.0017138197779
S1T	S1	Top	fungi_OTU000182	fungi_OTU000071	-0.90978	0.0017138197779
S1T	S1	Top	fungi_OTU000182	fungi_OTU000083	-0.90978	0.0017138197779
S1T	S1	Top	fungi_OTU000182	fungi_OTU000098	-0.85779	0.00644442283635
S1T	S1	Top	fungi_OTU000182	fungi_OTU000091	-0.82952	0.0108579547287
S1T	S1	Top	fungi_OTU000182	fungi_OTU000010	-0.85391	0.00696528831948
S1T	S1	Top	fungi_OTU000182	fungi_OTU000037	-0.85391	0.00696528831948
S1T	S1	Top	fungi_OTU000182	fungi_OTU000063	-0.90978	0.0017138197779
S1T	S1	Top	fungi_OTU000182	fungi_OTU000075	-0.90978	0.0017138197779
S1T	S1	Top	fungi_OTU000182	fungi_OTU000106	-0.90978	0.0017138197779
S1T	S1	Top	fungi_OTU000182	fungi_OTU000072	-0.90978	0.0017138197779
S1T	S1	Top	fungi_OTU000182	fungi_OTU000074	-0.90978	0.0017138197779
S1T	S1	Top	fungi_OTU000182	fungi_OTU000067	-0.90978	0.0017138197779
S1T	S1	Top	fungi_OTU000182	fungi_OTU000036	-0.90978	0.0017138197779
S1T	S1	Top	fungi_OTU000182	fungi_OTU000051	-0.90978	0.0017138197779
S1T	S1	Top	fungi_OTU000182	fungi_OTU000173	-0.90978	0.0017138197779
S1T	S1	Top	fungi_OTU000182	fungi_OTU000127	-0.90978	0.0017138197779
S1T	S1	Top	fungi_OTU000182	fungi_OTU000094	-0.90978	0.0017138197779
S1T	S1	Top	fungi_OTU000182	fungi_OTU000041	-0.90978	0.0017138197779
S1T	S1	Top	fungi_OTU000182	fungi_OTU000048	-0.90978	0.0017138197779
S1T	S1	Top	fungi_OTU000182	fungi_OTU000049	-0.90978	0.0017138197779
S1T	S1	Top	fungi_OTU000182	fungi_OTU000164	-0.80512	0.0159045622917
S1T	S1	Top	fungi_OTU000023	fungi_OTU000116	0.76559	0.0268051194418
S1T	S1	Top	fungi_OTU000023	fungi_OTU000054	0.71455	0.0464090773259
S1T	S1	Top	fungi_OTU000023	fungi_OTU000113	0.90813	0.00180740862746
S1T	S1	Top	fungi_OTU000023	fungi_OTU000169	0.84215	0.00870553068977
S1T	S1	Top	fungi_OTU000023	fungi_OTU000011	0.76559	0.0268051194418
S1T	S1	Top	fungi_OTU000023	fungi_OTU000137	0.76559	0.0268051194418
S1T	S1	Top	fungi_OTU000023	fungi_OTU000089	0.86767	0.0052335448104
S1T	S1	Top	fungi_OTU000023	fungi_OTU000135	0.76559	0.0268051194418
S1T	S1	Top	fungi_OTU000023	fungi_OTU000235	0.76559	0.0268051194418
S1T	S1	Top	fungi_OTU000023	fungi_OTU000220	0.79111	0.0193664667117
S1T	S1	Top	fungi_OTU000023	fungi_OTU000057	0.79111	0.0193664667117
S1T	S1	Top	fungi_OTU000023	fungi_OTU000237	0.79111	0.0193664667117
S1T	S1	Top	fungi_OTU000023	fungi_OTU000189	0.8345	0.00997309099396
S1T	S1	Top	fungi_OTU000023	fungi_OTU000199	0.91871	0.00126246256963
S1T	S1	Top	fungi_OTU000023	fungi_OTU000046	0.91871	0.00126246256963
S1T	S1	Top	fungi_OTU000023	fungi_OTU000105	0.91871	0.00126246256963
S1T	S1	Top	fungi_OTU000023	fungi_OTU000165	0.81663	0.0133722898728
S1T	S1	Top	fungi_OTU000023	fungi_OTU000031	0.81663	0.0133722898728
S1T	S1	Top	fungi_OTU000023	fungi_OTU000271	0.81663	0.0133722898728
S1T	S1	Top	fungi_OTU000023	fungi_OTU000183	0.89319	0.00280761469884
S1T	S1	Top	fungi_OTU000023	fungi_OTU000040	0.89319	0.00280761469884
S1T	S1	Top	fungi_OTU000023	fungi_OTU000154	0.89319	0.00280761469884
S1T	S1	Top	fungi_OTU000023	fungi_OTU000059	0.91871	0.00126246256963
S1T	S1	Top	fungi_OTU000023	fungi_OTU000197	0.91871	0.00126246256963
S1T	S1	Top	fungi_OTU000023	fungi_OTU000077	0.86767	0.0052335448104
S1T	S1	Top	fungi_OTU000023	fungi_OTU000181	0.91871	0.00126246256963
S1T	S1	Top	fungi_OTU000023	fungi_OTU000117	0.76559	0.0268051194418
S1T	S1	Top	fungi_OTU000023	fungi_OTU000053	0.76559	0.0268051194418
S1T	S1	Top	fungi_OTU000023	fungi_OTU000118	0.71455	0.0464090773259
S1T	S1	Top	fungi_OTU000023	fungi_OTU000431	0.71455	0.0464090773259
S1T	S1	Top	fungi_OTU000023	fungi_OTU000123	0.74007	0.0357902072469
S1T	S1	Top	fungi_OTU000023	fungi_OTU000130	0.71455	0.0464090773259
S1T	S1	Top	fungi_OTU000023	fungi_OTU000351	-0.75267	0.0311552979747
S1T	S1	Top	fungi_OTU000023	fungi_OTU000079	-0.80241	0.0165407228007
S1T	S1	Top	fungi_OTU000023	fungi_OTU000177	-0.74007	0.0357902072469
S1T	S1	Top	fungi_OTU000023	fungi_OTU000097	-0.82939	0.0108809023389
S1T	S1	Top	fungi_OTU000023	fungi_OTU000064	-0.82939	0.0108809023389
S1T	S1	Top	fungi_OTU000023	fungi_OTU000070	-0.82939	0.0108809023389
S1T	S1	Top	fungi_OTU000023	fungi_OTU000086	-0.80387	0.0161957753537
S1T	S1	Top	fungi_OTU000023	fungi_OTU000071	-0.80387	0.0161957753537
S1T	S1	Top	fungi_OTU000023	fungi_OTU000083	-0.80387	0.0161957753537
S1T	S1	Top	fungi_OTU000023	fungi_OTU000098	-0.72731	0.0408905177647
S1T	S1	Top	fungi_OTU000023	fungi_OTU000037	-0.73055	0.0395556279043
S1T	S1	Top	fungi_OTU000023	fungi_OTU000063	-0.79111	0.0193664667117
S1T	S1	Top	fungi_OTU000023	fungi_OTU000075	-0.79111	0.0193664667117
S1T	S1	Top	fungi_OTU000023	fungi_OTU000106	-0.72731	0.0408905177647
S1T	S1	Top	fungi_OTU000023	fungi_OTU000072	-0.72731	0.0408905177647
S1T	S1	Top	fungi_OTU000023	fungi_OTU000074	-0.72731	0.0408905177647
S1T	S1	Top	fungi_OTU000023	fungi_OTU000067	-0.72731	0.0408905177647
S1T	S1	Top	fungi_OTU000023	fungi_OTU000036	-0.72731	0.0408905177647
S1T	S1	Top	fungi_OTU000023	fungi_OTU000051	-0.72731	0.0408905177647
S1T	S1	Top	fungi_OTU000023	fungi_OTU000003	-0.9204	0.00118676175902
S1T	S1	Top	fungi_OTU000023	fungi_OTU000164	-0.76648	0.0265200143041
S1T	S1	Top	fungi_OTU000116	fungi_OTU000054	0.97297	4.83603783961e-05
S1T	S1	Top	fungi_OTU000116	fungi_OTU000113	0.77981	0.0224748079951
S1T	S1	Top	fungi_OTU000116	fungi_OTU000169	0.75676	0.0297354894241
S1T	S1	Top	fungi_OTU000116	fungi_OTU000011	0.81081	0.0146177229257
S1T	S1	Top	fungi_OTU000116	fungi_OTU000137	0.81081	0.0146177229257
S1T	S1	Top	fungi_OTU000116	fungi_OTU000089	0.81081	0.0146177229257
S1T	S1	Top	fungi_OTU000116	fungi_OTU000135	0.94595	0.000379009233638
S1T	S1	Top	fungi_OTU000116	fungi_OTU000235	0.94595	0.000379009233638
S1T	S1	Top	fungi_OTU000116	fungi_OTU000220	0.86486	0.0055610469417
S1T	S1	Top	fungi_OTU000116	fungi_OTU000057	0.86486	0.0055610469417
S1T	S1	Top	fungi_OTU000116	fungi_OTU000237	0.86486	0.0055610469417
S1T	S1	Top	fungi_OTU000116	fungi_OTU000189	0.85779	0.00644442283635
S1T	S1	Top	fungi_OTU000116	fungi_OTU000199	0.89189	0.0029081697775
S1T	S1	Top	fungi_OTU000116	fungi_OTU000046	0.89189	0.0029081697775
S1T	S1	Top	fungi_OTU000116	fungi_OTU000105	0.89189	0.0029081697775
S1T	S1	Top	fungi_OTU000116	fungi_OTU000165	0.97297	4.83603783961e-05
S1T	S1	Top	fungi_OTU000116	fungi_OTU000031	0.97297	4.83603783961e-05
S1T	S1	Top	fungi_OTU000116	fungi_OTU000271	0.97297	4.83603783961e-05
S1T	S1	Top	fungi_OTU000116	fungi_OTU000183	0.91892	0.00125287413293
S1T	S1	Top	fungi_OTU000116	fungi_OTU000040	0.91892	0.00125287413293
S1T	S1	Top	fungi_OTU000116	fungi_OTU000154	0.91892	0.00125287413293
S1T	S1	Top	fungi_OTU000116	fungi_OTU000059	0.83784	0.00940624141192
S1T	S1	Top	fungi_OTU000116	fungi_OTU000197	0.83784	0.00940624141192
S1T	S1	Top	fungi_OTU000116	fungi_OTU000077	0.78378	0.0213493441108
S1T	S1	Top	fungi_OTU000116	fungi_OTU000181	0.75676	0.0297354894241
S1T	S1	Top	fungi_OTU000116	fungi_OTU000028	0.77981	0.0224748079951
S1T	S1	Top	fungi_OTU000116	fungi_OTU000117	0.91892	0.00125287413293
S1T	S1	Top	fungi_OTU000116	fungi_OTU000053	0.91892	0.00125287413293
S1T	S1	Top	fungi_OTU000116	fungi_OTU000188	0.91892	0.00125287413293
S1T	S1	Top	fungi_OTU000116	fungi_OTU000205	0.91892	0.00125287413293
S1T	S1	Top	fungi_OTU000116	fungi_OTU000118	0.83784	0.00940624141192
S1T	S1	Top	fungi_OTU000116	fungi_OTU000431	0.83784	0.00940624141192
S1T	S1	Top	fungi_OTU000116	fungi_OTU000123	0.81081	0.0146177229257
S1T	S1	Top	fungi_OTU000116	fungi_OTU000130	0.89189	0.0029081697775
S1T	S1	Top	fungi_OTU000116	fungi_OTU000025	-0.78639	0.0206310162459
S1T	S1	Top	fungi_OTU000116	fungi_OTU000039	-0.78639	0.0206310162459
S1T	S1	Top	fungi_OTU000116	fungi_OTU000079	-0.81175	0.0144110770869
S1T	S1	Top	fungi_OTU000116	fungi_OTU000177	-0.86486	0.0055610469417
S1T	S1	Top	fungi_OTU000116	fungi_OTU000097	-0.86486	0.0055610469417
S1T	S1	Top	fungi_OTU000116	fungi_OTU000064	-0.86486	0.0055610469417
S1T	S1	Top	fungi_OTU000116	fungi_OTU000070	-0.86486	0.0055610469417
S1T	S1	Top	fungi_OTU000116	fungi_OTU000086	-0.86486	0.0055610469417
S1T	S1	Top	fungi_OTU000116	fungi_OTU000071	-0.86486	0.0055610469417
S1T	S1	Top	fungi_OTU000116	fungi_OTU000083	-0.86486	0.0055610469417
S1T	S1	Top	fungi_OTU000116	fungi_OTU000098	-0.86486	0.0055610469417
S1T	S1	Top	fungi_OTU000116	fungi_OTU000010	-0.76102	0.0282980061986
S1T	S1	Top	fungi_OTU000116	fungi_OTU000037	-0.86249	0.00584863311645
S1T	S1	Top	fungi_OTU000116	fungi_OTU000063	-0.86486	0.0055610469417
S1T	S1	Top	fungi_OTU000116	fungi_OTU000075	-0.86486	0.0055610469417
S1T	S1	Top	fungi_OTU000116	fungi_OTU000106	-0.86486	0.0055610469417
S1T	S1	Top	fungi_OTU000116	fungi_OTU000072	-0.86486	0.0055610469417
S1T	S1	Top	fungi_OTU000116	fungi_OTU000074	-0.86486	0.0055610469417
S1T	S1	Top	fungi_OTU000116	fungi_OTU000067	-0.86486	0.0055610469417
S1T	S1	Top	fungi_OTU000116	fungi_OTU000036	-0.86486	0.0055610469417
S1T	S1	Top	fungi_OTU000116	fungi_OTU000051	-0.86486	0.0055610469417
S1T	S1	Top	fungi_OTU000116	fungi_OTU000173	-0.86486	0.0055610469417
S1T	S1	Top	fungi_OTU000116	fungi_OTU000127	-0.86486	0.0055610469417
S1T	S1	Top	fungi_OTU000116	fungi_OTU000094	-0.86486	0.0055610469417
S1T	S1	Top	fungi_OTU000116	fungi_OTU000041	-0.86486	0.0055610469417
S1T	S1	Top	fungi_OTU000116	fungi_OTU000048	-0.86486	0.0055610469417
S1T	S1	Top	fungi_OTU000116	fungi_OTU000049	-0.86486	0.0055610469417
S1T	S1	Top	fungi_OTU000116	fungi_OTU000003	-0.85779	0.00644442283635
S1T	S1	Top	fungi_OTU000116	fungi_OTU000164	-0.81175	0.0144110770869
S1T	S1	Top	fungi_OTU000054	fungi_OTU000113	0.80581	0.0157452
S1T	S1	Top	fungi_OTU000054	fungi_OTU000169	0.81081	0.0146177229257
S1T	S1	Top	fungi_OTU000054	fungi_OTU000011	0.89189	0.0029081697775
S1T	S1	Top	fungi_OTU000054	fungi_OTU000137	0.89189	0.0029081697775
S1T	S1	Top	fungi_OTU000054	fungi_OTU000089	0.83784	0.00940624141192
S1T	S1	Top	fungi_OTU000054	fungi_OTU000135	0.97297	4.83603783961e-05
S1T	S1	Top	fungi_OTU000054	fungi_OTU000235	0.97297	4.83603783961e-05
S1T	S1	Top	fungi_OTU000054	fungi_OTU000220	0.91892	0.00125287413293
S1T	S1	Top	fungi_OTU000054	fungi_OTU000057	0.91892	0.00125287413293
S1T	S1	Top	fungi_OTU000054	fungi_OTU000237	0.91892	0.00125287413293
S1T	S1	Top	fungi_OTU000054	fungi_OTU000189	0.77981	0.0224748079951
S1T	S1	Top	fungi_OTU000054	fungi_OTU000199	0.81081	0.0146177229257
S1T	S1	Top	fungi_OTU000054	fungi_OTU000046	0.81081	0.0146177229257
S1T	S1	Top	fungi_OTU000054	fungi_OTU000105	0.81081	0.0146177229257
S1T	S1	Top	fungi_OTU000054	fungi_OTU000165	0.94595	0.000379009233638
S1T	S1	Top	fungi_OTU000054	fungi_OTU000031	0.94595	0.000379009233638
S1T	S1	Top	fungi_OTU000054	fungi_OTU000271	0.94595	0.000379009233638
S1T	S1	Top	fungi_OTU000054	fungi_OTU000183	0.86486	0.0055610469417
S1T	S1	Top	fungi_OTU000054	fungi_OTU000040	0.86486	0.0055610469417
S1T	S1	Top	fungi_OTU000054	fungi_OTU000154	0.86486	0.0055610469417
S1T	S1	Top	fungi_OTU000054	fungi_OTU000059	0.81081	0.0146177229257
S1T	S1	Top	fungi_OTU000054	fungi_OTU000197	0.81081	0.0146177229257
S1T	S1	Top	fungi_OTU000054	fungi_OTU000077	0.75676	0.0297354894241
S1T	S1	Top	fungi_OTU000054	fungi_OTU000181	0.72973	0.0398917240907
S1T	S1	Top	fungi_OTU000054	fungi_OTU000028	0.8318	0.0104461423006
S1T	S1	Top	fungi_OTU000054	fungi_OTU000117	0.89189	0.0029081697775
S1T	S1	Top	fungi_OTU000054	fungi_OTU000053	0.89189	0.0029081697775
S1T	S1	Top	fungi_OTU000054	fungi_OTU000188	0.97297	4.83603783961e-05
S1T	S1	Top	fungi_OTU000054	fungi_OTU000205	0.97297	4.83603783961e-05
S1T	S1	Top	fungi_OTU000054	fungi_OTU000118	0.91892	0.00125287413293
S1T	S1	Top	fungi_OTU000054	fungi_OTU000431	0.91892	0.00125287413293
S1T	S1	Top	fungi_OTU000054	fungi_OTU000123	0.86486	0.0055610469417
S1T	S1	Top	fungi_OTU000054	fungi_OTU000130	0.91892	0.00125287413293
S1T	S1	Top	fungi_OTU000054	fungi_OTU000025	-0.86249	0.00584863311645
S1T	S1	Top	fungi_OTU000054	fungi_OTU000039	-0.86249	0.00584863311645
S1T	S1	Top	fungi_OTU000054	fungi_OTU000079	-0.76102	0.0282980061986
S1T	S1	Top	fungi_OTU000054	fungi_OTU000177	-0.86486	0.0055610469417
S1T	S1	Top	fungi_OTU000054	fungi_OTU000097	-0.86486	0.0055610469417
S1T	S1	Top	fungi_OTU000054	fungi_OTU000064	-0.86486	0.0055610469417
S1T	S1	Top	fungi_OTU000054	fungi_OTU000070	-0.86486	0.0055610469417
S1T	S1	Top	fungi_OTU000054	fungi_OTU000086	-0.86486	0.0055610469417
S1T	S1	Top	fungi_OTU000054	fungi_OTU000071	-0.86486	0.0055610469417
S1T	S1	Top	fungi_OTU000054	fungi_OTU000083	-0.86486	0.0055610469417
S1T	S1	Top	fungi_OTU000054	fungi_OTU000098	-0.86486	0.0055610469417
S1T	S1	Top	fungi_OTU000054	fungi_OTU000091	-0.71028	0.0483489344439
S1T	S1	Top	fungi_OTU000054	fungi_OTU000010	-0.83712	0.0095260408077
S1T	S1	Top	fungi_OTU000054	fungi_OTU000037	-0.78639	0.0206310162459
S1T	S1	Top	fungi_OTU000054	fungi_OTU000063	-0.86486	0.0055610469417
S1T	S1	Top	fungi_OTU000054	fungi_OTU000075	-0.86486	0.0055610469417
S1T	S1	Top	fungi_OTU000054	fungi_OTU000106	-0.86486	0.0055610469417
S1T	S1	Top	fungi_OTU000054	fungi_OTU000072	-0.86486	0.0055610469417
S1T	S1	Top	fungi_OTU000054	fungi_OTU000074	-0.86486	0.0055610469417
S1T	S1	Top	fungi_OTU000054	fungi_OTU000067	-0.86486	0.0055610469417
S1T	S1	Top	fungi_OTU000054	fungi_OTU000036	-0.86486	0.0055610469417
S1T	S1	Top	fungi_OTU000054	fungi_OTU000051	-0.86486	0.0055610469417
S1T	S1	Top	fungi_OTU000054	fungi_OTU000173	-0.86486	0.0055610469417
S1T	S1	Top	fungi_OTU000054	fungi_OTU000127	-0.86486	0.0055610469417
S1T	S1	Top	fungi_OTU000054	fungi_OTU000094	-0.86486	0.0055610469417
S1T	S1	Top	fungi_OTU000054	fungi_OTU000041	-0.86486	0.0055610469417
S1T	S1	Top	fungi_OTU000054	fungi_OTU000048	-0.86486	0.0055610469417
S1T	S1	Top	fungi_OTU000054	fungi_OTU000049	-0.86486	0.0055610469417
S1T	S1	Top	fungi_OTU000054	fungi_OTU000003	-0.85779	0.00644442283635
S1T	S1	Top	fungi_OTU000054	fungi_OTU000164	-0.76102	0.0282980061986
S1T	S1	Top	fungi_OTU000113	fungi_OTU000169	0.93578	0.000630791347202
S1T	S1	Top	fungi_OTU000113	fungi_OTU000011	0.90978	0.0017138197779
S1T	S1	Top	fungi_OTU000113	fungi_OTU000137	0.90978	0.0017138197779
S1T	S1	Top	fungi_OTU000113	fungi_OTU000089	0.96177	0.000135719888045
S1T	S1	Top	fungi_OTU000113	fungi_OTU000135	0.88379	0.0035896466833
S1T	S1	Top	fungi_OTU000113	fungi_OTU000235	0.88379	0.0035896466833
S1T	S1	Top	fungi_OTU000113	fungi_OTU000220	0.93578	0.000630791347202
S1T	S1	Top	fungi_OTU000113	fungi_OTU000057	0.93578	0.000630791347202
S1T	S1	Top	fungi_OTU000113	fungi_OTU000237	0.93578	0.000630791347202
S1T	S1	Top	fungi_OTU000113	fungi_OTU000189	0.775	0.0238873864746
S1T	S1	Top	fungi_OTU000113	fungi_OTU000199	0.8318	0.0104461423006
S1T	S1	Top	fungi_OTU000113	fungi_OTU000046	0.8318	0.0104461423006
S1T	S1	Top	fungi_OTU000113	fungi_OTU000105	0.8318	0.0104461423006
S1T	S1	Top	fungi_OTU000113	fungi_OTU000165	0.85779	0.00644442283635
S1T	S1	Top	fungi_OTU000113	fungi_OTU000031	0.85779	0.00644442283635
S1T	S1	Top	fungi_OTU000113	fungi_OTU000271	0.85779	0.00644442283635
S1T	S1	Top	fungi_OTU000113	fungi_OTU000183	0.88379	0.0035896466833
S1T	S1	Top	fungi_OTU000113	fungi_OTU000040	0.88379	0.0035896466833
S1T	S1	Top	fungi_OTU000113	fungi_OTU000154	0.88379	0.0035896466833
S1T	S1	Top	fungi_OTU000113	fungi_OTU000059	0.93578	0.000630791347202
S1T	S1	Top	fungi_OTU000113	fungi_OTU000197	0.93578	0.000630791347202
S1T	S1	Top	fungi_OTU000113	fungi_OTU000077	0.77981	0.0224748079951
S1T	S1	Top	fungi_OTU000113	fungi_OTU000181	0.85779	0.00644442283635
S1T	S1	Top	fungi_OTU000113	fungi_OTU000028	0.725	0.0418585852051
S1T	S1	Top	fungi_OTU000113	fungi_OTU000188	0.77981	0.0224748079951
S1T	S1	Top	fungi_OTU000113	fungi_OTU000205	0.77981	0.0224748079951
S1T	S1	Top	fungi_OTU000113	fungi_OTU000118	0.8318	0.0104461423006
S1T	S1	Top	fungi_OTU000113	fungi_OTU000431	0.8318	0.0104461423006
S1T	S1	Top	fungi_OTU000113	fungi_OTU000123	0.77981	0.0224748079951
S1T	S1	Top	fungi_OTU000113	fungi_OTU000130	0.72783	0.0406767548802
S1T	S1	Top	fungi_OTU000113	fungi_OTU000025	-0.75632	0.0298843788122
S1T	S1	Top	fungi_OTU000113	fungi_OTU000039	-0.75632	0.0298843788122
S1T	S1	Top	fungi_OTU000113	fungi_OTU000079	-0.70753	0.0496282607349
S1T	S1	Top	fungi_OTU000113	fungi_OTU000177	-0.75382	0.0307517649933
S1T	S1	Top	fungi_OTU000113	fungi_OTU000097	-0.85779	0.00644442283635
S1T	S1	Top	fungi_OTU000113	fungi_OTU000064	-0.85779	0.00644442283635
S1T	S1	Top	fungi_OTU000113	fungi_OTU000070	-0.85779	0.00644442283635
S1T	S1	Top	fungi_OTU000113	fungi_OTU000086	-0.80581	0.0157452
S1T	S1	Top	fungi_OTU000113	fungi_OTU000071	-0.80581	0.0157452
S1T	S1	Top	fungi_OTU000113	fungi_OTU000083	-0.80581	0.0157452
S1T	S1	Top	fungi_OTU000113	fungi_OTU000098	-0.80581	0.0157452
S1T	S1	Top	fungi_OTU000113	fungi_OTU000091	-0.75632	0.0298843788122
S1T	S1	Top	fungi_OTU000113	fungi_OTU000010	-0.82952	0.0108579547287
S1T	S1	Top	fungi_OTU000113	fungi_OTU000063	-0.85779	0.00644442283635
S1T	S1	Top	fungi_OTU000113	fungi_OTU000075	-0.85779	0.00644442283635
S1T	S1	Top	fungi_OTU000113	fungi_OTU000106	-0.80581	0.0157452
S1T	S1	Top	fungi_OTU000113	fungi_OTU000072	-0.80581	0.0157452
S1T	S1	Top	fungi_OTU000113	fungi_OTU000074	-0.80581	0.0157452
S1T	S1	Top	fungi_OTU000113	fungi_OTU000067	-0.80581	0.0157452
S1T	S1	Top	fungi_OTU000113	fungi_OTU000036	-0.80581	0.0157452
S1T	S1	Top	fungi_OTU000113	fungi_OTU000051	-0.80581	0.0157452
S1T	S1	Top	fungi_OTU000113	fungi_OTU000173	-0.75382	0.0307517649933
S1T	S1	Top	fungi_OTU000113	fungi_OTU000127	-0.75382	0.0307517649933
S1T	S1	Top	fungi_OTU000113	fungi_OTU000094	-0.75382	0.0307517649933
S1T	S1	Top	fungi_OTU000113	fungi_OTU000041	-0.75382	0.0307517649933
S1T	S1	Top	fungi_OTU000113	fungi_OTU000048	-0.75382	0.0307517649933
S1T	S1	Top	fungi_OTU000113	fungi_OTU000049	-0.75382	0.0307517649933
S1T	S1	Top	fungi_OTU000113	fungi_OTU000003	-0.95	0.0003008984375
S1T	S1	Top	fungi_OTU000113	fungi_OTU000164	-0.70753	0.0496282607349
S1T	S1	Top	fungi_OTU000169	fungi_OTU000011	0.97297	4.83603783961e-05
S1T	S1	Top	fungi_OTU000169	fungi_OTU000137	0.97297	4.83603783961e-05
S1T	S1	Top	fungi_OTU000169	fungi_OTU000089	0.97297	4.83603783961e-05
S1T	S1	Top	fungi_OTU000169	fungi_OTU000135	0.86486	0.0055610469417
S1T	S1	Top	fungi_OTU000169	fungi_OTU000235	0.86486	0.0055610469417
S1T	S1	Top	fungi_OTU000169	fungi_OTU000220	0.94595	0.000379009233638
S1T	S1	Top	fungi_OTU000169	fungi_OTU000057	0.94595	0.000379009233638
S1T	S1	Top	fungi_OTU000169	fungi_OTU000237	0.94595	0.000379009233638
S1T	S1	Top	fungi_OTU000169	fungi_OTU000189	0.77981	0.0224748079951
S1T	S1	Top	fungi_OTU000169	fungi_OTU000199	0.81081	0.0146177229257
S1T	S1	Top	fungi_OTU000169	fungi_OTU000046	0.81081	0.0146177229257
S1T	S1	Top	fungi_OTU000169	fungi_OTU000105	0.81081	0.0146177229257
S1T	S1	Top	fungi_OTU000169	fungi_OTU000165	0.81081	0.0146177229257
S1T	S1	Top	fungi_OTU000169	fungi_OTU000031	0.81081	0.0146177229257
S1T	S1	Top	fungi_OTU000169	fungi_OTU000271	0.81081	0.0146177229257
S1T	S1	Top	fungi_OTU000169	fungi_OTU000183	0.83784	0.00940624141192
S1T	S1	Top	fungi_OTU000169	fungi_OTU000040	0.83784	0.00940624141192
S1T	S1	Top	fungi_OTU000169	fungi_OTU000154	0.83784	0.00940624141192
S1T	S1	Top	fungi_OTU000169	fungi_OTU000059	0.91892	0.00125287413293
S1T	S1	Top	fungi_OTU000169	fungi_OTU000197	0.91892	0.00125287413293
S1T	S1	Top	fungi_OTU000169	fungi_OTU000077	0.86486	0.0055610469417
S1T	S1	Top	fungi_OTU000169	fungi_OTU000181	0.91892	0.00125287413293
S1T	S1	Top	fungi_OTU000169	fungi_OTU000028	0.85779	0.00644442283635
S1T	S1	Top	fungi_OTU000169	fungi_OTU000117	0.75676	0.0297354894241
S1T	S1	Top	fungi_OTU000169	fungi_OTU000053	0.75676	0.0297354894241
S1T	S1	Top	fungi_OTU000169	fungi_OTU000188	0.83784	0.00940624141192
S1T	S1	Top	fungi_OTU000169	fungi_OTU000205	0.83784	0.00940624141192
S1T	S1	Top	fungi_OTU000169	fungi_OTU000118	0.91892	0.00125287413293
S1T	S1	Top	fungi_OTU000169	fungi_OTU000431	0.91892	0.00125287413293
S1T	S1	Top	fungi_OTU000169	fungi_OTU000123	0.89189	0.0029081697775
S1T	S1	Top	fungi_OTU000169	fungi_OTU000130	0.81081	0.0146177229257
S1T	S1	Top	fungi_OTU000169	fungi_OTU000025	-0.86249	0.00584863311645
S1T	S1	Top	fungi_OTU000169	fungi_OTU000039	-0.86249	0.00584863311645
S1T	S1	Top	fungi_OTU000169	fungi_OTU000079	-0.73565	0.0375095411795
S1T	S1	Top	fungi_OTU000169	fungi_OTU000177	-0.86486	0.0055610469417
S1T	S1	Top	fungi_OTU000169	fungi_OTU000097	-0.86486	0.0055610469417
S1T	S1	Top	fungi_OTU000169	fungi_OTU000064	-0.86486	0.0055610469417
S1T	S1	Top	fungi_OTU000169	fungi_OTU000070	-0.86486	0.0055610469417
S1T	S1	Top	fungi_OTU000169	fungi_OTU000086	-0.86486	0.0055610469417
S1T	S1	Top	fungi_OTU000169	fungi_OTU000071	-0.86486	0.0055610469417
S1T	S1	Top	fungi_OTU000169	fungi_OTU000083	-0.86486	0.0055610469417
S1T	S1	Top	fungi_OTU000169	fungi_OTU000098	-0.86486	0.0055610469417
S1T	S1	Top	fungi_OTU000169	fungi_OTU000091	-0.91322	0.00152913824296
S1T	S1	Top	fungi_OTU000169	fungi_OTU000010	-0.91322	0.00152913824296
S1T	S1	Top	fungi_OTU000169	fungi_OTU000037	-0.71028	0.0483489344439
S1T	S1	Top	fungi_OTU000169	fungi_OTU000063	-0.86486	0.0055610469417
S1T	S1	Top	fungi_OTU000169	fungi_OTU000075	-0.86486	0.0055610469417
S1T	S1	Top	fungi_OTU000169	fungi_OTU000106	-0.86486	0.0055610469417
S1T	S1	Top	fungi_OTU000169	fungi_OTU000072	-0.86486	0.0055610469417
S1T	S1	Top	fungi_OTU000169	fungi_OTU000074	-0.86486	0.0055610469417
S1T	S1	Top	fungi_OTU000169	fungi_OTU000067	-0.86486	0.0055610469417
S1T	S1	Top	fungi_OTU000169	fungi_OTU000036	-0.86486	0.0055610469417
S1T	S1	Top	fungi_OTU000169	fungi_OTU000051	-0.86486	0.0055610469417
S1T	S1	Top	fungi_OTU000169	fungi_OTU000173	-0.86486	0.0055610469417
S1T	S1	Top	fungi_OTU000169	fungi_OTU000127	-0.86486	0.0055610469417
S1T	S1	Top	fungi_OTU000169	fungi_OTU000094	-0.86486	0.0055610469417
S1T	S1	Top	fungi_OTU000169	fungi_OTU000041	-0.86486	0.0055610469417
S1T	S1	Top	fungi_OTU000169	fungi_OTU000048	-0.86486	0.0055610469417
S1T	S1	Top	fungi_OTU000169	fungi_OTU000049	-0.86486	0.0055610469417
S1T	S1	Top	fungi_OTU000169	fungi_OTU000003	-0.85779	0.00644442283635
S1T	S1	Top	fungi_OTU000169	fungi_OTU000164	-0.73565	0.0375095411795
S1T	S1	Top	fungi_OTU000011	fungi_OTU000137	1	0
S1T	S1	Top	fungi_OTU000011	fungi_OTU000089	0.94595	0.000379009233638
S1T	S1	Top	fungi_OTU000011	fungi_OTU000135	0.91892	0.00125287413293
S1T	S1	Top	fungi_OTU000011	fungi_OTU000235	0.91892	0.00125287413293
S1T	S1	Top	fungi_OTU000011	fungi_OTU000220	0.97297	4.83603783961e-05
S1T	S1	Top	fungi_OTU000011	fungi_OTU000057	0.97297	4.83603783961e-05
S1T	S1	Top	fungi_OTU000011	fungi_OTU000237	0.97297	4.83603783961e-05
S1T	S1	Top	fungi_OTU000011	fungi_OTU000189	0.72783	0.0406767548802
S1T	S1	Top	fungi_OTU000011	fungi_OTU000199	0.75676	0.0297354894241
S1T	S1	Top	fungi_OTU000011	fungi_OTU000046	0.75676	0.0297354894241
S1T	S1	Top	fungi_OTU000011	fungi_OTU000105	0.75676	0.0297354894241
S1T	S1	Top	fungi_OTU000011	fungi_OTU000165	0.83784	0.00940624141192
S1T	S1	Top	fungi_OTU000011	fungi_OTU000031	0.83784	0.00940624141192
S1T	S1	Top	fungi_OTU000011	fungi_OTU000271	0.83784	0.00940624141192
S1T	S1	Top	fungi_OTU000011	fungi_OTU000183	0.81081	0.0146177229257
S1T	S1	Top	fungi_OTU000011	fungi_OTU000040	0.81081	0.0146177229257
S1T	S1	Top	fungi_OTU000011	fungi_OTU000154	0.81081	0.0146177229257
S1T	S1	Top	fungi_OTU000011	fungi_OTU000059	0.86486	0.0055610469417
S1T	S1	Top	fungi_OTU000011	fungi_OTU000197	0.86486	0.0055610469417
S1T	S1	Top	fungi_OTU000011	fungi_OTU000077	0.81081	0.0146177229257
S1T	S1	Top	fungi_OTU000011	fungi_OTU000181	0.83784	0.00940624141192
S1T	S1	Top	fungi_OTU000011	fungi_OTU000028	0.88379	0.0035896466833
S1T	S1	Top	fungi_OTU000011	fungi_OTU000117	0.78378	0.0213493441108
S1T	S1	Top	fungi_OTU000011	fungi_OTU000053	0.78378	0.0213493441108
S1T	S1	Top	fungi_OTU000011	fungi_OTU000188	0.91892	0.00125287413293
S1T	S1	Top	fungi_OTU000011	fungi_OTU000205	0.91892	0.00125287413293
S1T	S1	Top	fungi_OTU000011	fungi_OTU000118	0.97297	4.83603783961e-05
S1T	S1	Top	fungi_OTU000011	fungi_OTU000431	0.97297	4.83603783961e-05
S1T	S1	Top	fungi_OTU000011	fungi_OTU000123	0.91892	0.00125287413293
S1T	S1	Top	fungi_OTU000011	fungi_OTU000130	0.86486	0.0055610469417
S1T	S1	Top	fungi_OTU000011	fungi_OTU000025	-0.91322	0.00152913824296
S1T	S1	Top	fungi_OTU000011	fungi_OTU000039	-0.91322	0.00152913824296
S1T	S1	Top	fungi_OTU000011	fungi_OTU000079	-0.71028	0.0483489344439
S1T	S1	Top	fungi_OTU000011	fungi_OTU000177	-0.86486	0.0055610469417
S1T	S1	Top	fungi_OTU000011	fungi_OTU000097	-0.86486	0.0055610469417
S1T	S1	Top	fungi_OTU000011	fungi_OTU000064	-0.86486	0.0055610469417
S1T	S1	Top	fungi_OTU000011	fungi_OTU000070	-0.86486	0.0055610469417
S1T	S1	Top	fungi_OTU000011	fungi_OTU000086	-0.86486	0.0055610469417
S1T	S1	Top	fungi_OTU000011	fungi_OTU000071	-0.86486	0.0055610469417
S1T	S1	Top	fungi_OTU000011	fungi_OTU000083	-0.86486	0.0055610469417
S1T	S1	Top	fungi_OTU000011	fungi_OTU000098	-0.86486	0.0055610469417
S1T	S1	Top	fungi_OTU000011	fungi_OTU000091	-0.86249	0.00584863311645
S1T	S1	Top	fungi_OTU000011	fungi_OTU000010	-0.93859	0.000552616291758
S1T	S1	Top	fungi_OTU000011	fungi_OTU000063	-0.86486	0.0055610469417
S1T	S1	Top	fungi_OTU000011	fungi_OTU000075	-0.86486	0.0055610469417
S1T	S1	Top	fungi_OTU000011	fungi_OTU000106	-0.86486	0.0055610469417
S1T	S1	Top	fungi_OTU000011	fungi_OTU000072	-0.86486	0.0055610469417
S1T	S1	Top	fungi_OTU000011	fungi_OTU000074	-0.86486	0.0055610469417
S1T	S1	Top	fungi_OTU000011	fungi_OTU000067	-0.86486	0.0055610469417
S1T	S1	Top	fungi_OTU000011	fungi_OTU000036	-0.86486	0.0055610469417
S1T	S1	Top	fungi_OTU000011	fungi_OTU000051	-0.86486	0.0055610469417
S1T	S1	Top	fungi_OTU000011	fungi_OTU000173	-0.86486	0.0055610469417
S1T	S1	Top	fungi_OTU000011	fungi_OTU000127	-0.86486	0.0055610469417
S1T	S1	Top	fungi_OTU000011	fungi_OTU000094	-0.86486	0.0055610469417
S1T	S1	Top	fungi_OTU000011	fungi_OTU000041	-0.86486	0.0055610469417
S1T	S1	Top	fungi_OTU000011	fungi_OTU000048	-0.86486	0.0055610469417
S1T	S1	Top	fungi_OTU000011	fungi_OTU000049	-0.86486	0.0055610469417
S1T	S1	Top	fungi_OTU000011	fungi_OTU000003	-0.85779	0.00644442283635
S1T	S1	Top	fungi_OTU000011	fungi_OTU000164	-0.71028	0.0483489344439
S1T	S1	Top	fungi_OTU000137	fungi_OTU000089	0.94595	0.000379009233638
S1T	S1	Top	fungi_OTU000137	fungi_OTU000135	0.91892	0.00125287413293
S1T	S1	Top	fungi_OTU000137	fungi_OTU000235	0.91892	0.00125287413293
S1T	S1	Top	fungi_OTU000137	fungi_OTU000220	0.97297	4.83603783961e-05
S1T	S1	Top	fungi_OTU000137	fungi_OTU000057	0.97297	4.83603783961e-05
S1T	S1	Top	fungi_OTU000137	fungi_OTU000237	0.97297	4.83603783961e-05
S1T	S1	Top	fungi_OTU000137	fungi_OTU000189	0.72783	0.0406767548802
S1T	S1	Top	fungi_OTU000137	fungi_OTU000199	0.75676	0.0297354894241
S1T	S1	Top	fungi_OTU000137	fungi_OTU000046	0.75676	0.0297354894241
S1T	S1	Top	fungi_OTU000137	fungi_OTU000105	0.75676	0.0297354894241
S1T	S1	Top	fungi_OTU000137	fungi_OTU000165	0.83784	0.00940624141192
S1T	S1	Top	fungi_OTU000137	fungi_OTU000031	0.83784	0.00940624141192
S1T	S1	Top	fungi_OTU000137	fungi_OTU000271	0.83784	0.00940624141192
S1T	S1	Top	fungi_OTU000137	fungi_OTU000183	0.81081	0.0146177229257
S1T	S1	Top	fungi_OTU000137	fungi_OTU000040	0.81081	0.0146177229257
S1T	S1	Top	fungi_OTU000137	fungi_OTU000154	0.81081	0.0146177229257
S1T	S1	Top	fungi_OTU000137	fungi_OTU000059	0.86486	0.0055610469417
S1T	S1	Top	fungi_OTU000137	fungi_OTU000197	0.86486	0.0055610469417
S1T	S1	Top	fungi_OTU000137	fungi_OTU000077	0.81081	0.0146177229257
S1T	S1	Top	fungi_OTU000137	fungi_OTU000181	0.83784	0.00940624141192
S1T	S1	Top	fungi_OTU000137	fungi_OTU000028	0.88379	0.0035896466833
S1T	S1	Top	fungi_OTU000137	fungi_OTU000117	0.78378	0.0213493441108
S1T	S1	Top	fungi_OTU000137	fungi_OTU000053	0.78378	0.0213493441108
S1T	S1	Top	fungi_OTU000137	fungi_OTU000188	0.91892	0.00125287413293
S1T	S1	Top	fungi_OTU000137	fungi_OTU000205	0.91892	0.00125287413293
S1T	S1	Top	fungi_OTU000137	fungi_OTU000118	0.97297	4.83603783961e-05
S1T	S1	Top	fungi_OTU000137	fungi_OTU000431	0.97297	4.83603783961e-05
S1T	S1	Top	fungi_OTU000137	fungi_OTU000123	0.91892	0.00125287413293
S1T	S1	Top	fungi_OTU000137	fungi_OTU000130	0.86486	0.0055610469417
S1T	S1	Top	fungi_OTU000137	fungi_OTU000025	-0.91322	0.00152913824296
S1T	S1	Top	fungi_OTU000137	fungi_OTU000039	-0.91322	0.00152913824296
S1T	S1	Top	fungi_OTU000137	fungi_OTU000079	-0.71028	0.0483489344439
S1T	S1	Top	fungi_OTU000137	fungi_OTU000177	-0.86486	0.0055610469417
S1T	S1	Top	fungi_OTU000137	fungi_OTU000097	-0.86486	0.0055610469417
S1T	S1	Top	fungi_OTU000137	fungi_OTU000064	-0.86486	0.0055610469417
S1T	S1	Top	fungi_OTU000137	fungi_OTU000070	-0.86486	0.0055610469417
S1T	S1	Top	fungi_OTU000137	fungi_OTU000086	-0.86486	0.0055610469417
S1T	S1	Top	fungi_OTU000137	fungi_OTU000071	-0.86486	0.0055610469417
S1T	S1	Top	fungi_OTU000137	fungi_OTU000083	-0.86486	0.0055610469417
S1T	S1	Top	fungi_OTU000137	fungi_OTU000098	-0.86486	0.0055610469417
S1T	S1	Top	fungi_OTU000137	fungi_OTU000091	-0.86249	0.00584863311645
S1T	S1	Top	fungi_OTU000137	fungi_OTU000010	-0.93859	0.000552616291758
S1T	S1	Top	fungi_OTU000137	fungi_OTU000063	-0.86486	0.0055610469417
S1T	S1	Top	fungi_OTU000137	fungi_OTU000075	-0.86486	0.0055610469417
S1T	S1	Top	fungi_OTU000137	fungi_OTU000106	-0.86486	0.0055610469417
S1T	S1	Top	fungi_OTU000137	fungi_OTU000072	-0.86486	0.0055610469417
S1T	S1	Top	fungi_OTU000137	fungi_OTU000074	-0.86486	0.0055610469417
S1T	S1	Top	fungi_OTU000137	fungi_OTU000067	-0.86486	0.0055610469417
S1T	S1	Top	fungi_OTU000137	fungi_OTU000036	-0.86486	0.0055610469417
S1T	S1	Top	fungi_OTU000137	fungi_OTU000051	-0.86486	0.0055610469417
S1T	S1	Top	fungi_OTU000137	fungi_OTU000173	-0.86486	0.0055610469417
S1T	S1	Top	fungi_OTU000137	fungi_OTU000127	-0.86486	0.0055610469417
S1T	S1	Top	fungi_OTU000137	fungi_OTU000094	-0.86486	0.0055610469417
S1T	S1	Top	fungi_OTU000137	fungi_OTU000041	-0.86486	0.0055610469417
S1T	S1	Top	fungi_OTU000137	fungi_OTU000048	-0.86486	0.0055610469417
S1T	S1	Top	fungi_OTU000137	fungi_OTU000049	-0.86486	0.0055610469417
S1T	S1	Top	fungi_OTU000137	fungi_OTU000003	-0.85779	0.00644442283635
S1T	S1	Top	fungi_OTU000137	fungi_OTU000164	-0.71028	0.0483489344439
S1T	S1	Top	fungi_OTU000089	fungi_OTU000135	0.91892	0.00125287413293
S1T	S1	Top	fungi_OTU000089	fungi_OTU000235	0.91892	0.00125287413293
S1T	S1	Top	fungi_OTU000089	fungi_OTU000220	0.97297	4.83603783961e-05
S1T	S1	Top	fungi_OTU000089	fungi_OTU000057	0.97297	4.83603783961e-05
S1T	S1	Top	fungi_OTU000089	fungi_OTU000237	0.97297	4.83603783961e-05
S1T	S1	Top	fungi_OTU000089	fungi_OTU000189	0.8318	0.0104461423006
S1T	S1	Top	fungi_OTU000089	fungi_OTU000199	0.86486	0.0055610469417
S1T	S1	Top	fungi_OTU000089	fungi_OTU000046	0.86486	0.0055610469417
S1T	S1	Top	fungi_OTU000089	fungi_OTU000105	0.86486	0.0055610469417
S1T	S1	Top	fungi_OTU000089	fungi_OTU000165	0.89189	0.0029081697775
S1T	S1	Top	fungi_OTU000089	fungi_OTU000031	0.89189	0.0029081697775
S1T	S1	Top	fungi_OTU000089	fungi_OTU000271	0.89189	0.0029081697775
S1T	S1	Top	fungi_OTU000089	fungi_OTU000183	0.91892	0.00125287413293
S1T	S1	Top	fungi_OTU000089	fungi_OTU000040	0.91892	0.00125287413293
S1T	S1	Top	fungi_OTU000089	fungi_OTU000154	0.91892	0.00125287413293
S1T	S1	Top	fungi_OTU000089	fungi_OTU000059	0.97297	4.83603783961e-05
S1T	S1	Top	fungi_OTU000089	fungi_OTU000197	0.97297	4.83603783961e-05
S1T	S1	Top	fungi_OTU000089	fungi_OTU000077	0.81081	0.0146177229257
S1T	S1	Top	fungi_OTU000089	fungi_OTU000181	0.89189	0.0029081697775
S1T	S1	Top	fungi_OTU000089	fungi_OTU000028	0.77981	0.0224748079951
S1T	S1	Top	fungi_OTU000089	fungi_OTU000117	0.72973	0.0398917240907
S1T	S1	Top	fungi_OTU000089	fungi_OTU000053	0.72973	0.0398917240907
S1T	S1	Top	fungi_OTU000089	fungi_OTU000188	0.81081	0.0146177229257
S1T	S1	Top	fungi_OTU000089	fungi_OTU000205	0.81081	0.0146177229257
S1T	S1	Top	fungi_OTU000089	fungi_OTU000118	0.86486	0.0055610469417
S1T	S1	Top	fungi_OTU000089	fungi_OTU000431	0.86486	0.0055610469417
S1T	S1	Top	fungi_OTU000089	fungi_OTU000123	0.81081	0.0146177229257
S1T	S1	Top	fungi_OTU000089	fungi_OTU000130	0.75676	0.0297354894241
S1T	S1	Top	fungi_OTU000089	fungi_OTU000025	-0.81175	0.0144110770869
S1T	S1	Top	fungi_OTU000089	fungi_OTU000039	-0.81175	0.0144110770869
S1T	S1	Top	fungi_OTU000089	fungi_OTU000079	-0.71028	0.0483489344439
S1T	S1	Top	fungi_OTU000089	fungi_OTU000177	-0.86486	0.0055610469417
S1T	S1	Top	fungi_OTU000089	fungi_OTU000097	-0.86486	0.0055610469417
S1T	S1	Top	fungi_OTU000089	fungi_OTU000064	-0.86486	0.0055610469417
S1T	S1	Top	fungi_OTU000089	fungi_OTU000070	-0.86486	0.0055610469417
S1T	S1	Top	fungi_OTU000089	fungi_OTU000086	-0.86486	0.0055610469417
S1T	S1	Top	fungi_OTU000089	fungi_OTU000071	-0.86486	0.0055610469417
S1T	S1	Top	fungi_OTU000089	fungi_OTU000083	-0.86486	0.0055610469417
S1T	S1	Top	fungi_OTU000089	fungi_OTU000098	-0.86486	0.0055610469417
S1T	S1	Top	fungi_OTU000089	fungi_OTU000091	-0.86249	0.00584863311645
S1T	S1	Top	fungi_OTU000089	fungi_OTU000010	-0.88786	0.00323598064367
S1T	S1	Top	fungi_OTU000089	fungi_OTU000037	-0.73565	0.0375095411795
S1T	S1	Top	fungi_OTU000089	fungi_OTU000063	-0.86486	0.0055610469417
S1T	S1	Top	fungi_OTU000089	fungi_OTU000075	-0.86486	0.0055610469417
S1T	S1	Top	fungi_OTU000089	fungi_OTU000106	-0.86486	0.0055610469417
S1T	S1	Top	fungi_OTU000089	fungi_OTU000072	-0.86486	0.0055610469417
S1T	S1	Top	fungi_OTU000089	fungi_OTU000074	-0.86486	0.0055610469417
S1T	S1	Top	fungi_OTU000089	fungi_OTU000067	-0.86486	0.0055610469417
S1T	S1	Top	fungi_OTU000089	fungi_OTU000036	-0.86486	0.0055610469417
S1T	S1	Top	fungi_OTU000089	fungi_OTU000051	-0.86486	0.0055610469417
S1T	S1	Top	fungi_OTU000089	fungi_OTU000173	-0.86486	0.0055610469417
S1T	S1	Top	fungi_OTU000089	fungi_OTU000127	-0.86486	0.0055610469417
S1T	S1	Top	fungi_OTU000089	fungi_OTU000094	-0.86486	0.0055610469417
S1T	S1	Top	fungi_OTU000089	fungi_OTU000041	-0.86486	0.0055610469417
S1T	S1	Top	fungi_OTU000089	fungi_OTU000048	-0.86486	0.0055610469417
S1T	S1	Top	fungi_OTU000089	fungi_OTU000049	-0.86486	0.0055610469417
S1T	S1	Top	fungi_OTU000089	fungi_OTU000003	-0.90978	0.0017138197779
S1T	S1	Top	fungi_OTU000089	fungi_OTU000164	-0.71028	0.0483489344439
S1T	S1	Top	fungi_OTU000135	fungi_OTU000235	1	0
S1T	S1	Top	fungi_OTU000135	fungi_OTU000220	0.97297	4.83603783961e-05
S1T	S1	Top	fungi_OTU000135	fungi_OTU000057	0.97297	4.83603783961e-05
S1T	S1	Top	fungi_OTU000135	fungi_OTU000237	0.97297	4.83603783961e-05
S1T	S1	Top	fungi_OTU000135	fungi_OTU000189	0.80581	0.0157452
S1T	S1	Top	fungi_OTU000135	fungi_OTU000199	0.83784	0.00940624141192
S1T	S1	Top	fungi_OTU000135	fungi_OTU000046	0.83784	0.00940624141192
S1T	S1	Top	fungi_OTU000135	fungi_OTU000105	0.83784	0.00940624141192
S1T	S1	Top	fungi_OTU000135	fungi_OTU000165	0.97297	4.83603783961e-05
S1T	S1	Top	fungi_OTU000135	fungi_OTU000031	0.97297	4.83603783961e-05
S1T	S1	Top	fungi_OTU000135	fungi_OTU000271	0.97297	4.83603783961e-05
S1T	S1	Top	fungi_OTU000135	fungi_OTU000183	0.91892	0.00125287413293
S1T	S1	Top	fungi_OTU000135	fungi_OTU000040	0.91892	0.00125287413293
S1T	S1	Top	fungi_OTU000135	fungi_OTU000154	0.91892	0.00125287413293
S1T	S1	Top	fungi_OTU000135	fungi_OTU000059	0.89189	0.0029081697775
S1T	S1	Top	fungi_OTU000135	fungi_OTU000197	0.89189	0.0029081697775
S1T	S1	Top	fungi_OTU000135	fungi_OTU000077	0.72973	0.0398917240907
S1T	S1	Top	fungi_OTU000135	fungi_OTU000181	0.75676	0.0297354894241
S1T	S1	Top	fungi_OTU000135	fungi_OTU000028	0.77981	0.0224748079951
S1T	S1	Top	fungi_OTU000135	fungi_OTU000117	0.81081	0.0146177229257
S1T	S1	Top	fungi_OTU000135	fungi_OTU000053	0.81081	0.0146177229257
S1T	S1	Top	fungi_OTU000135	fungi_OTU000188	0.91892	0.00125287413293
S1T	S1	Top	fungi_OTU000135	fungi_OTU000205	0.91892	0.00125287413293
S1T	S1	Top	fungi_OTU000135	fungi_OTU000118	0.89189	0.0029081697775
S1T	S1	Top	fungi_OTU000135	fungi_OTU000431	0.89189	0.0029081697775
S1T	S1	Top	fungi_OTU000135	fungi_OTU000123	0.81081	0.0146177229257
S1T	S1	Top	fungi_OTU000135	fungi_OTU000130	0.83784	0.00940624141192
S1T	S1	Top	fungi_OTU000135	fungi_OTU000025	-0.83712	0.0095260408077
S1T	S1	Top	fungi_OTU000135	fungi_OTU000039	-0.83712	0.0095260408077
S1T	S1	Top	fungi_OTU000135	fungi_OTU000079	-0.71028	0.0483489344439
S1T	S1	Top	fungi_OTU000135	fungi_OTU000177	-0.86486	0.0055610469417
S1T	S1	Top	fungi_OTU000135	fungi_OTU000097	-0.86486	0.0055610469417
S1T	S1	Top	fungi_OTU000135	fungi_OTU000064	-0.86486	0.0055610469417
S1T	S1	Top	fungi_OTU000135	fungi_OTU000070	-0.86486	0.0055610469417
S1T	S1	Top	fungi_OTU000135	fungi_OTU000086	-0.86486	0.0055610469417
S1T	S1	Top	fungi_OTU000135	fungi_OTU000071	-0.86486	0.0055610469417
S1T	S1	Top	fungi_OTU000135	fungi_OTU000083	-0.86486	0.0055610469417
S1T	S1	Top	fungi_OTU000135	fungi_OTU000098	-0.86486	0.0055610469417
S1T	S1	Top	fungi_OTU000135	fungi_OTU000091	-0.73565	0.0375095411795
S1T	S1	Top	fungi_OTU000135	fungi_OTU000010	-0.86249	0.00584863311645
S1T	S1	Top	fungi_OTU000135	fungi_OTU000037	-0.76102	0.0282980061986
S1T	S1	Top	fungi_OTU000135	fungi_OTU000063	-0.86486	0.0055610469417
S1T	S1	Top	fungi_OTU000135	fungi_OTU000075	-0.86486	0.0055610469417
S1T	S1	Top	fungi_OTU000135	fungi_OTU000106	-0.86486	0.0055610469417
S1T	S1	Top	fungi_OTU000135	fungi_OTU000072	-0.86486	0.0055610469417
S1T	S1	Top	fungi_OTU000135	fungi_OTU000074	-0.86486	0.0055610469417
S1T	S1	Top	fungi_OTU000135	fungi_OTU000067	-0.86486	0.0055610469417
S1T	S1	Top	fungi_OTU000135	fungi_OTU000036	-0.86486	0.0055610469417
S1T	S1	Top	fungi_OTU000135	fungi_OTU000051	-0.86486	0.0055610469417
S1T	S1	Top	fungi_OTU000135	fungi_OTU000173	-0.86486	0.0055610469417
S1T	S1	Top	fungi_OTU000135	fungi_OTU000127	-0.86486	0.0055610469417
S1T	S1	Top	fungi_OTU000135	fungi_OTU000094	-0.86486	0.0055610469417
S1T	S1	Top	fungi_OTU000135	fungi_OTU000041	-0.86486	0.0055610469417
S1T	S1	Top	fungi_OTU000135	fungi_OTU000048	-0.86486	0.0055610469417
S1T	S1	Top	fungi_OTU000135	fungi_OTU000049	-0.86486	0.0055610469417
S1T	S1	Top	fungi_OTU000135	fungi_OTU000003	-0.90978	0.0017138197779
S1T	S1	Top	fungi_OTU000135	fungi_OTU000164	-0.71028	0.0483489344439
S1T	S1	Top	fungi_OTU000235	fungi_OTU000220	0.97297	4.83603783961e-05
S1T	S1	Top	fungi_OTU000235	fungi_OTU000057	0.97297	4.83603783961e-05
S1T	S1	Top	fungi_OTU000235	fungi_OTU000237	0.97297	4.83603783961e-05
S1T	S1	Top	fungi_OTU000235	fungi_OTU000189	0.80581	0.0157452
S1T	S1	Top	fungi_OTU000235	fungi_OTU000199	0.83784	0.00940624141192
S1T	S1	Top	fungi_OTU000235	fungi_OTU000046	0.83784	0.00940624141192
S1T	S1	Top	fungi_OTU000235	fungi_OTU000105	0.83784	0.00940624141192
S1T	S1	Top	fungi_OTU000235	fungi_OTU000165	0.97297	4.83603783961e-05
S1T	S1	Top	fungi_OTU000235	fungi_OTU000031	0.97297	4.83603783961e-05
S1T	S1	Top	fungi_OTU000235	fungi_OTU000271	0.97297	4.83603783961e-05
S1T	S1	Top	fungi_OTU000235	fungi_OTU000183	0.91892	0.00125287413293
S1T	S1	Top	fungi_OTU000235	fungi_OTU000040	0.91892	0.00125287413293
S1T	S1	Top	fungi_OTU000235	fungi_OTU000154	0.91892	0.00125287413293
S1T	S1	Top	fungi_OTU000235	fungi_OTU000059	0.89189	0.0029081697775
S1T	S1	Top	fungi_OTU000235	fungi_OTU000197	0.89189	0.0029081697775
S1T	S1	Top	fungi_OTU000235	fungi_OTU000077	0.72973	0.0398917240907
S1T	S1	Top	fungi_OTU000235	fungi_OTU000181	0.75676	0.0297354894241
S1T	S1	Top	fungi_OTU000235	fungi_OTU000028	0.77981	0.0224748079951
S1T	S1	Top	fungi_OTU000235	fungi_OTU000117	0.81081	0.0146177229257
S1T	S1	Top	fungi_OTU000235	fungi_OTU000053	0.81081	0.0146177229257
S1T	S1	Top	fungi_OTU000235	fungi_OTU000188	0.91892	0.00125287413293
S1T	S1	Top	fungi_OTU000235	fungi_OTU000205	0.91892	0.00125287413293
S1T	S1	Top	fungi_OTU000235	fungi_OTU000118	0.89189	0.0029081697775
S1T	S1	Top	fungi_OTU000235	fungi_OTU000431	0.89189	0.0029081697775
S1T	S1	Top	fungi_OTU000235	fungi_OTU000123	0.81081	0.0146177229257
S1T	S1	Top	fungi_OTU000235	fungi_OTU000130	0.83784	0.00940624141192
S1T	S1	Top	fungi_OTU000235	fungi_OTU000025	-0.83712	0.0095260408077
S1T	S1	Top	fungi_OTU000235	fungi_OTU000039	-0.83712	0.0095260408077
S1T	S1	Top	fungi_OTU000235	fungi_OTU000079	-0.71028	0.0483489344439
S1T	S1	Top	fungi_OTU000235	fungi_OTU000177	-0.86486	0.0055610469417
S1T	S1	Top	fungi_OTU000235	fungi_OTU000097	-0.86486	0.0055610469417
S1T	S1	Top	fungi_OTU000235	fungi_OTU000064	-0.86486	0.0055610469417
S1T	S1	Top	fungi_OTU000235	fungi_OTU000070	-0.86486	0.0055610469417
S1T	S1	Top	fungi_OTU000235	fungi_OTU000086	-0.86486	0.0055610469417
S1T	S1	Top	fungi_OTU000235	fungi_OTU000071	-0.86486	0.0055610469417
S1T	S1	Top	fungi_OTU000235	fungi_OTU000083	-0.86486	0.0055610469417
S1T	S1	Top	fungi_OTU000235	fungi_OTU000098	-0.86486	0.0055610469417
S1T	S1	Top	fungi_OTU000235	fungi_OTU000091	-0.73565	0.0375095411795
S1T	S1	Top	fungi_OTU000235	fungi_OTU000010	-0.86249	0.00584863311645
S1T	S1	Top	fungi_OTU000235	fungi_OTU000037	-0.76102	0.0282980061986
S1T	S1	Top	fungi_OTU000235	fungi_OTU000063	-0.86486	0.0055610469417
S1T	S1	Top	fungi_OTU000235	fungi_OTU000075	-0.86486	0.0055610469417
S1T	S1	Top	fungi_OTU000235	fungi_OTU000106	-0.86486	0.0055610469417
S1T	S1	Top	fungi_OTU000235	fungi_OTU000072	-0.86486	0.0055610469417
S1T	S1	Top	fungi_OTU000235	fungi_OTU000074	-0.86486	0.0055610469417
S1T	S1	Top	fungi_OTU000235	fungi_OTU000067	-0.86486	0.0055610469417
S1T	S1	Top	fungi_OTU000235	fungi_OTU000036	-0.86486	0.0055610469417
S1T	S1	Top	fungi_OTU000235	fungi_OTU000051	-0.86486	0.0055610469417
S1T	S1	Top	fungi_OTU000235	fungi_OTU000173	-0.86486	0.0055610469417
S1T	S1	Top	fungi_OTU000235	fungi_OTU000127	-0.86486	0.0055610469417
S1T	S1	Top	fungi_OTU000235	fungi_OTU000094	-0.86486	0.0055610469417
S1T	S1	Top	fungi_OTU000235	fungi_OTU000041	-0.86486	0.0055610469417
S1T	S1	Top	fungi_OTU000235	fungi_OTU000048	-0.86486	0.0055610469417
S1T	S1	Top	fungi_OTU000235	fungi_OTU000049	-0.86486	0.0055610469417
S1T	S1	Top	fungi_OTU000235	fungi_OTU000003	-0.90978	0.0017138197779
S1T	S1	Top	fungi_OTU000235	fungi_OTU000164	-0.71028	0.0483489344439
S1T	S1	Top	fungi_OTU000220	fungi_OTU000057	1	0
S1T	S1	Top	fungi_OTU000220	fungi_OTU000237	1	0
S1T	S1	Top	fungi_OTU000220	fungi_OTU000189	0.77981	0.0224748079951
S1T	S1	Top	fungi_OTU000220	fungi_OTU000199	0.81081	0.0146177229257
S1T	S1	Top	fungi_OTU000220	fungi_OTU000046	0.81081	0.0146177229257
S1T	S1	Top	fungi_OTU000220	fungi_OTU000105	0.81081	0.0146177229257
S1T	S1	Top	fungi_OTU000220	fungi_OTU000165	0.91892	0.00125287413293
S1T	S1	Top	fungi_OTU000220	fungi_OTU000031	0.91892	0.00125287413293
S1T	S1	Top	fungi_OTU000220	fungi_OTU000271	0.91892	0.00125287413293
S1T	S1	Top	fungi_OTU000220	fungi_OTU000183	0.89189	0.0029081697775
S1T	S1	Top	fungi_OTU000220	fungi_OTU000040	0.89189	0.0029081697775
S1T	S1	Top	fungi_OTU000220	fungi_OTU000154	0.89189	0.0029081697775
S1T	S1	Top	fungi_OTU000220	fungi_OTU000059	0.91892	0.00125287413293
S1T	S1	Top	fungi_OTU000220	fungi_OTU000197	0.91892	0.00125287413293
S1T	S1	Top	fungi_OTU000220	fungi_OTU000077	0.75676	0.0297354894241
S1T	S1	Top	fungi_OTU000220	fungi_OTU000181	0.81081	0.0146177229257
S1T	S1	Top	fungi_OTU000220	fungi_OTU000028	0.80581	0.0157452
S1T	S1	Top	fungi_OTU000220	fungi_OTU000117	0.75676	0.0297354894241
S1T	S1	Top	fungi_OTU000220	fungi_OTU000053	0.75676	0.0297354894241
S1T	S1	Top	fungi_OTU000220	fungi_OTU000188	0.89189	0.0029081697775
S1T	S1	Top	fungi_OTU000220	fungi_OTU000205	0.89189	0.0029081697775
S1T	S1	Top	fungi_OTU000220	fungi_OTU000118	0.91892	0.00125287413293
S1T	S1	Top	fungi_OTU000220	fungi_OTU000431	0.91892	0.00125287413293
S1T	S1	Top	fungi_OTU000220	fungi_OTU000123	0.83784	0.00940624141192
S1T	S1	Top	fungi_OTU000220	fungi_OTU000130	0.81081	0.0146177229257
S1T	S1	Top	fungi_OTU000220	fungi_OTU000025	-0.86249	0.00584863311645
S1T	S1	Top	fungi_OTU000220	fungi_OTU000039	-0.86249	0.00584863311645
S1T	S1	Top	fungi_OTU000220	fungi_OTU000177	-0.86486	0.0055610469417
S1T	S1	Top	fungi_OTU000220	fungi_OTU000097	-0.86486	0.0055610469417
S1T	S1	Top	fungi_OTU000220	fungi_OTU000064	-0.86486	0.0055610469417
S1T	S1	Top	fungi_OTU000220	fungi_OTU000070	-0.86486	0.0055610469417
S1T	S1	Top	fungi_OTU000220	fungi_OTU000086	-0.86486	0.0055610469417
S1T	S1	Top	fungi_OTU000220	fungi_OTU000071	-0.86486	0.0055610469417
S1T	S1	Top	fungi_OTU000220	fungi_OTU000083	-0.86486	0.0055610469417
S1T	S1	Top	fungi_OTU000220	fungi_OTU000098	-0.86486	0.0055610469417
S1T	S1	Top	fungi_OTU000220	fungi_OTU000091	-0.81175	0.0144110770869
S1T	S1	Top	fungi_OTU000220	fungi_OTU000010	-0.91322	0.00152913824296
S1T	S1	Top	fungi_OTU000220	fungi_OTU000037	-0.71028	0.0483489344439
S1T	S1	Top	fungi_OTU000220	fungi_OTU000063	-0.86486	0.0055610469417
S1T	S1	Top	fungi_OTU000220	fungi_OTU000075	-0.86486	0.0055610469417
S1T	S1	Top	fungi_OTU000220	fungi_OTU000106	-0.86486	0.0055610469417
S1T	S1	Top	fungi_OTU000220	fungi_OTU000072	-0.86486	0.0055610469417
S1T	S1	Top	fungi_OTU000220	fungi_OTU000074	-0.86486	0.0055610469417
S1T	S1	Top	fungi_OTU000220	fungi_OTU000067	-0.86486	0.0055610469417
S1T	S1	Top	fungi_OTU000220	fungi_OTU000036	-0.86486	0.0055610469417
S1T	S1	Top	fungi_OTU000220	fungi_OTU000051	-0.86486	0.0055610469417
S1T	S1	Top	fungi_OTU000220	fungi_OTU000173	-0.86486	0.0055610469417
S1T	S1	Top	fungi_OTU000220	fungi_OTU000127	-0.86486	0.0055610469417
S1T	S1	Top	fungi_OTU000220	fungi_OTU000094	-0.86486	0.0055610469417
S1T	S1	Top	fungi_OTU000220	fungi_OTU000041	-0.86486	0.0055610469417
S1T	S1	Top	fungi_OTU000220	fungi_OTU000048	-0.86486	0.0055610469417
S1T	S1	Top	fungi_OTU000220	fungi_OTU000049	-0.86486	0.0055610469417
S1T	S1	Top	fungi_OTU000220	fungi_OTU000003	-0.90978	0.0017138197779
S1T	S1	Top	fungi_OTU000057	fungi_OTU000237	1	0
S1T	S1	Top	fungi_OTU000057	fungi_OTU000189	0.77981	0.0224748079951
S1T	S1	Top	fungi_OTU000057	fungi_OTU000199	0.81081	0.0146177229257
S1T	S1	Top	fungi_OTU000057	fungi_OTU000046	0.81081	0.0146177229257
S1T	S1	Top	fungi_OTU000057	fungi_OTU000105	0.81081	0.0146177229257
S1T	S1	Top	fungi_OTU000057	fungi_OTU000165	0.91892	0.00125287413293
S1T	S1	Top	fungi_OTU000057	fungi_OTU000031	0.91892	0.00125287413293
S1T	S1	Top	fungi_OTU000057	fungi_OTU000271	0.91892	0.00125287413293
S1T	S1	Top	fungi_OTU000057	fungi_OTU000183	0.89189	0.0029081697775
S1T	S1	Top	fungi_OTU000057	fungi_OTU000040	0.89189	0.0029081697775
S1T	S1	Top	fungi_OTU000057	fungi_OTU000154	0.89189	0.0029081697775
S1T	S1	Top	fungi_OTU000057	fungi_OTU000059	0.91892	0.00125287413293
S1T	S1	Top	fungi_OTU000057	fungi_OTU000197	0.91892	0.00125287413293
S1T	S1	Top	fungi_OTU000057	fungi_OTU000077	0.75676	0.0297354894241
S1T	S1	Top	fungi_OTU000057	fungi_OTU000181	0.81081	0.0146177229257
S1T	S1	Top	fungi_OTU000057	fungi_OTU000028	0.80581	0.0157452
S1T	S1	Top	fungi_OTU000057	fungi_OTU000117	0.75676	0.0297354894241
S1T	S1	Top	fungi_OTU000057	fungi_OTU000053	0.75676	0.0297354894241
S1T	S1	Top	fungi_OTU000057	fungi_OTU000188	0.89189	0.0029081697775
S1T	S1	Top	fungi_OTU000057	fungi_OTU000205	0.89189	0.0029081697775
S1T	S1	Top	fungi_OTU000057	fungi_OTU000118	0.91892	0.00125287413293
S1T	S1	Top	fungi_OTU000057	fungi_OTU000431	0.91892	0.00125287413293
S1T	S1	Top	fungi_OTU000057	fungi_OTU000123	0.83784	0.00940624141192
S1T	S1	Top	fungi_OTU000057	fungi_OTU000130	0.81081	0.0146177229257
S1T	S1	Top	fungi_OTU000057	fungi_OTU000025	-0.86249	0.00584863311645
S1T	S1	Top	fungi_OTU000057	fungi_OTU000039	-0.86249	0.00584863311645
S1T	S1	Top	fungi_OTU000057	fungi_OTU000177	-0.86486	0.0055610469417
S1T	S1	Top	fungi_OTU000057	fungi_OTU000097	-0.86486	0.0055610469417
S1T	S1	Top	fungi_OTU000057	fungi_OTU000064	-0.86486	0.0055610469417
S1T	S1	Top	fungi_OTU000057	fungi_OTU000070	-0.86486	0.0055610469417
S1T	S1	Top	fungi_OTU000057	fungi_OTU000086	-0.86486	0.0055610469417
S1T	S1	Top	fungi_OTU000057	fungi_OTU000071	-0.86486	0.0055610469417
S1T	S1	Top	fungi_OTU000057	fungi_OTU000083	-0.86486	0.0055610469417
S1T	S1	Top	fungi_OTU000057	fungi_OTU000098	-0.86486	0.0055610469417
S1T	S1	Top	fungi_OTU000057	fungi_OTU000091	-0.81175	0.0144110770869
S1T	S1	Top	fungi_OTU000057	fungi_OTU000010	-0.91322	0.00152913824296
S1T	S1	Top	fungi_OTU000057	fungi_OTU000037	-0.71028	0.0483489344439
S1T	S1	Top	fungi_OTU000057	fungi_OTU000063	-0.86486	0.0055610469417
S1T	S1	Top	fungi_OTU000057	fungi_OTU000075	-0.86486	0.0055610469417
S1T	S1	Top	fungi_OTU000057	fungi_OTU000106	-0.86486	0.0055610469417
S1T	S1	Top	fungi_OTU000057	fungi_OTU000072	-0.86486	0.0055610469417
S1T	S1	Top	fungi_OTU000057	fungi_OTU000074	-0.86486	0.0055610469417
S1T	S1	Top	fungi_OTU000057	fungi_OTU000067	-0.86486	0.0055610469417
S1T	S1	Top	fungi_OTU000057	fungi_OTU000036	-0.86486	0.0055610469417
S1T	S1	Top	fungi_OTU000057	fungi_OTU000051	-0.86486	0.0055610469417
S1T	S1	Top	fungi_OTU000057	fungi_OTU000173	-0.86486	0.0055610469417
S1T	S1	Top	fungi_OTU000057	fungi_OTU000127	-0.86486	0.0055610469417
S1T	S1	Top	fungi_OTU000057	fungi_OTU000094	-0.86486	0.0055610469417
S1T	S1	Top	fungi_OTU000057	fungi_OTU000041	-0.86486	0.0055610469417
S1T	S1	Top	fungi_OTU000057	fungi_OTU000048	-0.86486	0.0055610469417
S1T	S1	Top	fungi_OTU000057	fungi_OTU000049	-0.86486	0.0055610469417
S1T	S1	Top	fungi_OTU000057	fungi_OTU000003	-0.90978	0.0017138197779
S1T	S1	Top	fungi_OTU000237	fungi_OTU000189	0.77981	0.0224748079951
S1T	S1	Top	fungi_OTU000237	fungi_OTU000199	0.81081	0.0146177229257
S1T	S1	Top	fungi_OTU000237	fungi_OTU000046	0.81081	0.0146177229257
S1T	S1	Top	fungi_OTU000237	fungi_OTU000105	0.81081	0.0146177229257
S1T	S1	Top	fungi_OTU000237	fungi_OTU000165	0.91892	0.00125287413293
S1T	S1	Top	fungi_OTU000237	fungi_OTU000031	0.91892	0.00125287413293
S1T	S1	Top	fungi_OTU000237	fungi_OTU000271	0.91892	0.00125287413293
S1T	S1	Top	fungi_OTU000237	fungi_OTU000183	0.89189	0.0029081697775
S1T	S1	Top	fungi_OTU000237	fungi_OTU000040	0.89189	0.0029081697775
S1T	S1	Top	fungi_OTU000237	fungi_OTU000154	0.89189	0.0029081697775
S1T	S1	Top	fungi_OTU000237	fungi_OTU000059	0.91892	0.00125287413293
S1T	S1	Top	fungi_OTU000237	fungi_OTU000197	0.91892	0.00125287413293
S1T	S1	Top	fungi_OTU000237	fungi_OTU000077	0.75676	0.0297354894241
S1T	S1	Top	fungi_OTU000237	fungi_OTU000181	0.81081	0.0146177229257
S1T	S1	Top	fungi_OTU000237	fungi_OTU000028	0.80581	0.0157452
S1T	S1	Top	fungi_OTU000237	fungi_OTU000117	0.75676	0.0297354894241
S1T	S1	Top	fungi_OTU000237	fungi_OTU000053	0.75676	0.0297354894241
S1T	S1	Top	fungi_OTU000237	fungi_OTU000188	0.89189	0.0029081697775
S1T	S1	Top	fungi_OTU000237	fungi_OTU000205	0.89189	0.0029081697775
S1T	S1	Top	fungi_OTU000237	fungi_OTU000118	0.91892	0.00125287413293
S1T	S1	Top	fungi_OTU000237	fungi_OTU000431	0.91892	0.00125287413293
S1T	S1	Top	fungi_OTU000237	fungi_OTU000123	0.83784	0.00940624141192
S1T	S1	Top	fungi_OTU000237	fungi_OTU000130	0.81081	0.0146177229257
S1T	S1	Top	fungi_OTU000237	fungi_OTU000025	-0.86249	0.00584863311645
S1T	S1	Top	fungi_OTU000237	fungi_OTU000039	-0.86249	0.00584863311645
S1T	S1	Top	fungi_OTU000237	fungi_OTU000177	-0.86486	0.0055610469417
S1T	S1	Top	fungi_OTU000237	fungi_OTU000097	-0.86486	0.0055610469417
S1T	S1	Top	fungi_OTU000237	fungi_OTU000064	-0.86486	0.0055610469417
S1T	S1	Top	fungi_OTU000237	fungi_OTU000070	-0.86486	0.0055610469417
S1T	S1	Top	fungi_OTU000237	fungi_OTU000086	-0.86486	0.0055610469417
S1T	S1	Top	fungi_OTU000237	fungi_OTU000071	-0.86486	0.0055610469417
S1T	S1	Top	fungi_OTU000237	fungi_OTU000083	-0.86486	0.0055610469417
S1T	S1	Top	fungi_OTU000237	fungi_OTU000098	-0.86486	0.0055610469417
S1T	S1	Top	fungi_OTU000237	fungi_OTU000091	-0.81175	0.0144110770869
S1T	S1	Top	fungi_OTU000237	fungi_OTU000010	-0.91322	0.00152913824296
S1T	S1	Top	fungi_OTU000237	fungi_OTU000037	-0.71028	0.0483489344439
S1T	S1	Top	fungi_OTU000237	fungi_OTU000063	-0.86486	0.0055610469417
S1T	S1	Top	fungi_OTU000237	fungi_OTU000075	-0.86486	0.0055610469417
S1T	S1	Top	fungi_OTU000237	fungi_OTU000106	-0.86486	0.0055610469417
S1T	S1	Top	fungi_OTU000237	fungi_OTU000072	-0.86486	0.0055610469417
S1T	S1	Top	fungi_OTU000237	fungi_OTU000074	-0.86486	0.0055610469417
S1T	S1	Top	fungi_OTU000237	fungi_OTU000067	-0.86486	0.0055610469417
S1T	S1	Top	fungi_OTU000237	fungi_OTU000036	-0.86486	0.0055610469417
S1T	S1	Top	fungi_OTU000237	fungi_OTU000051	-0.86486	0.0055610469417
S1T	S1	Top	fungi_OTU000237	fungi_OTU000173	-0.86486	0.0055610469417
S1T	S1	Top	fungi_OTU000237	fungi_OTU000127	-0.86486	0.0055610469417
S1T	S1	Top	fungi_OTU000237	fungi_OTU000094	-0.86486	0.0055610469417
S1T	S1	Top	fungi_OTU000237	fungi_OTU000041	-0.86486	0.0055610469417
S1T	S1	Top	fungi_OTU000237	fungi_OTU000048	-0.86486	0.0055610469417
S1T	S1	Top	fungi_OTU000237	fungi_OTU000049	-0.86486	0.0055610469417
S1T	S1	Top	fungi_OTU000237	fungi_OTU000003	-0.90978	0.0017138197779
S1T	S1	Top	fungi_OTU000189	fungi_OTU000199	0.96177	0.000135719888045
S1T	S1	Top	fungi_OTU000189	fungi_OTU000046	0.96177	0.000135719888045
S1T	S1	Top	fungi_OTU000189	fungi_OTU000105	0.96177	0.000135719888045
S1T	S1	Top	fungi_OTU000189	fungi_OTU000165	0.88379	0.0035896466833
S1T	S1	Top	fungi_OTU000189	fungi_OTU000031	0.88379	0.0035896466833
S1T	S1	Top	fungi_OTU000189	fungi_OTU000271	0.88379	0.0035896466833
S1T	S1	Top	fungi_OTU000189	fungi_OTU000183	0.93578	0.000630791347202
S1T	S1	Top	fungi_OTU000189	fungi_OTU000040	0.93578	0.000630791347202
S1T	S1	Top	fungi_OTU000189	fungi_OTU000154	0.93578	0.000630791347202
S1T	S1	Top	fungi_OTU000189	fungi_OTU000059	0.90978	0.0017138197779
S1T	S1	Top	fungi_OTU000189	fungi_OTU000197	0.90978	0.0017138197779
S1T	S1	Top	fungi_OTU000189	fungi_OTU000077	0.85779	0.00644442283635
S1T	S1	Top	fungi_OTU000189	fungi_OTU000181	0.88379	0.0035896466833
S1T	S1	Top	fungi_OTU000189	fungi_OTU000028	0.775	0.0238873864746
S1T	S1	Top	fungi_OTU000189	fungi_OTU000117	0.8318	0.0104461423006
S1T	S1	Top	fungi_OTU000189	fungi_OTU000053	0.8318	0.0104461423006
S1T	S1	Top	fungi_OTU000189	fungi_OTU000188	0.72783	0.0406767548802
S1T	S1	Top	fungi_OTU000189	fungi_OTU000205	0.72783	0.0406767548802
S1T	S1	Top	fungi_OTU000189	fungi_OTU000123	0.72783	0.0406767548802
S1T	S1	Top	fungi_OTU000189	fungi_OTU000130	0.75382	0.0307517649933
S1T	S1	Top	fungi_OTU000189	fungi_OTU000079	-0.75632	0.0298843788122
S1T	S1	Top	fungi_OTU000189	fungi_OTU000177	-0.80581	0.0157452
S1T	S1	Top	fungi_OTU000189	fungi_OTU000097	-0.75382	0.0307517649933
S1T	S1	Top	fungi_OTU000189	fungi_OTU000064	-0.75382	0.0307517649933
S1T	S1	Top	fungi_OTU000189	fungi_OTU000070	-0.75382	0.0307517649933
S1T	S1	Top	fungi_OTU000189	fungi_OTU000086	-0.75382	0.0307517649933
S1T	S1	Top	fungi_OTU000189	fungi_OTU000071	-0.75382	0.0307517649933
S1T	S1	Top	fungi_OTU000189	fungi_OTU000083	-0.75382	0.0307517649933
S1T	S1	Top	fungi_OTU000189	fungi_OTU000098	-0.90978	0.0017138197779
S1T	S1	Top	fungi_OTU000189	fungi_OTU000091	-0.78072	0.0222145146656
S1T	S1	Top	fungi_OTU000189	fungi_OTU000010	-0.70753	0.0496282607349
S1T	S1	Top	fungi_OTU000189	fungi_OTU000037	-0.90271	0.00213764690911
S1T	S1	Top	fungi_OTU000189	fungi_OTU000063	-0.80581	0.0157452
S1T	S1	Top	fungi_OTU000189	fungi_OTU000075	-0.80581	0.0157452
S1T	S1	Top	fungi_OTU000189	fungi_OTU000106	-0.85779	0.00644442283635
S1T	S1	Top	fungi_OTU000189	fungi_OTU000072	-0.85779	0.00644442283635
S1T	S1	Top	fungi_OTU000189	fungi_OTU000074	-0.85779	0.00644442283635
S1T	S1	Top	fungi_OTU000189	fungi_OTU000067	-0.85779	0.00644442283635
S1T	S1	Top	fungi_OTU000189	fungi_OTU000036	-0.85779	0.00644442283635
S1T	S1	Top	fungi_OTU000189	fungi_OTU000051	-0.85779	0.00644442283635
S1T	S1	Top	fungi_OTU000189	fungi_OTU000173	-0.85779	0.00644442283635
S1T	S1	Top	fungi_OTU000189	fungi_OTU000127	-0.85779	0.00644442283635
S1T	S1	Top	fungi_OTU000189	fungi_OTU000094	-0.85779	0.00644442283635
S1T	S1	Top	fungi_OTU000189	fungi_OTU000041	-0.85779	0.00644442283635
S1T	S1	Top	fungi_OTU000189	fungi_OTU000048	-0.85779	0.00644442283635
S1T	S1	Top	fungi_OTU000189	fungi_OTU000049	-0.85779	0.00644442283635
S1T	S1	Top	fungi_OTU000189	fungi_OTU000003	-0.8	0.01712
S1T	S1	Top	fungi_OTU000189	fungi_OTU000164	-0.90271	0.00213764690911
S1T	S1	Top	fungi_OTU000189	fungi_OTU000038	-0.83853	0.00929216290774
S1T	S1	Top	fungi_OTU000189	fungi_OTU000489	-0.83853	0.00929216290774
S1T	S1	Top	fungi_OTU000189	fungi_OTU000480	-0.83853	0.00929216290774
S1T	S1	Top	fungi_OTU000189	fungi_OTU000449	-0.83853	0.00929216290774
S1T	S1	Top	fungi_OTU000189	fungi_OTU000363	-0.83853	0.00929216290774
S1T	S1	Top	fungi_OTU000189	fungi_OTU000425	-0.83853	0.00929216290774
S1T	S1	Top	fungi_OTU000189	fungi_OTU000256	-0.83853	0.00929216290774
S1T	S1	Top	fungi_OTU000189	fungi_OTU000483	-0.83853	0.00929216290774
S1T	S1	Top	fungi_OTU000189	fungi_OTU000215	-0.83853	0.00929216290774
S1T	S1	Top	fungi_OTU000189	fungi_OTU000423	-0.83853	0.00929216290774
S1T	S1	Top	fungi_OTU000189	fungi_OTU000042	-0.83853	0.00929216290774
S1T	S1	Top	fungi_OTU000189	fungi_OTU000133	-0.83853	0.00929216290774
S1T	S1	Top	fungi_OTU000199	fungi_OTU000046	1	0
S1T	S1	Top	fungi_OTU000199	fungi_OTU000105	1	0
S1T	S1	Top	fungi_OTU000199	fungi_OTU000165	0.91892	0.00125287413293
S1T	S1	Top	fungi_OTU000199	fungi_OTU000031	0.91892	0.00125287413293
S1T	S1	Top	fungi_OTU000199	fungi_OTU000271	0.91892	0.00125287413293
S1T	S1	Top	fungi_OTU000199	fungi_OTU000183	0.97297	4.83603783961e-05
S1T	S1	Top	fungi_OTU000199	fungi_OTU000040	0.97297	4.83603783961e-05
S1T	S1	Top	fungi_OTU000199	fungi_OTU000154	0.97297	4.83603783961e-05
S1T	S1	Top	fungi_OTU000199	fungi_OTU000059	0.94595	0.000379009233638
S1T	S1	Top	fungi_OTU000199	fungi_OTU000197	0.94595	0.000379009233638
S1T	S1	Top	fungi_OTU000199	fungi_OTU000077	0.89189	0.0029081697775
S1T	S1	Top	fungi_OTU000199	fungi_OTU000181	0.91892	0.00125287413293
S1T	S1	Top	fungi_OTU000199	fungi_OTU000028	0.72783	0.0406767548802
S1T	S1	Top	fungi_OTU000199	fungi_OTU000117	0.86486	0.0055610469417
S1T	S1	Top	fungi_OTU000199	fungi_OTU000053	0.86486	0.0055610469417
S1T	S1	Top	fungi_OTU000199	fungi_OTU000188	0.75676	0.0297354894241
S1T	S1	Top	fungi_OTU000199	fungi_OTU000205	0.75676	0.0297354894241
S1T	S1	Top	fungi_OTU000199	fungi_OTU000118	0.72973	0.0398917240907
S1T	S1	Top	fungi_OTU000199	fungi_OTU000431	0.72973	0.0398917240907
S1T	S1	Top	fungi_OTU000199	fungi_OTU000123	0.75676	0.0297354894241
S1T	S1	Top	fungi_OTU000199	fungi_OTU000130	0.78378	0.0213493441108
S1T	S1	Top	fungi_OTU000199	fungi_OTU000084	0.73649	0.0371811
S1T	S1	Top	fungi_OTU000199	fungi_OTU000079	-0.86249	0.00584863311645
S1T	S1	Top	fungi_OTU000199	fungi_OTU000177	-0.86486	0.0055610469417
S1T	S1	Top	fungi_OTU000199	fungi_OTU000097	-0.86486	0.0055610469417
S1T	S1	Top	fungi_OTU000199	fungi_OTU000064	-0.86486	0.0055610469417
S1T	S1	Top	fungi_OTU000199	fungi_OTU000070	-0.86486	0.0055610469417
S1T	S1	Top	fungi_OTU000199	fungi_OTU000086	-0.86486	0.0055610469417
S1T	S1	Top	fungi_OTU000199	fungi_OTU000071	-0.86486	0.0055610469417
S1T	S1	Top	fungi_OTU000199	fungi_OTU000083	-0.86486	0.0055610469417
S1T	S1	Top	fungi_OTU000199	fungi_OTU000098	-0.86486	0.0055610469417
S1T	S1	Top	fungi_OTU000199	fungi_OTU000091	-0.78639	0.0206310162459
S1T	S1	Top	fungi_OTU000199	fungi_OTU000010	-0.71028	0.0483489344439
S1T	S1	Top	fungi_OTU000199	fungi_OTU000037	-0.91322	0.00152913824296
S1T	S1	Top	fungi_OTU000199	fungi_OTU000063	-0.86486	0.0055610469417
S1T	S1	Top	fungi_OTU000199	fungi_OTU000075	-0.86486	0.0055610469417
S1T	S1	Top	fungi_OTU000199	fungi_OTU000106	-0.86486	0.0055610469417
S1T	S1	Top	fungi_OTU000199	fungi_OTU000072	-0.86486	0.0055610469417
S1T	S1	Top	fungi_OTU000199	fungi_OTU000074	-0.86486	0.0055610469417
S1T	S1	Top	fungi_OTU000199	fungi_OTU000067	-0.86486	0.0055610469417
S1T	S1	Top	fungi_OTU000199	fungi_OTU000036	-0.86486	0.0055610469417
S1T	S1	Top	fungi_OTU000199	fungi_OTU000051	-0.86486	0.0055610469417
S1T	S1	Top	fungi_OTU000199	fungi_OTU000173	-0.86486	0.0055610469417
S1T	S1	Top	fungi_OTU000199	fungi_OTU000127	-0.86486	0.0055610469417
S1T	S1	Top	fungi_OTU000199	fungi_OTU000094	-0.86486	0.0055610469417
S1T	S1	Top	fungi_OTU000199	fungi_OTU000041	-0.86486	0.0055610469417
S1T	S1	Top	fungi_OTU000199	fungi_OTU000048	-0.86486	0.0055610469417
S1T	S1	Top	fungi_OTU000199	fungi_OTU000049	-0.86486	0.0055610469417
S1T	S1	Top	fungi_OTU000199	fungi_OTU000003	-0.85779	0.00644442283635
S1T	S1	Top	fungi_OTU000199	fungi_OTU000164	-0.86249	0.00584863311645
S1T	S1	Top	fungi_OTU000046	fungi_OTU000105	1	0
S1T	S1	Top	fungi_OTU000046	fungi_OTU000165	0.91892	0.00125287413293
S1T	S1	Top	fungi_OTU000046	fungi_OTU000031	0.91892	0.00125287413293
S1T	S1	Top	fungi_OTU000046	fungi_OTU000271	0.91892	0.00125287413293
S1T	S1	Top	fungi_OTU000046	fungi_OTU000183	0.97297	4.83603783961e-05
S1T	S1	Top	fungi_OTU000046	fungi_OTU000040	0.97297	4.83603783961e-05
S1T	S1	Top	fungi_OTU000046	fungi_OTU000154	0.97297	4.83603783961e-05
S1T	S1	Top	fungi_OTU000046	fungi_OTU000059	0.94595	0.000379009233638
S1T	S1	Top	fungi_OTU000046	fungi_OTU000197	0.94595	0.000379009233638
S1T	S1	Top	fungi_OTU000046	fungi_OTU000077	0.89189	0.0029081697775
S1T	S1	Top	fungi_OTU000046	fungi_OTU000181	0.91892	0.00125287413293
S1T	S1	Top	fungi_OTU000046	fungi_OTU000028	0.72783	0.0406767548802
S1T	S1	Top	fungi_OTU000046	fungi_OTU000117	0.86486	0.0055610469417
S1T	S1	Top	fungi_OTU000046	fungi_OTU000053	0.86486	0.0055610469417
S1T	S1	Top	fungi_OTU000046	fungi_OTU000188	0.75676	0.0297354894241
S1T	S1	Top	fungi_OTU000046	fungi_OTU000205	0.75676	0.0297354894241
S1T	S1	Top	fungi_OTU000046	fungi_OTU000118	0.72973	0.0398917240907
S1T	S1	Top	fungi_OTU000046	fungi_OTU000431	0.72973	0.0398917240907
S1T	S1	Top	fungi_OTU000046	fungi_OTU000123	0.75676	0.0297354894241
S1T	S1	Top	fungi_OTU000046	fungi_OTU000130	0.78378	0.0213493441108
S1T	S1	Top	fungi_OTU000046	fungi_OTU000084	0.73649	0.0371811
S1T	S1	Top	fungi_OTU000046	fungi_OTU000079	-0.86249	0.00584863311645
S1T	S1	Top	fungi_OTU000046	fungi_OTU000177	-0.86486	0.0055610469417
S1T	S1	Top	fungi_OTU000046	fungi_OTU000097	-0.86486	0.0055610469417
S1T	S1	Top	fungi_OTU000046	fungi_OTU000064	-0.86486	0.0055610469417
S1T	S1	Top	fungi_OTU000046	fungi_OTU000070	-0.86486	0.0055610469417
S1T	S1	Top	fungi_OTU000046	fungi_OTU000086	-0.86486	0.0055610469417
S1T	S1	Top	fungi_OTU000046	fungi_OTU000071	-0.86486	0.0055610469417
S1T	S1	Top	fungi_OTU000046	fungi_OTU000083	-0.86486	0.0055610469417
S1T	S1	Top	fungi_OTU000046	fungi_OTU000098	-0.86486	0.0055610469417
S1T	S1	Top	fungi_OTU000046	fungi_OTU000091	-0.78639	0.0206310162459
S1T	S1	Top	fungi_OTU000046	fungi_OTU000010	-0.71028	0.0483489344439
S1T	S1	Top	fungi_OTU000046	fungi_OTU000037	-0.91322	0.00152913824296
S1T	S1	Top	fungi_OTU000046	fungi_OTU000063	-0.86486	0.0055610469417
S1T	S1	Top	fungi_OTU000046	fungi_OTU000075	-0.86486	0.0055610469417
S1T	S1	Top	fungi_OTU000046	fungi_OTU000106	-0.86486	0.0055610469417
S1T	S1	Top	fungi_OTU000046	fungi_OTU000072	-0.86486	0.0055610469417
S1T	S1	Top	fungi_OTU000046	fungi_OTU000074	-0.86486	0.0055610469417
S1T	S1	Top	fungi_OTU000046	fungi_OTU000067	-0.86486	0.0055610469417
S1T	S1	Top	fungi_OTU000046	fungi_OTU000036	-0.86486	0.0055610469417
S1T	S1	Top	fungi_OTU000046	fungi_OTU000051	-0.86486	0.0055610469417
[truncated: 4,703 more rows]

## Sheet: Figure2-node
Network_ID	Stage	Compartment	node	phylum	class	order	family	genus	species	degree	weighted_degree
S1T	S1	Top	fungi_OTU000044	Mortierellomycota	Mortierellomycetes	Mortierellales	Mortierellaceae	Mortierella	Mortierella_alpina	36	29.9676
S1T	S1	Top	fungi_OTU000457							31	25.7563
S1T	S1	Top	bacteria_OTU000036	Firmicutes	Bacilli	Bacillales	Planococcaceae	Lysinibacillus		18	13.6141
S1T	S1	Top	fungi_OTU000013	Ascomycota	Dothideomycetes	Pleosporales	Pleosporaceae	Alternaria		82	71.0598
S1T	S1	Top	fungi_OTU000050	Ascomycota	Sordariomycetes	Hypocreales	Nectriaceae	Fusarium		83	70.897
S1T	S1	Top	fungi_OTU000008							83	72.0168
S1T	S1	Top	fungi_OTU000034	Ascomycota						81	70.3015
S1T	S1	Top	fungi_OTU000022	Ascomycota						79	68.6169
S1T	S1	Top	fungi_OTU000016							79	68.6169
S1T	S1	Top	fungi_OTU000005							79	68.6169
S1T	S1	Top	fungi_OTU000081	Ascomycota						79	68.6169
S1T	S1	Top	fungi_OTU000023	Ascomycota	Sordariomycetes	Hypocreales	Hypocreaceae	Trichoderma		66	53.0191
S1T	S1	Top	fungi_OTU000113	Ascomycota	Sordariomycetes	Sordariales	Lasiosphaeriaceae	Podospora	Podospora_communis	76	62.596
S1T	S1	Top	fungi_OTU000169	Ascomycota	Sordariomycetes					81	68.5453
S1T	S1	Top	fungi_OTU000011	Ascomycota	Sordariomycetes	Xylariales	Apiosporaceae	Arthrinium	Arthrinium_jiangxiense	77	65.6167
S1T	S1	Top	fungi_OTU000137	Ascomycota	Sordariomycetes	Hypocreales	Stachybotryaceae	Stachybotrys	Stachybotrys_chartarum	77	65.6167
S1T	S1	Top	fungi_OTU000089	Basidiomycota	Agaricomycetes	Auriculariales	Auriculariaceae	Auricularia	Auricularia_auricula-judae	81	69.5784
S1T	S1	Top	fungi_OTU000135	Ascomycota	Dothideomycetes	Pleosporales	Sporormiaceae	Preussia	Preussia_terricola	82	70.3956
S1T	S1	Top	fungi_OTU000235	Ascomycota	Dothideomycetes	Pleosporales	Cucurbitariaceae			82	70.3956
S1T	S1	Top	fungi_OTU000220	Ascomycota	Sordariomycetes	Sordariales	Lasiosphaeriaceae			79	68.0576
S1T	S1	Top	fungi_OTU000057	Ascomycota	Pezizomycetes	Pezizales	Ascobolaceae			79	68.0576
S1T	S1	Top	fungi_OTU000237	Mucoromycota	Mucoromycetes	Mucorales	Mucoraceae	Actinomucor	Actinomucor_elegans	79	68.0576
S1T	S1	Top	fungi_OTU000189	Ascomycota	Sordariomycetes	Sordariales	Chaetomiaceae	Zopfiella		86	71.6616
S1T	S1	Top	fungi_OTU000199	Basidiomycota	Spiculogloeomycetes	Spiculogloeales	Spiculogloeaceae	Phyllozyma		80	68.8354
S1T	S1	Top	fungi_OTU000046	Ascomycota	Sordariomycetes					80	68.8354
S1T	S1	Top	fungi_OTU000105	Ascomycota	Sordariomycetes	Sordariales	Chaetomiaceae	Zopfiella		80	68.8354
S1T	S1	Top	fungi_OTU000165	Ascomycota	Sordariomycetes					83	71.5021
S1T	S1	Top	fungi_OTU000031	Ascomycota	Saccharomycetes	Saccharomycetales	Saccharomycetaceae	Issatchenkia	Issatchenkia_orientalis	83	71.5021
S1T	S1	Top	fungi_OTU000271							83	71.5021
S1T	S1	Top	fungi_OTU000183							81	70.2241
S1T	S1	Top	fungi_OTU000040							81	70.2241
S1T	S1	Top	fungi_OTU000154							81	70.2241
S1T	S1	Top	fungi_OTU000059	Basidiomycota	Tremellomycetes	Filobasidiales	Filobasidiaceae	Filobasidium		81	69.9578
S1T	S1	Top	fungi_OTU000197							81	69.9578
S1T	S1	Top	fungi_OTU000181	Basidiomycota	Tremellomycetes	Filobasidiales	Filobasidiaceae	Naganishia		80	67.531
S1T	S1	Top	fungi_OTU000003	Ascomycota	Dothideomycetes	Capnodiales	Cladosporiaceae	Cladosporium	Cladosporium_delicatulum	69	55.9088
S1T	S1	Top	bacteria_OTU000041	Firmicutes	Bacilli					7	5.44748
S1T	S1	Top	fungi_OTU000001	Ascomycota	Saccharomycetes	Saccharomycetales	Saccharomycetales_fam_Incertae_sedis	Candida	Candida_solani	86	71.548
S1T	S1	Top	fungi_OTU000010	Basidiomycota	Malasseziomycetes	Malasseziales	Malasseziaceae	Malassezia	Malassezia_restricta	86	71.548
S1T	S1	Top	bacteria_OTU000022	Firmicutes	Bacilli	Bacillales	Bacillaceae	Bacillus		24	18.1257
S1T	S1	Top	bacteria_OTU000039	Firmicutes	Bacilli	Staphylococcales	Staphylococcaceae	Staphylococcus		5	3.75515
S1T	S1	Top	bacteria_OTU000070	Firmicutes	Bacilli	Lactobacillales	Leuconostocaceae	Weissella	Weissella_ceti	11	8.33442
S1T	S1	Top	fungi_OTU000116	Ascomycota	Dothideomycetes	Pleosporales	Sporormiaceae	Preussia	Preussia_pilosella	79	67.8769
S1T	S1	Top	fungi_OTU000054	Ascomycota						80	68.1783
S1T	S1	Top	bacteria_OTU000124	Proteobacteria	Gammaproteobacteria	Enterobacterales				4	3.11408
S1T	S1	Top	fungi_OTU000097	Ascomycota						81	71.3706
S1T	S1	Top	fungi_OTU000064	Ascomycota	Sordariomycetes	Glomerellales	Glomerellaceae	Colletotrichum		81	71.3706
S1T	S1	Top	fungi_OTU000070	Basidiomycota	Agaricomycetes	Agaricales	Schizophyllaceae	Schizophyllum	Schizophyllum_commune	81	71.3706
S1T	S1	Top	fungi_OTU000063	Basidiomycota	Malasseziomycetes	Malasseziales	Malasseziaceae	Malassezia		81	71.8756
S1T	S1	Top	fungi_OTU000075	Ascomycota	Dothideomycetes	Pleosporales	Pleosporales_fam_Incertae_sedis	Pseudorobillarda	Pseudorobillarda_phragmitis	81	71.8756
S1T	S1	Top	bacteria_OTU000017	Proteobacteria	Alphaproteobacteria	Rickettsiales	Mitochondria			5	3.82418
S1T	S1	Top	fungi_OTU000045	Ascomycota	Saccharomycetes	Saccharomycetales	Saccharomycetales_fam_Incertae_sedis	Candida	Candida_solani	74	62.9084
S1T	S1	Top	fungi_OTU000004	Ascomycota						77	66.5173
S1T	S1	Top	fungi_OTU000055	Ascomycota	Saccharomycetes	Saccharomycetales	Saccharomycetales_fam_Incertae_sedis	Candida	Candida_solani	77	66.5173
S1T	S1	Top	fungi_OTU000006	Ascomycota	Sordariomycetes	Xylariales	Apiosporaceae	Arthrinium	Arthrinium_malaysianum	74	62.8306
S1T	S1	Top	fungi_OTU000182	Ascomycota	Saccharomycetes	Saccharomycetales				75	63.9312
S1T	S1	Top	fungi_OTU000077							79	66.269
S1T	S1	Top	fungi_OTU000117	Basidiomycota	Agaricomycetes	Trechisporales	Hydnodontaceae	Trechispora		78	65.7976
S1T	S1	Top	fungi_OTU000053	Basidiomycota	Agaricomycetes	Agaricales	Psathyrellaceae	Coprinellus		78	65.7976
S1T	S1	Top	fungi_OTU000188	Basidiomycota	Agaricomycetes	Hymenochaetales	Hymenochaetales_fam_Incertae_sedis	Resinicium	Resinicium_saccharicola	78	65.9239
S1T	S1	Top	fungi_OTU000205	Ascomycota	Dothideomycetes	Pleosporales	Thyridariaceae	Roussoella		78	65.9239
S1T	S1	Top	fungi_OTU000118	Basidiomycota	Agaricomycetes	Phallales	Clathraceae	Ileodictyon	Ileodictyon_gracile	74	62.8094
S1T	S1	Top	fungi_OTU000431							74	62.8094
S1T	S1	Top	fungi_OTU000123							77	64.4562
S1T	S1	Top	fungi_OTU000130	Basidiomycota	Tremellomycetes	Filobasidiales	Piskurozymaceae	Solicoccozyma	Solicoccozyma_terricola	78	65.4395
S1T	S1	Top	fungi_OTU000052							42	31.7814
S1T	S1	Top	fungi_OTU000025	Basidiomycota	Malasseziomycetes	Malasseziales				72	59.9802
S1T	S1	Top	fungi_OTU000039	Ascomycota	Sordariomycetes	Hypocreales	Nectriaceae	Fusarium		72	59.9802
S1T	S1	Top	fungi_OTU000079	Ascomycota	Sordariomycetes	Glomerellales	Plectosphaerellaceae	Plectosphaerella		76	63.0572
S1T	S1	Top	fungi_OTU000177	Ascomycota	Eurotiomycetes	Eurotiales	Aspergillaceae	Aspergillus	Aspergillus_gracilis	87	75.7044
S1T	S1	Top	fungi_OTU000086	Ascomycota	Sordariomycetes					80	70.3996
S1T	S1	Top	fungi_OTU000071	Ascomycota	Dothideomycetes	Capnodiales	Mycosphaerellaceae	Septoria	Septoria_cretae	80	70.3996
S1T	S1	Top	fungi_OTU000083	Ascomycota	Sordariomycetes	Diaporthales	Diaporthaceae	Diaporthe		80	70.3996
S1T	S1	Top	fungi_OTU000098	Ascomycota	Eurotiomycetes	Chaetothyriales				92	80.1256
S1T	S1	Top	fungi_OTU000091	Ascomycota	Eurotiomycetes	Chaetothyriales	Herpotrichiellaceae	Exophiala	Exophiala_pisciphila	88	72.5496
S1T	S1	Top	fungi_OTU000037	Basidiomycota	Agaricomycetes	Agaricales	Psathyrellaceae	Psathyrella		84	70.804
S1T	S1	Top	fungi_OTU000106	Basidiomycota	Malasseziomycetes	Malasseziales	Malasseziaceae	Malassezia	Malassezia_globosa	92	80.7578
S1T	S1	Top	fungi_OTU000072	Basidiomycota	Tremellomycetes	Cystofilobasidiales	Cystofilobasidiaceae	Cystofilobasidium	Cystofilobasidium_infirmominiatum	92	80.7578
S1T	S1	Top	fungi_OTU000074	Ascomycota	Dothideomycetes	Botryosphaeriales	Botryosphaeriaceae	Pseudofusicoccum	Pseudofusicoccum_violaceum	92	80.7578
S1T	S1	Top	fungi_OTU000067	Basidiomycota	Malasseziomycetes	Malasseziales	Malasseziaceae	Malassezia	Malassezia_japonica	92	80.7578
S1T	S1	Top	fungi_OTU000036							92	80.7578
S1T	S1	Top	fungi_OTU000051	Ascomycota	Dothideomycetes	Botryosphaeriales	Phyllostictaceae			92	80.7578
S1T	S1	Top	fungi_OTU000173	Ascomycota	Eurotiomycetes	Chaetothyriales	Herpotrichiellaceae	Exophiala		90	79.4652
S1T	S1	Top	fungi_OTU000127							90	79.4652
S1T	S1	Top	fungi_OTU000094	Ascomycota	Dothideomycetes					90	79.4652
S1T	S1	Top	fungi_OTU000041	Ascomycota	Dothideomycetes	Capnodiales	Cladosporiaceae	Cladosporium	Cladosporium_halotolerans	90	79.4652
S1T	S1	Top	fungi_OTU000048	Basidiomycota	Malasseziomycetes	Malasseziales	Malasseziaceae	Malassezia	Malassezia_globosa	90	79.4652
S1T	S1	Top	fungi_OTU000049	Basidiomycota	Agaricomycetes	Polyporales	Ganodermataceae	Ganoderma	Ganoderma_sichuanense	90	79.4652
S1T	S1	Top	fungi_OTU000164							86	68.2625
S1T	S1	Top	fungi_OTU000084	Ascomycota						17	13.4752
S1T	S1	Top	fungi_OTU000028	Ascomycota	Sordariomycetes	Sordariales	Chaetomiaceae	Botryotrichum	Botryotrichum_atrogriseum	77	63.3578
S1T	S1	Top	bacteria_OTU000029	Firmicutes	Bacilli	Lactobacillales	Leuconostocaceae	Weissella		29	23.1624
S1T	S1	Top	fungi_OTU000038	Mucoromycota	Mucoromycetes	Mucorales	Mucoraceae	Mucor	Mucor_circinelloides	37	31.9086
S1T	S1	Top	fungi_OTU000489							37	31.9086
S1T	S1	Top	fungi_OTU000480							37	31.9086
S1T	S1	Top	fungi_OTU000449							37	31.9086
S1T	S1	Top	fungi_OTU000363							37	31.9086
S1T	S1	Top	fungi_OTU000425							37	31.9086
S1T	S1	Top	fungi_OTU000256							37	31.9086
S1T	S1	Top	fungi_OTU000002	Ascomycota	Saccharomycetes	Saccharomycetales	Saccharomycetales_fam_Incertae_sedis	Candida		8	6.07215
S1T	S1	Top	bacteria_OTU000064	Proteobacteria	Alphaproteobacteria	Rickettsiales	Mitochondria			16	11.8212
S1T	S1	Top	fungi_OTU000351							2	1.50335
S1T	S1	Top	fungi_OTU000483							31	26.2116
S1T	S1	Top	fungi_OTU000215	Ascomycota	Eurotiomycetes	Eurotiales	Aspergillaceae	Aspergillus		31	26.2116
S1T	S1	Top	fungi_OTU000423							31	26.2116
S1T	S1	Top	fungi_OTU000042	Basidiomycota	Tremellomycetes	Tremellales	Trimorphomycetaceae	Saitozyma	Saitozyma_podzolica	18	15.8824
S1T	S1	Top	fungi_OTU000133	Basidiomycota	Tremellomycetes	Filobasidiales	Filobasidiaceae	Filobasidium		18	15.8824
S1T	S1	Top	fungi_OTU000007	Ascomycota	Dothideomycetes	Dothideales				4	3.09407
S1T	S1	Top	fungi_OTU000101							6	4.90719
S1T	S1	Top	fungi_OTU000421							3	2.22832
S1T	S1	Top	bacteria_OTU000021	Proteobacteria	Gammaproteobacteria					7	5.43143
S1T	S1	Top	bacteria_OTU000032	Proteobacteria	Gammaproteobacteria	Enterobacterales	Enterobacteriaceae			7	5.54991
S1T	S1	Top	bacteria_OTU000113	Proteobacteria	Alphaproteobacteria	Rickettsiales	Mitochondria			5	3.85391
S1T	S1	Top	fungi_OTU000112	Ascomycota	Saccharomycetes	Saccharomycetales	Saccharomycetales_fam_Incertae_sedis	Candida	Candida_solani	50	37.881
S1T	S1	Top	bacteria_OTU000034	Firmicutes	Bacilli	Paenibacillales	Paenibacillaceae	Paenibacillus		3	2.61675
S1T	S1	Top	fungi_OTU000163							3	2.50558
S1T	S1	Top	bacteria_OTU000027	Proteobacteria	Gammaproteobacteria	Pseudomonadales	Moraxellaceae	Acinetobacter		11	8.2834
S1T	S1	Top	fungi_OTU000019	Ascomycota	Sordariomycetes	Sordariales	Chaetomiaceae			5	4.05448
S1T	S1	Top	bacteria_OTU000267							3	2.26806
S1T	S1	Top	bacteria_OTU000007	Firmicutes	Bacilli	Lactobacillales	Leuconostocaceae	Weissella	Weissella_ghanensis	2	1.61346
S1T	S1	Top	bacteria_OTU000096	Bacteroidota	Bacteroidia	Flavobacteriales	Weeksellaceae	Chryseobacterium	Chryseobacterium_indologenes	3	2.25573
S1T	S1	Top	bacteria_OTU000205	Proteobacteria	Gammaproteobacteria	Enterobacterales				5	3.97233
S1T	S1	Top	bacteria_OTU000010	Proteobacteria	Gammaproteobacteria	Pseudomonadales	Pseudomonadaceae	Pseudomonas		1	0.975
S1T	S1	Top	fungi_OTU000035	Ascomycota	Dothideomycetes	Pleosporales	Didymellaceae	Didymella	Didymella_microchlamydospora	3	2.37537
S1T	S1	Top	bacteria_OTU000028	Bacteroidota	Bacteroidia	Flavobacteriales	Weeksellaceae	Chryseobacterium		7	5.46943
S1T	S1	Top	fungi_OTU000175							48	47.7559
S1T	S1	Top	fungi_OTU000228	Basidiomycota	Agaricomycetes	Phallales	Phallaceae	Phallus	Phallus_impudicus	48	47.7559
S1T	S1	Top	fungi_OTU000219							48	47.7559
S1T	S1	Top	fungi_OTU000191	Ascomycota	Sordariomycetes					48	47.7559
S1T	S1	Top	fungi_OTU000114	Basidiomycota	Agaricomycetes	Agaricales				48	47.7559
S1T	S1	Top	fungi_OTU000047	Mucoromycota	Umbelopsidomycetes	Umbelopsidales	Umbelopsidaceae	Umbelopsis	Umbelopsis_vinacea	48	47.7559
S1T	S1	Top	fungi_OTU000119	Ascomycota	Sordariomycetes	Hypocreales	Hypocreaceae	Trichoderma		48	47.7559
S1T	S1	Top	fungi_OTU000328							48	47.7559
S1T	S1	Top	fungi_OTU000260							48	47.7559
S1T	S1	Top	fungi_OTU000251							48	47.7559
S1T	S1	Top	fungi_OTU000296							48	47.7559
S1T	S1	Top	fungi_OTU000107	Basidiomycota	Agaricomycetes	Agaricales				48	47.7559
S1T	S1	Top	fungi_OTU000015	Ascomycota	Saccharomycetes	Saccharomycetales	Saccharomycetales_fam_Incertae_sedis	Candida	Candida_saitoana	48	47.7559
S1T	S1	Top	fungi_OTU000269							48	47.7559
S1T	S1	Top	fungi_OTU000132	Glomeromycota	Glomeromycetes	Glomerales	Glomeraceae	Rhizophagus	Rhizophagus_clarus	48	47.7559
S1T	S1	Top	fungi_OTU000160	Basidiomycota						48	47.7559
S1T	S1	Top	fungi_OTU000409							48	47.7559
S1T	S1	Top	fungi_OTU000085	Basidiomycota	Agaricomycetes					48	47.7559
S1T	S1	Top	fungi_OTU000138	Ascomycota	Sordariomycetes					48	47.7559
S1T	S1	Top	fungi_OTU000029	Basidiomycota	Tremellomycetes					48	47.7559
S1T	S1	Top	fungi_OTU000139							48	47.7559
S1T	S1	Top	fungi_OTU000096	Ascomycota	Dothideomycetes	Pleosporales	Didymellaceae	Didymella		48	47.7559
S1T	S1	Top	fungi_OTU000326							48	47.7559
S1T	S1	Top	fungi_OTU000150	Ascomycota	Sordariomycetes	Xylariales				48	47.7559
S1T	S1	Top	fungi_OTU000359							48	47.7559
S1T	S1	Top	fungi_OTU000087	Ascomycota	Dothideomycetes	Capnodiales	Cladosporiaceae	Cladosporium		48	47.7559
S1T	S1	Top	fungi_OTU000030	Ascomycota						48	47.7559
S1T	S1	Top	fungi_OTU000184	Basidiomycota	Agaricomycetes	Hymenochaetales	Hymenochaetaceae	Hymenochaete	Hymenochaete_murina	48	47.7559
S1T	S1	Top	fungi_OTU000093	Ascomycota	Sordariomycetes	Sordariales	Sordariales_fam_Incertae_sedis	Conlarium		48	47.7559
S1T	S1	Top	fungi_OTU000017	Mucoromycota	Mucoromycetes	Mucorales	Mucoraceae	Mucor	Mucor_moelleri	48	47.7559
S1T	S1	Top	fungi_OTU000313							48	47.7559
S1T	S1	Top	fungi_OTU000073	Ascomycota						48	47.7559
S1T	S1	Top	fungi_OTU000069							48	47.7559
S1T	S1	Top	fungi_OTU000203							48	47.7559
S1T	S1	Top	fungi_OTU000080	Basidiomycota	Tremellomycetes	Tremellales	Rhynchogastremataceae	Papiliotrema		48	47.7559
S1T	S1	Top	fungi_OTU000078	Ascomycota	Sordariomycetes	Hypocreales	Bionectriaceae	Clonostachys	Clonostachys_miodochialis	48	47.7559
S1T	S1	Top	fungi_OTU000043	Ascomycota	Saccharomycetes	Saccharomycetales	Debaryomycetaceae	Kurtzmaniella		48	47.7559
S1T	S1	Top	fungi_OTU000145	Chytridiomycota	Rhizophydiomycetes	Rhizophydiales	Terramycetaceae	Boothiomyces	Boothiomyces_macroporosum	48	47.7559
S1T	S1	Top	fungi_OTU000032	Basidiomycota	Tremellomycetes	Tremellales	Tremellaceae	Cryptococcus	Cryptococcus_musci	48	47.7559
S1T	S1	Top	fungi_OTU000076							48	47.7559
S1T	S1	Top	fungi_OTU000061	Basidiomycota	Tremellomycetes	Tremellales	Bulleribasidiaceae	Hannaella	Hannaella_kunmingensis	48	47.7559
S1T	S1	Top	fungi_OTU000009	Ascomycota	Sordariomycetes					48	47.7559
S1T	S1	Top	fungi_OTU000026	Ascomycota	Eurotiomycetes	Eurotiales	Aspergillaceae	Penicillium		48	47.7559
S1T	S1	Top	fungi_OTU000100							48	47.7559
S1T	S1	Top	fungi_OTU000027	Ascomycota	Eurotiomycetes	Eurotiales	Aspergillaceae	Penicillium	Penicillium_expansum	48	47.7559
S1T	S1	Top	fungi_OTU000018	Ascomycota	Dothideomycetes	Pleosporales				48	47.7559
S1T	S1	Top	fungi_OTU000012	Ascomycota	Eurotiomycetes	Eurotiales	Aspergillaceae	Aspergillus		48	47.7559
S1T	S1	Top	fungi_OTU000020							48	47.7559
S1T	S1	Top	bacteria_OTU000119							3	2.48246
S1T	S1	Top	bacteria_OTU000042	Firmicutes	Bacilli	Paenibacillales	Paenibacillaceae	Paenibacillus	Paenibacillus_barcinonensis	2	1.56946
S1T	S1	Top	bacteria_OTU000196	Firmicutes	Bacilli	Lactobacillales	Aerococcaceae	Aerococcus	Aerococcus_urinaeequi	3	2.30211
S1T	S1	Top	bacteria_OTU000024	Proteobacteria	Gammaproteobacteria	Enterobacterales				5	4.32177
S1T	S1	Top	bacteria_OTU000044	Firmicutes	Bacilli	Bacillales	Bacillaceae	Bacillus		1	0.7381
S1T	S1	Top	bacteria_OTU000012	Proteobacteria	Gammaproteobacteria	Burkholderiales	Comamonadaceae			20	16.1026
S1T	S1	Top	bacteria_OTU000020	Proteobacteria	Gammaproteobacteria	Burkholderiales	Comamonadaceae			14	11.9256
S1T	S1	Top	bacteria_OTU000019	Firmicutes	Bacilli	Lactobacillales	Enterococcaceae	Enterococcus		9	6.89926
S1T	S1	Top	bacteria_OTU000013	Proteobacteria	Gammaproteobacteria					5	4.23808
S1T	S1	Top	bacteria_OTU000002	Proteobacteria	Gammaproteobacteria	Enterobacterales	Yersiniaceae	Serratia		11	8.5971
S1T	S1	Top	bacteria_OTU000008	Proteobacteria	Gammaproteobacteria	Xanthomonadales	Xanthomonadaceae	Stenotrophomonas		18	14.2662
S1T	S1	Top	bacteria_OTU000004	Firmicutes	Bacilli	Bacillales	Bacillaceae	Bacillus		8	6.70876
S1T	S1	Top	fungi_OTU000033	Ascomycota	Sordariomycetes	Hypocreales	Nectriaceae			5	4.0238
S1T	S1	Top	bacteria_OTU000018	Proteobacteria	Gammaproteobacteria	Enterobacterales	Morganellaceae	Providencia		4	3.30951
S1T	S1	Top	bacteria_OTU000137	Firmicutes	Bacilli					6	4.58351
S1T	S1	Top	bacteria_OTU000015							8	6.50184
S1T	S1	Top	bacteria_OTU000003	Proteobacteria	Gammaproteobacteria	Enterobacterales	Erwiniaceae	Pantoea	Pantoea_sp_PSNIH1	8	6.85162
S1T	S1	Top	bacteria_OTU000006	Proteobacteria	Gammaproteobacteria	Enterobacterales	Erwiniaceae	Pantoea	Pantoea_ananatis_PA13	8	6.85162
S1T	S1	Top	bacteria_OTU000005	Proteobacteria	Gammaproteobacteria	Pseudomonadales	Pseudomonadaceae	Pseudomonas		9	7.30951
S1T	S1	Top	bacteria_OTU000001	Proteobacteria	Gammaproteobacteria	Enterobacterales	Enterobacteriaceae	Cedecea	Cedecea_neteri	4	3.14284
S1T	S1	Top	bacteria_OTU000009	Firmicutes	Bacilli	Lactobacillales	Streptococcaceae	Lactococcus	Lactococcus_raffinolactis	2	1.48327
S1T	S1	Top	bacteria_OTU000016	Proteobacteria	Gammaproteobacteria	Burkholderiales	Burkholderiaceae	Burkholderia-Caballeronia-Paraburkholderia		5	3.93138
S1T	S1	Top	bacteria_OTU000014	Firmicutes	Bacilli	Lactobacillales	Streptococcaceae	Lactococcus		3	2.32166
S1T	S1	Top	bacteria_OTU000355							5	4.02997
S1T	S1	Top	bacteria_OTU000011	Firmicutes	Bacilli	Exiguobacterales	Exiguobacteraceae	Exiguobacterium		2	1.48852
S1T	S1	Top	bacteria_OTU000035	Bacteroidota	Bacteroidia	Flavobacteriales	Weeksellaceae	Elizabethkingia		4	3.49192
S1T	S1	Top	bacteria_OTU000057							1	0.75593
S1T	S1	Top	bacteria_OTU000023	Proteobacteria	Gammaproteobacteria	Burkholderiales	Oxalobacteraceae	Massilia		0	0
S1T	S1	Top	bacteria_OTU000025	Proteobacteria	Gammaproteobacteria	Burkholderiales	SC-I-84			0	0
S1T	S1	Top	bacteria_OTU000026	Proteobacteria	Gammaproteobacteria	Burkholderiales	Oxalobacteraceae	Massilia		0	0
S1T	S1	Top	bacteria_OTU000030	Chloroflexi	AD3					0	0
S1T	S1	Top	bacteria_OTU000031	Proteobacteria	Gammaproteobacteria	Burkholderiales	Burkholderiaceae	Burkholderia-Caballeronia-Paraburkholderia		0	0
S1T	S1	Top	bacteria_OTU000033	Acidobacteriota	Acidobacteriae	Acidobacteriales				0	0
S1T	S1	Top	bacteria_OTU000037	Proteobacteria	Alphaproteobacteria	Sphingomonadales	Sphingomonadaceae	Sphingomonas	Sphingomonas_astaxanthinifaciens	0	0
S1T	S1	Top	bacteria_OTU000038	Firmicutes	Bacilli					0	0
S1T	S1	Top	bacteria_OTU000040	Proteobacteria	Gammaproteobacteria	Burkholderiales	Comamonadaceae	Comamonas	Comamonas_koreensis	0	0
S1T	S1	Top	bacteria_OTU000043	Proteobacteria	Alphaproteobacteria	Rhizobiales	Xanthobacteraceae	Bradyrhizobium	Bradyrhizobium_elkanii	0	0
S1T	S1	Top	bacteria_OTU000045	Proteobacteria	Gammaproteobacteria	Burkholderiales	Burkholderiaceae	Burkholderia-Caballeronia-Paraburkholderia		0	0
S1T	S1	Top	bacteria_OTU000046	Proteobacteria	Gammaproteobacteria	Burkholderiales	Burkholderiaceae	Burkholderia-Caballeronia-Paraburkholderia	Paraburkholderia_phenazinium	0	0
S1T	S1	Top	bacteria_OTU000047	Acidobacteriota	Acidobacteriae	Acidobacteriales	Acidobacteriaceae_Subgroup_1			0	0
S1T	S1	Top	bacteria_OTU000048	Proteobacteria	Gammaproteobacteria	Burkholderiales	Oxalobacteraceae			0	0
S1T	S1	Top	bacteria_OTU000049	Actinobacteriota	Actinobacteria	Micrococcales	Micrococcaceae	Arthrobacter		0	0
S1T	S1	Top	bacteria_OTU000050	Proteobacteria	Alphaproteobacteria	Rhizobiales	Xanthobacteraceae	Bradyrhizobium		0	0
S1T	S1	Top	bacteria_OTU000051	Proteobacteria	Alphaproteobacteria	Sphingomonadales	Sphingomonadaceae	Sphingomonas	Sphingomonas_sp_LP8	0	0
S1T	S1	Top	bacteria_OTU000052	Actinobacteriota	Thermoleophilia	Gaiellales				0	0
S1T	S1	Top	bacteria_OTU000053	Chloroflexi	AD3					0	0
S1T	S1	Top	bacteria_OTU000054	Proteobacteria	Gammaproteobacteria	Burkholderiales	Comamonadaceae	Delftia	Delftia_tsuruhatensis	0	0
S1T	S1	Top	bacteria_OTU000055	Proteobacteria	Gammaproteobacteria	Pseudomonadales	Pseudomonadaceae	Pseudomonas		0	0
S1T	S1	Top	bacteria_OTU000056	Chloroflexi	AD3					0	0
S1T	S1	Top	bacteria_OTU000058	Acidobacteriota	Acidobacteriae	Acidobacteriales				0	0
S1T	S1	Top	bacteria_OTU000059	Proteobacteria	Gammaproteobacteria	Burkholderiales	Burkholderiaceae	Burkholderia-Caballeronia-Paraburkholderia		0	0
S1T	S1	Top	bacteria_OTU000060	Proteobacteria	Gammaproteobacteria	Pseudomonadales	Pseudomonadaceae	Pseudomonas		0	0
S1T	S1	Top	bacteria_OTU000061	Actinobacteriota	Actinobacteria	Propionibacteriales	Nocardioidaceae	Nocardioides		0	0
S1T	S1	Top	bacteria_OTU000062	Proteobacteria	Gammaproteobacteria	Gammaproteobacteria_Incertae_Sedis	Unknown_Family	Acidibacter		0	0
S1T	S1	Top	bacteria_OTU000063	Proteobacteria	Gammaproteobacteria	Burkholderiales	Burkholderiaceae	Ralstonia	Ralstonia_solanacearum	0	0
S1T	S1	Top	bacteria_OTU000065							0	0
S1T	S1	Top	bacteria_OTU000066	Actinobacteriota	Thermoleophilia	Solirubrobacterales	Solirubrobacteraceae	Conexibacter		0	0
S1T	S1	Top	bacteria_OTU000067	Acidobacteriota	Acidobacteriae	Acidobacteriales				0	0
S1T	S1	Top	bacteria_OTU000068	Proteobacteria	Alphaproteobacteria	Rhizobiales	Xanthobacteraceae	Pseudolabrys		0	0
S1T	S1	Top	bacteria_OTU000069	Acidobacteriota	Acidobacteriae	Subgroup_2				0	0
S1T	S1	Top	bacteria_OTU000071	Proteobacteria	Alphaproteobacteria	Rhizobiales	Beijerinckiaceae	Methylobacterium-Methylorubrum		0	0
S1T	S1	Top	bacteria_OTU000072	Actinobacteriota	Actinobacteria	Micrococcales	Micrococcaceae	Glutamicibacter	Glutamicibacter_nicotianae	0	0
S1T	S1	Top	bacteria_OTU000073	Proteobacteria	Gammaproteobacteria	Burkholderiales	SC-I-84			0	0
S1T	S1	Top	bacteria_OTU000074	Chloroflexi	AD3					0	0
S1T	S1	Top	bacteria_OTU000075	Chloroflexi	AD3					0	0
S1T	S1	Top	bacteria_OTU000076	Actinobacteriota	Acidimicrobiia	IMCC26256				0	0
S1T	S1	Top	bacteria_OTU000077	Bacteroidota	Bacteroidia	Flavobacteriales	Weeksellaceae	Chryseobacterium		0	0
S1T	S1	Top	bacteria_OTU000078	Proteobacteria	Gammaproteobacteria	Burkholderiales	Oxalobacteraceae			0	0
S1T	S1	Top	bacteria_OTU000079	Proteobacteria	Alphaproteobacteria	Rhizobiales	Xanthobacteraceae			0	0
S1T	S1	Top	bacteria_OTU000080	Bacteroidota	Bacteroidia	Flavobacteriales	Weeksellaceae	Chryseobacterium	Chryseobacterium_bovis	0	0
S1T	S1	Top	bacteria_OTU000081	Proteobacteria	Gammaproteobacteria	Xanthomonadales	Rhodanobacteraceae	Dyella		0	0
S1T	S1	Top	bacteria_OTU000082	Proteobacteria	Alphaproteobacteria	Rhizobiales	Rhizobiaceae	Allorhizobium-Neorhizobium-Pararhizobium-Rhizobium	Rhizobium_rhizogenes	0	0
S1T	S1	Top	bacteria_OTU000083	Acidobacteriota	Acidobacteriae	Acidobacteriales				0	0
S1T	S1	Top	bacteria_OTU000084	Proteobacteria	Alphaproteobacteria	Rhizobiales	Beijerinckiaceae	alphaI_cluster		0	0
S1T	S1	Top	bacteria_OTU000085	Chloroflexi	TK10	bacterium_Ellin6519				0	0
S1T	S1	Top	bacteria_OTU000086	Acidobacteriota	Acidobacteriae	Acidobacteriales				0	0
S1T	S1	Top	bacteria_OTU000087	Proteobacteria	Alphaproteobacteria	Rhizobiales	Rhizobiaceae	Mesorhizobium	Mesorhizobium_plurifarium	0	0
S1T	S1	Top	bacteria_OTU000088	Acidobacteriota	Acidobacteriae	Acidobacteriales				0	0
S1T	S1	Top	bacteria_OTU000089	Proteobacteria	Alphaproteobacteria	Rhizobiales	Rhizobiaceae	Allorhizobium-Neorhizobium-Pararhizobium-Rhizobium		0	0
S1T	S1	Top	bacteria_OTU000090	Firmicutes	Bacilli	Paenibacillales	Paenibacillaceae	Paenibacillus	Paenibacillus_pabuli	0	0
S1T	S1	Top	bacteria_OTU000091	Dependentiae	Babeliae	Babeliales	Vermiphilaceae			0	0
S1T	S1	Top	bacteria_OTU000092	Acidobacteriota	Acidobacteriae	Solibacterales	Solibacteraceae	Candidatus_Solibacter		0	0
S1T	S1	Top	bacteria_OTU000093	Actinobacteriota	Actinobacteria	Frankiales	Acidothermaceae	Acidothermus		0	0
S1T	S1	Top	bacteria_OTU000094	Proteobacteria	Alphaproteobacteria	Caulobacterales	Caulobacteraceae	Brevundimonas		0	0
S1T	S1	Top	bacteria_OTU000095	Acidobacteriota	Acidobacteriae	Acidobacteriales				0	0
S1T	S1	Top	bacteria_OTU000097	Proteobacteria	Alphaproteobacteria	Rhizobiales	Xanthobacteraceae			0	0
S1T	S1	Top	bacteria_OTU000098	Proteobacteria	Gammaproteobacteria	Burkholderiales	Oxalobacteraceae	Massilia	Massilia_timonae	0	0
S1T	S1	Top	bacteria_OTU000099	Proteobacteria	Alphaproteobacteria	Sphingomonadales	Sphingomonadaceae	Sphingomonas		0	0
S1T	S1	Top	bacteria_OTU000100	Acidobacteriota	Acidobacteriae	Acidobacteriales				0	0
S1T	S1	Top	bacteria_OTU000101	Verrucomicrobiota	Verrucomicrobiae	Pedosphaerales	Pedosphaeraceae	Ellin516		0	0
S1T	S1	Top	bacteria_OTU000102	Proteobacteria	Gammaproteobacteria	Enterobacterales	Enterobacteriaceae			0	0
S1T	S1	Top	bacteria_OTU000103	Proteobacteria	Gammaproteobacteria	Xanthomonadales	Rhodanobacteraceae	Chujaibacter		0	0
S1T	S1	Top	bacteria_OTU000104	Proteobacteria	Alphaproteobacteria	Sphingomonadales	Sphingomonadaceae	Sphingomonas	Sphingomonas_aquatilis	0	0
S1T	S1	Top	bacteria_OTU000105	Chloroflexi	Chloroflexia	Chloroflexales				0	0
S1T	S1	Top	bacteria_OTU000106	Acidobacteriota	Acidobacteriae	Acidobacteriales	Acidobacteriaceae_Subgroup_1	Occallatibacter		0	0
S1T	S1	Top	bacteria_OTU000107	Acidobacteriota	Acidobacteriae	Acidobacteriales	Koribacteraceae	Candidatus_Koribacter		0	0
S1T	S1	Top	bacteria_OTU000108	Acidobacteriota	Acidobacteriae	Acidobacteriales				0	0
S1T	S1	Top	bacteria_OTU000109	Proteobacteria	Alphaproteobacteria	Rhizobiales	KF-JG30-B3			0	0
S1T	S1	Top	bacteria_OTU000110	Acidobacteriota	Acidobacteriae	Acidobacteriales				0	0
S1T	S1	Top	bacteria_OTU000111	Chloroflexi	AD3					0	0
S1T	S1	Top	bacteria_OTU000112	Proteobacteria	Alphaproteobacteria	Rhizobiales	Beijerinckiaceae	Roseiarcus		0	0
S1T	S1	Top	bacteria_OTU000114	Proteobacteria	Alphaproteobacteria	Rhizobiales	Xanthobacteraceae			0	0
S1T	S1	Top	bacteria_OTU000115	Actinobacteriota	Thermoleophilia	Gaiellales				0	0
S1T	S1	Top	bacteria_OTU000116	Actinobacteriota	Acidimicrobiia	IMCC26256				0	0
S1T	S1	Top	bacteria_OTU000117	Proteobacteria	Gammaproteobacteria	Gammaproteobacteria_Incertae_Sedis	Unknown_Family	Acidibacter		0	0
S1T	S1	Top	bacteria_OTU000118	Firmicutes	Bacilli	Lactobacillales	Streptococcaceae	Streptococcus	Streptococcus_lutetiensis	0	0
S1T	S1	Top	bacteria_OTU000120	Firmicutes	Bacilli	Paenibacillales	Paenibacillaceae	Paenibacillus		0	0
S1T	S1	Top	bacteria_OTU000121	Proteobacteria	Alphaproteobacteria	Acetobacterales	Acetobacteraceae			0	0
S1T	S1	Top	bacteria_OTU000122	Proteobacteria	Alphaproteobacteria	Rhizobiales	Beijerinckiaceae	alphaI_cluster		0	0
S1T	S1	Top	bacteria_OTU000123	Dependentiae	Babeliae	Babeliales	Vermiphilaceae			0	0
S1T	S1	Top	bacteria_OTU000125	Proteobacteria	Alphaproteobacteria	Rhizobiales	Rhizobiaceae	Ochrobactrum		0	0
S1T	S1	Top	bacteria_OTU000126	Acidobacteriota	Acidobacteriae	Bryobacterales	Bryobacteraceae	Bryobacter		0	0
S1T	S1	Top	bacteria_OTU000127	Proteobacteria	Alphaproteobacteria	Rhizobiales	Xanthobacteraceae			0	0
S1T	S1	Top	bacteria_OTU000128	Acidobacteriota	Acidobacteriae	Subgroup_13				0	0
S1T	S1	Top	bacteria_OTU000129	Acidobacteriota	Acidobacteriae	Acidobacteriales				0	0
S1T	S1	Top	bacteria_OTU000130	Acidobacteriota	Acidobacteriae	Acidobacteriales	Acidobacteriaceae_Subgroup_1	Edaphobacter		0	0
S1T	S1	Top	bacteria_OTU000131	Firmicutes	Bacilli	Bacillales	Bacillaceae	Bacillus		0	0
S1T	S1	Top	bacteria_OTU000132							0	0
S1T	S1	Top	bacteria_OTU000133	Firmicutes	Bacilli					0	0
S1T	S1	Top	bacteria_OTU000134	Acidobacteriota	Acidobacteriae	Acidobacteriales				0	0
S1T	S1	Top	bacteria_OTU000135	Proteobacteria	Alphaproteobacteria	Reyranellales	Reyranellaceae	Reyranella		0	0
S1T	S1	Top	bacteria_OTU000136	Bdellovibrionota	Bdellovibrionia	Bacteriovoracales	Bacteriovoracaceae	Peredibacter		0	0
S1T	S1	Top	bacteria_OTU000138	Chloroflexi	Ktedonobacteria	Ktedonobacterales	Ktedonobacteraceae	FCPS473		0	0
S1T	S1	Top	bacteria_OTU000139	Deinococcota	Deinococci	Deinococcales	Trueperaceae	Truepera		0	0
S1T	S1	Top	bacteria_OTU000140	Chloroflexi	Ktedonobacteria	Ktedonobacterales	JG30-KF-AS9			0	0
S1T	S1	Top	bacteria_OTU000141	Acidobacteriota	Acidobacteriae	Subgroup_2				0	0
S1T	S1	Top	bacteria_OTU000142	Proteobacteria	Gammaproteobacteria	Burkholderiales	Chromobacteriaceae	Crenobacter		0	0
S1T	S1	Top	bacteria_OTU000143	Proteobacteria	Alphaproteobacteria	Sphingomonadales	Sphingomonadaceae	Sphingomonas		0	0
S1T	S1	Top	bacteria_OTU000144	Bacteroidota	Bacteroidia	Flavobacteriales	Flavobacteriaceae	Myroides		0	0
S1T	S1	Top	bacteria_OTU000145	Actinobacteriota	Thermoleophilia	Gaiellales				0	0
S1T	S1	Top	bacteria_OTU000146	Actinobacteriota	Actinobacteria	Propionibacteriales	Nocardioidaceae	Marmoricola		0	0
S1T	S1	Top	bacteria_OTU000147	Actinobacteriota	Acidimicrobiia					0	0
S1T	S1	Top	bacteria_OTU000148	Proteobacteria	Alphaproteobacteria	Rhizobiales	Beijerinckiaceae			0	0
S1T	S1	Top	bacteria_OTU000149	Acidobacteriota	Acidobacteriae	Bryobacterales	Bryobacteraceae	Bryobacter		0	0
S1T	S1	Top	bacteria_OTU000150	Firmicutes	Bacilli	Paenibacillales	Paenibacillaceae	Paenibacillus		0	0
S1T	S1	Top	bacteria_OTU000151	Chloroflexi	JG30-KF-CM66					0	0
S1T	S1	Top	bacteria_OTU000152	Actinobacteriota	Actinobacteria	Micrococcales	Micrococcaceae	Arthrobacter		0	0
S1T	S1	Top	bacteria_OTU000153	Chloroflexi	AD3					0	0
S1T	S1	Top	bacteria_OTU000154	Verrucomicrobiota	Verrucomicrobiae	Pedosphaerales	Pedosphaeraceae	Pedosphaera		0	0
S1T	S1	Top	bacteria_OTU000155	Proteobacteria	Alphaproteobacteria	Acetobacterales	Acetobacteraceae			0	0
S1T	S1	Top	bacteria_OTU000156	Actinobacteriota	Thermoleophilia	Solirubrobacterales	Solirubrobacteraceae			0	0
S1T	S1	Top	bacteria_OTU000157	Chloroflexi	AD3					0	0
S1T	S1	Top	bacteria_OTU000158	Proteobacteria	Gammaproteobacteria	Burkholderiales	Comamonadaceae	Ramlibacter	Ramlibacter_sp	0	0
S1T	S1	Top	bacteria_OTU000159	Acidobacteriota	Subgroup_5					0	0
S1T	S1	Top	bacteria_OTU000160	Proteobacteria	Gammaproteobacteria	Burkholderiales	Comamonadaceae			0	0
S1T	S1	Top	bacteria_OTU000161	Acidobacteriota	Acidobacteriae	Solibacterales	Solibacteraceae	Candidatus_Solibacter		0	0
S1T	S1	Top	bacteria_OTU000162	Chloroflexi	AD3					0	0
S1T	S1	Top	bacteria_OTU000163	Proteobacteria	Alphaproteobacteria	Sphingomonadales	Sphingomonadaceae	Sphingomonas	Sphingomonas_sp_Bg12ra	0	0
S1T	S1	Top	bacteria_OTU000164	Acidobacteriota	Acidobacteriae	Solibacterales	Solibacteraceae	Candidatus_Solibacter		0	0
S1T	S1	Top	bacteria_OTU000165	Actinobacteriota	Thermoleophilia	Gaiellales				0	0
S1T	S1	Top	bacteria_OTU000166	Chloroflexi	AD3					0	0
S1T	S1	Top	bacteria_OTU000167	Chloroflexi	Chloroflexia	Chloroflexales				0	0
S1T	S1	Top	bacteria_OTU000168	Acidobacteriota	Acidobacteriae	Solibacterales	Solibacteraceae	Candidatus_Solibacter		0	0
S1T	S1	Top	bacteria_OTU000169	Acidobacteriota	Acidobacteriae	Subgroup_2				0	0
S1T	S1	Top	bacteria_OTU000170	Actinobacteriota	Thermoleophilia	Gaiellales				0	0
S1T	S1	Top	bacteria_OTU000171	Acidobacteriota	Acidobacteriae	Subgroup_2				0	0
S1T	S1	Top	bacteria_OTU000172	Proteobacteria	Alphaproteobacteria	Caulobacterales	Caulobacteraceae			0	0
S1T	S1	Top	bacteria_OTU000173	Actinobacteriota	Actinobacteria	Frankiales	Frankiaceae	Jatrophihabitans	Jatrophihabitans_sp	0	0
S1T	S1	Top	bacteria_OTU000174	Chloroflexi	Ktedonobacteria	Ktedonobacterales	JG30-KF-AS9			0	0
S1T	S1	Top	bacteria_OTU000175	Chloroflexi	Ktedonobacteria	Ktedonobacterales	JG30-KF-AS9			0	0
S1T	S1	Top	bacteria_OTU000176	Proteobacteria	Alphaproteobacteria	Rhizobiales	Xanthobacteraceae			0	0
S1T	S1	Top	bacteria_OTU000177	Bacteroidota	Bacteroidia	Sphingobacteriales	envOPS_17	Tuber_borchii_symbiont_b-10RA		0	0
S1T	S1	Top	bacteria_OTU000178	Gemmatimonadota	Gemmatimonadetes	Gemmatimonadales	Gemmatimonadaceae			0	0
S1T	S1	Top	bacteria_OTU000179	Proteobacteria	Alphaproteobacteria	Sphingomonadales	Sphingomonadaceae	Ellin6055		0	0
S1T	S1	Top	bacteria_OTU000180	Proteobacteria	Alphaproteobacteria	Acetobacterales	Acetobacteraceae			0	0
S1T	S1	Top	bacteria_OTU000181	Acidobacteriota	Acidobacteriae	Acidobacteriales	Acidobacteriaceae_Subgroup_1	Edaphobacter		0	0
S1T	S1	Top	bacteria_OTU000182							0	0
S1T	S1	Top	bacteria_OTU000183	Acidobacteriota	Acidobacteriae	Solibacterales	Solibacteraceae	Candidatus_Solibacter		0	0
S1T	S1	Top	bacteria_OTU000184	Acidobacteriota	Acidobacteriae	Acidobacteriales	Acidobacteriaceae_Subgroup_1	Occallatibacter		0	0
S1T	S1	Top	bacteria_OTU000185	Proteobacteria	Alphaproteobacteria	Rhizobiales	Xanthobacteraceae			0	0
S1T	S1	Top	bacteria_OTU000186	Actinobacteriota	Actinobacteria	Corynebacteriales	Mycobacteriaceae	Mycobacterium		0	0
S1T	S1	Top	bacteria_OTU000187	Proteobacteria	Alphaproteobacteria	Rhizobiales	Xanthobacteraceae			0	0
S1T	S1	Top	bacteria_OTU000188	Proteobacteria	Gammaproteobacteria	Xanthomonadales	Xanthomonadaceae			0	0
S1T	S1	Top	bacteria_OTU000189	Acidobacteriota	Acidobacteriae	Bryobacterales	Bryobacteraceae	Bryobacter		0	0
S1T	S1	Top	bacteria_OTU000190	Actinobacteriota	Thermoleophilia	Gaiellales				0	0
S1T	S1	Top	bacteria_OTU000191	Proteobacteria	Gammaproteobacteria	Burkholderiales	A21b			0	0
S1T	S1	Top	bacteria_OTU000192	Proteobacteria	Gammaproteobacteria	Enterobacterales				0	0
S1T	S1	Top	bacteria_OTU000193	Acidobacteriota	Acidobacteriae	Subgroup_2				0	0
S1T	S1	Top	bacteria_OTU000194	Proteobacteria	Gammaproteobacteria	Burkholderiales	Oxalobacteraceae	Massilia		0	0
S1T	S1	Top	bacteria_OTU000195	Acidobacteriota	Acidobacteriae	Subgroup_2				0	0
S1T	S1	Top	bacteria_OTU000197	Acidobacteriota	Acidobacteriae	Subgroup_2				0	0
S1T	S1	Top	bacteria_OTU000198	Proteobacteria	Gammaproteobacteria	Xanthomonadales	Xanthomonadaceae			0	0
S1T	S1	Top	bacteria_OTU000199	Acidobacteriota	Acidobacteriae	Acidobacteriales				0	0
S1T	S1	Top	bacteria_OTU000200	Proteobacteria	Alphaproteobacteria	Sphingomonadales	Sphingomonadaceae	Sphingomonas		0	0
S1T	S1	Top	bacteria_OTU000201	Proteobacteria	Alphaproteobacteria	Sphingomonadales	Sphingomonadaceae	Sphingobium	Sphingobium_yanoikuyae	0	0
S1T	S1	Top	bacteria_OTU000202	Proteobacteria	Alphaproteobacteria	Micropepsales	Micropepsaceae			0	0
S1T	S1	Top	bacteria_OTU000203	Chloroflexi	Ktedonobacteria	Ktedonobacterales	JG30-KF-AS9			0	0
S1T	S1	Top	bacteria_OTU000204	Proteobacteria	Gammaproteobacteria	Burkholderiales	Comamonadaceae	Variovorax		0	0
S1T	S1	Top	bacteria_OTU000206	Acidobacteriota	Acidobacteriae	Solibacterales	Solibacteraceae	Candidatus_Solibacter		0	0
S1T	S1	Top	bacteria_OTU000207	Verrucomicrobiota	Verrucomicrobiae	Pedosphaerales	Pedosphaeraceae	ADurbBin063-1		0	0
S1T	S1	Top	bacteria_OTU000208	Acidobacteriota	Acidobacteriae	Bryobacterales	Bryobacteraceae	Bryobacter		0	0
S1T	S1	Top	bacteria_OTU000209	Acidobacteriota	Acidobacteriae	Solibacterales	Solibacteraceae	Candidatus_Solibacter		0	0
S1T	S1	Top	bacteria_OTU000210	Acidobacteriota	Acidobacteriae	Subgroup_13				0	0
S1T	S1	Top	bacteria_OTU000211	Armatimonadota	Fimbriimonadia	Fimbriimonadales	Fimbriimonadaceae			0	0
S1T	S1	Top	bacteria_OTU000212	Proteobacteria	Alphaproteobacteria	Caulobacterales	Caulobacteraceae	PMMR1		0	0
S1T	S1	Top	bacteria_OTU000213	Proteobacteria	Gammaproteobacteria	Aeromonadales	Aeromonadaceae	Tolumonas		0	0
S1T	S1	Top	bacteria_OTU000214	Actinobacteriota	Actinobacteria	Frankiales	Acidothermaceae	Acidothermus	bacterium_Ellin5129	0	0
S1T	S1	Top	bacteria_OTU000215	Acidobacteriota	Acidobacteriae	Acidobacteriales	Acidobacteriaceae_Subgroup_1	Acidipila		0	0
S1T	S1	Top	bacteria_OTU000216	Proteobacteria	Alphaproteobacteria	Caulobacterales	Caulobacteraceae	Brevundimonas		0	0
S1T	S1	Top	bacteria_OTU000217	Proteobacteria	Gammaproteobacteria	Burkholderiales	Oxalobacteraceae	Massilia		0	0
S1T	S1	Top	bacteria_OTU000218	Acidobacteriota	Subgroup_5					0	0
S1T	S1	Top	bacteria_OTU000219	Proteobacteria	Alphaproteobacteria	Reyranellales	Reyranellaceae	Reyranella		0	0
S1T	S1	Top	bacteria_OTU000220	Proteobacteria	Gammaproteobacteria	Burkholderiales	Nitrosomonadaceae	Ellin6067		0	0
S1T	S1	Top	bacteria_OTU000221	Proteobacteria	Alphaproteobacteria	Micropepsales	Micropepsaceae			0	0
S1T	S1	Top	bacteria_OTU000222	Proteobacteria	Gammaproteobacteria	Burkholderiales	Comamonadaceae	Tepidimonas		0	0
S1T	S1	Top	bacteria_OTU000223							0	0
S1T	S1	Top	bacteria_OTU000224	Actinobacteriota	Actinobacteria	Frankiales	Geodermatophilaceae			0	0
S1T	S1	Top	bacteria_OTU000225	Acidobacteriota	Acidobacteriae	Bryobacterales	Bryobacteraceae	Bryobacter		0	0
S1T	S1	Top	bacteria_OTU000226	Nitrospirota	Nitrospiria	Nitrospirales	Nitrospiraceae	Nitrospira		0	0
S1T	S1	Top	bacteria_OTU000227	Gemmatimonadota	Gemmatimonadetes	Gemmatimonadales	Gemmatimonadaceae	Roseisolibacter		0	0
S1T	S1	Top	bacteria_OTU000228	Acidobacteriota	Acidobacteriae	Solibacterales	Solibacteraceae	Candidatus_Solibacter		0	0
S1T	S1	Top	bacteria_OTU000229	Acidobacteriota	Acidobacteriae	Acidobacteriales	Acidobacteriaceae_Subgroup_1			0	0
S1T	S1	Top	bacteria_OTU000230	Chloroflexi	Ktedonobacteria	Ktedonobacterales	JG30-KF-AS9			0	0
S1T	S1	Top	bacteria_OTU000231	Proteobacteria	Alphaproteobacteria	Elsterales				0	0
S1T	S1	Top	bacteria_OTU000232	Actinobacteriota	Actinobacteria	Frankiales				0	0
S1T	S1	Top	bacteria_OTU000233	Chloroflexi	TK10					0	0
S1T	S1	Top	bacteria_OTU000234	Firmicutes	Bacilli	Bacillales	Planococcaceae	Psychrobacillus		0	0
S1T	S1	Top	bacteria_OTU000235	Bacteroidota	Bacteroidia	Flavobacteriales	Weeksellaceae	Empedobacter		0	0
S1T	S1	Top	bacteria_OTU000236	Actinobacteriota	Thermoleophilia	Gaiellales				0	0
S1T	S1	Top	bacteria_OTU000237	Proteobacteria	Gammaproteobacteria					0	0
S1T	S1	Top	bacteria_OTU000238	Proteobacteria	Alphaproteobacteria	Elsterales				0	0
S1T	S1	Top	bacteria_OTU000239	Proteobacteria	Gammaproteobacteria	Gammaproteobacteria_Incertae_Sedis	Unknown_Family	Candidatus_Ovatusbacter		0	0
S1T	S1	Top	bacteria_OTU000240	Acidobacteriota	Acidobacteriae	Subgroup_13				0	0
S1T	S1	Top	bacteria_OTU000241	Proteobacteria	Alphaproteobacteria	Rhizobiales	Beijerinckiaceae			0	0
S1T	S1	Top	bacteria_OTU000242	Actinobacteriota	Actinobacteria	Frankiales				0	0
S1T	S1	Top	bacteria_OTU000243	Acidobacteriota	Acidobacteriae					0	0
S1T	S1	Top	bacteria_OTU000244	Bdellovibrionota	Bdellovibrionia	Bdellovibrionales	Bdellovibrionaceae	Bdellovibrio		0	0
S1T	S1	Top	bacteria_OTU000245	Acidobacteriota	Acidobacteriae	Bryobacterales	Bryobacteraceae	Bryobacter		0	0
S1T	S1	Top	bacteria_OTU000246	Proteobacteria	Gammaproteobacteria	Burkholderiales	Comamonadaceae			0	0
S1T	S1	Top	bacteria_OTU000247	Planctomycetota	Phycisphaerae	Phycisphaerales	Phycisphaeraceae	SM1A02		0	0
S1T	S1	Top	bacteria_OTU000248	Chloroflexi	Ktedonobacteria	Ktedonobacterales	JG30-KF-AS9			0	0
S1T	S1	Top	bacteria_OTU000249	Proteobacteria	Alphaproteobacteria	Elsterales				0	0
S1T	S1	Top	bacteria_OTU000250	Bacteroidota	Bacteroidia	Flavobacteriales	Flavobacteriaceae	Flavobacterium		0	0
S1T	S1	Top	fungi_OTU000014	Mucoromycota	Mucoromycetes	Mucorales	Cunninghamellaceae	Gongronella	Gongronella_butleri	0	0
S1T	S1	Top	fungi_OTU000021	Basidiomycota	Agaricomycetes	Polyporales	Polyporaceae	Grammothele	Grammothele_lineata	0	0
S1T	S1	Top	fungi_OTU000024	Ascomycota	Dothideomycetes	Pleosporales	Didymellaceae	Epicoccum	Epicoccum_dendrobii	0	0
S1T	S1	Top	viridiplantae_OTU000036	Anthophyta	Eudicotyledonae	Lamiales	Lamiaceae	Pogostemon	Pogostemon_cablin	0	0
S1T	S1	Top	fungi_OTU000056	Basidiomycota	Agaricomycetes	Polyporales	Fomitopsidaceae	Antrodia	Antrodia_lalashana	0	0
S1T	S1	Top	fungi_OTU000058	Ascomycota	Sordariomycetes	Xylariales	Apiosporaceae	Arthrinium	Arthrinium_rasikravindrae	0	0
S1T	S1	Top	fungi_OTU000060	Ascomycota	Eurotiomycetes	Eurotiales	Aspergillaceae	Penicillium		0	0
S1T	S1	Top	fungi_OTU000062	Ascomycota	Dothideomycetes	Pleosporales				0	0
S1T	S1	Top	fungi_OTU000065	Ascomycota	Sordariomycetes	Hypocreales	Stachybotryaceae	Stachybotrys		0	0
S1T	S1	Top	fungi_OTU000066	Ascomycota	Dothideomycetes	Pleosporales	Cucurbitariaceae	Pyrenochaeta		0	0
S1T	S1	Top	fungi_OTU000068	Mucoromycota	Mucoromycetes	Mucorales	Mucoraceae	Mucor	Mucor_circinelloides	0	0
S1T	S1	Top	fungi_OTU000082	Ascomycota	Leotiomycetes	Helotiales				0	0
S1T	S1	Top	fungi_OTU000088	Basidiomycota	Agaricomycetes	Russulales	Peniophoraceae	Peniophora	Peniophora_lycii	0	0
S1T	S1	Top	fungi_OTU000090	Basidiomycota	Microbotryomycetes	Sporidiobolales	Sporidiobolaceae	Rhodotorula		0	0
S1T	S1	Top	fungi_OTU000092	Mucoromycota	Mucoromycetes	Mucorales	Mucoraceae	Mucor	Mucor_hiemalis	0	0
S1T	S1	Top	fungi_OTU000095	Mortierellomycota	Mortierellomycetes	Mortierellales	Mortierellaceae	Mortierella	Mortierella_nantahalensis	0	0
S1T	S1	Top	fungi_OTU000099	Mortierellomycota	Mortierellomycetes	Mortierellales	Mortierellaceae	Mortierella		0	0
S1T	S1	Top	fungi_OTU000102	Ascomycota	Sordariomycetes					0	0
S1T	S1	Top	fungi_OTU000103	Mucoromycota	Umbelopsidomycetes	Umbelopsidales	Umbelopsidaceae	Umbelopsis	Umbelopsis_vinacea	0	0
S1T	S1	Top	fungi_OTU000104	Ascomycota	Sordariomycetes	Hypocreales	Hypocreales_fam_Incertae_sedis	Sarocladium	Sarocladium_kiliense	0	0
S1T	S1	Top	fungi_OTU000108	Ascomycota	Dothideomycetes	Pleosporales	Cucurbitariaceae	Pyrenochaetopsis		0	0
S1T	S1	Top	fungi_OTU000109	Ascomycota	Eurotiomycetes	Eurotiales	Aspergillaceae	Aspergillus	Aspergillus_sydowii	0	0
S1T	S1	Top	fungi_OTU000110	Ascomycota	Pezizomycetes	Pezizales	Ascobolaceae			0	0
S1T	S1	Top	fungi_OTU000111	Glomeromycota	Glomeromycetes	Glomerales	Glomeraceae	Rhizophagus	Rhizophagus_clarus	0	0
S1T	S1	Top	fungi_OTU000115	Calcarisporiellomycota	Calcarisporiellomycetes	Calcarisporiellales	Calcarisporiellaceae	Calcarisporiella		0	0
S1T	S1	Top	fungi_OTU000120	Basidiomycota	Agaricomycetes	Agaricales	Agaricaceae	Coprinus	Coprinus_cordisporus	0	0
S1T	S1	Top	fungi_OTU000121	Basidiomycota	Ustilaginomycetes	Ustilaginales	Ustilaginaceae	Sporisorium	Sporisorium_scitamineum	0	0
S1T	S1	Top	fungi_OTU000122	Mucoromycota	Mucoromycetes	Mucorales	Rhizopodaceae	Rhizopus	Rhizopus_arrhizus	0	0
S1T	S1	Top	fungi_OTU000124	Ascomycota	Sordariomycetes	Microascales				0	0
S1T	S1	Top	fungi_OTU000125	Basidiomycota	Geminibasidiomycetes	Geminibasidiales	Geminibasidiaceae	Geminibasidium		0	0
S1T	S1	Top	fungi_OTU000126	Basidiomycota	Agaricomycetes	Polyporales	Ganodermataceae	Ganoderma	Ganoderma_applanatum	0	0
S1T	S1	Top	viridiplantae_OTU000127	Anthophyta	Eudicotyledonae	Apiales	Apiaceae	Aegopodium	Aegopodium_podagraria	0	0
S1T	S1	Top	fungi_OTU000128	Ascomycota	Sordariomycetes					0	0
S1T	S1	Top	fungi_OTU000129	Ascomycota	Eurotiomycetes	Eurotiales	Trichocomaceae	Talaromyces	Talaromyces_aculeatus	0	0
S1T	S1	Top	fungi_OTU000131	Ascomycota	Sordariomycetes					0	0
S1T	S1	Top	fungi_OTU000134	Ascomycota	Pezizomycetes	Pezizales	Pezizaceae	Iodophanus		0	0
S1T	S1	Top	fungi_OTU000136	Mortierellomycota	Mortierellomycetes	Mortierellales	Mortierellaceae	Mortierella	Mortierella_cystojenkinii	0	0
S1T	S1	Top	fungi_OTU000140	Ascomycota	Dothideomycetes	Pleosporales	Didymellaceae			0	0
S1T	S1	Top	fungi_OTU000141	Ascomycota						0	0
S1T	S1	Top	fungi_OTU000142	Ascomycota	Pezizomycetes	Pezizales	Pezizaceae	Iodophanus		0	0
S1T	S1	Top	fungi_OTU000143	Ascomycota						0	0
S1T	S1	Top	fungi_OTU000144	Basidiomycota	Tremellomycetes	Trichosporonales	Trichosporonaceae	Apiotrichum	Apiotrichum_sporotrichoides	0	0
S1T	S1	Top	fungi_OTU000146	Ascomycota	Sordariomycetes	Sordariales	Chaetomiaceae	Chaetomium		0	0
S1T	S1	Top	fungi_OTU000147	Ascomycota	Eurotiomycetes	Chaetothyriales	Herpotrichiellaceae			0	0
S1T	S1	Top	fungi_OTU000148	Mucoromycota	Mucoromycetes	Mucorales	Cunninghamellaceae	Gongronella	Gongronella_butleri	0	0
S1T	S1	Top	fungi_OTU000149	Basidiomycota	Tremellomycetes	Tremellales	Tremellaceae	Cryptococcus	Cryptococcus_uniguttulatus	0	0
S1T	S1	Top	fungi_OTU000151	Ascomycota	Sordariomycetes	Hypocreales	Nectriaceae	Fusarium	Fusarium_nematophilum	0	0
S1T	S1	Top	fungi_OTU000152	Mucoromycota	Umbelopsidomycetes	Umbelopsidales	Umbelopsidaceae	Umbelopsis		0	0
S1T	S1	Top	fungi_OTU000153	Ascomycota						0	0
S1T	S1	Top	fungi_OTU000155							0	0
S1T	S1	Top	fungi_OTU000156	Ascomycota	Sordariomycetes	Sordariales	Lasiosphaeriaceae	Schizothecium	Schizothecium_inaequale	0	0
S1T	S1	Top	fungi_OTU000157	Basidiomycota	Agaricomycetes	Agaricales	Agaricaceae	Coprinus	Coprinus_cordisporus	0	0
S1T	S1	Top	fungi_OTU000158	Basidiomycota	Tremellomycetes	Cystofilobasidiales	Mrakiaceae			0	0
S1T	S1	Top	fungi_OTU000159	Ascomycota	Sordariomycetes					0	0
S1T	S1	Top	fungi_OTU000161	Basidiomycota	Agaricomycetes	Hymenochaetales	Schizoporaceae	Hyphodontia	Hyphodontia_microspora	0	0
S1T	S1	Top	fungi_OTU000162	Ascomycota	Sordariomycetes					0	0
S1T	S1	Top	viridiplantae_OTU000164	Anthophyta	Eudicotyledonae	Lamiales	Lamiaceae	Pogostemon	Pogostemon_heyneanus	0	0
S1T	S1	Top	fungi_OTU000166	Ascomycota						0	0
S1T	S1	Top	fungi_OTU000167	Basidiomycota	Agaricomycetes					0	0
S1T	S1	Top	fungi_OTU000168	Ascomycota	Dothideomycetes	Pleosporales	Cucurbitariaceae	Pyrenochaetopsis		0	0
S1T	S1	Top	fungi_OTU000170	Basidiomycota	Agaricomycetes	Cantharellales	Ceratobasidiaceae			0	0
S1T	S1	Top	fungi_OTU000171	Ascomycota	Pezizomycetes	Pezizales	Ascodesmidaceae	Cephaliophora		0	0
S1T	S1	Top	fungi_OTU000172	Ascomycota	Dothideomycetes	Pleosporales	Pyrenochaetopsidaceae	Neopyrenochaeta		0	0
S1T	S1	Top	fungi_OTU000174	Basidiomycota						0	0
S1T	S1	Top	fungi_OTU000176	Ascomycota						0	0
S1T	S1	Top	fungi_OTU000178	Basidiomycota	Agaricomycetes	Polyporales	Meruliaceae	Megasporia	Megasporia_guangdongensis	0	0
S1T	S1	Top	fungi_OTU000179	Ascomycota	Sordariomycetes	Hypocreales	Hypocreales_fam_Incertae_sedis	Acremonium	Acremonium_polychromum	0	0
S1T	S1	Top	fungi_OTU000180	Basidiomycota	Tremellomycetes	Tremellales	Bulleribasidiaceae	Dioszegia	Dioszegia_zsoltii_var_yunnanensis	0	0
S1T	S1	Top	fungi_OTU000185	Ascomycota	Sordariomycetes	Hypocreales	Nectriaceae	Fusarium		0	0
S1T	S1	Top	fungi_OTU000186	Ascomycota	Sordariomycetes	Trichosphaeriales	Trichosphaeriaceae	Nigrospora	Nigrospora_oryzae	0	0
S1T	S1	Top	fungi_OTU000187	Ascomycota	Sordariomycetes	Hypocreales	Nectriaceae	Penicillifer	Penicillifer_diparietisporus	0	0
S1T	S1	Top	fungi_OTU000190	Basidiomycota	Tremellomycetes	Trichosporonales	Trichosporonaceae	Apiotrichum	Apiotrichum_scarabaeorum	0	0
S1T	S1	Top	fungi_OTU000192	Basidiomycota	Agaricomycetes	Polyporales	Polyporaceae	Trametes	Trametes_hirsuta	0	0
S1T	S1	Top	fungi_OTU000193	Ascomycota	Sordariomycetes	Hypocreales	Hypocreales_fam_Incertae_sedis	Acremonium	Acremonium_hyalinulum	0	0
S1T	S1	Top	fungi_OTU000194	Ascomycota	Sordariomycetes	Diaporthales	Diaporthaceae	Diaporthe		0	0
S1T	S1	Top	fungi_OTU000195							0	0
S1T	S1	Top	fungi_OTU000196	Ascomycota	Dothideomycetes	Pleosporales				0	0
S1T	S1	Top	fungi_OTU000198	Ascomycota	Saccharomycetes	Saccharomycetales	Saccharomycetales_fam_Incertae_sedis	Candida		0	0
S1T	S1	Top	fungi_OTU000200	Ascomycota	Sordariomycetes	Xylariales				0	0
S1T	S1	Top	fungi_OTU000201							0	0
S1T	S1	Top	fungi_OTU000202	Ascomycota	Sordariomycetes	Sordariales	Chaetomiaceae			0	0
S1T	S1	Top	fungi_OTU000204							0	0
S1T	S1	Top	fungi_OTU000206	Basidiomycota	Malasseziomycetes	Malasseziales	Malasseziaceae	Malassezia	Malassezia_furfur	0	0
S1T	S1	Top	fungi_OTU000208	Ascomycota	Sordariomycetes	Chaetosphaeriales	Chaetosphaeriaceae	Dictyochaeta	Dictyochaeta_siamensis	0	0
S1T	S1	Top	fungi_OTU000209	Mortierellomycota	Mortierellomycetes	Mortierellales				0	0
S1T	S1	Top	fungi_OTU000210	Basidiomycota	Agaricomycetes					0	0
S1T	S1	Top	fungi_OTU000211	Ascomycota	Dothideomycetes	Pleosporales	Phaeosphaeriaceae	Setophoma	Setophoma_yingyisheniae	0	0
S1T	S1	Top	fungi_OTU000212	Basidiomycota	Tremellomycetes	Trichosporonales	Trichosporonaceae	Cutaneotrichosporon	Cutaneotrichosporon_arboriformis	0	0
S1T	S1	Top	fungi_OTU000213	Ascomycota	Dothideomycetes	Pleosporales	Didymosphaeriaceae	Paraphaeosphaeria	Paraphaeosphaeria_neglecta	0	0
S1T	S1	Top	fungi_OTU000214	Ascomycota	Sordariomycetes					0	0
S1T	S1	Top	fungi_OTU000216							0	0
S1T	S1	Top	fungi_OTU000217	Ascomycota	Dothideomycetes	Pleosporales	Pleosporales_fam_Incertae_sedis	Monodictys	Monodictys_castaneae	0	0
S1T	S1	Top	fungi_OTU000218	Ascomycota	Sordariomycetes	Sordariales	Sordariales_fam_Incertae_sedis	Conlarium		0	0
S1T	S1	Top	fungi_OTU000221	Ascomycota	Sordariomycetes					0	0
S1T	S1	Top	fungi_OTU000222	Ascomycota	Sordariomycetes	Xylariales				0	0
S1T	S1	Top	fungi_OTU000223	Basidiomycota	Agaricostilbomycetes	Agaricostilbales	Agaricostilbaceae	Sterigmatomyces	Sterigmatomyces_halophilus	0	0
S1T	S1	Top	fungi_OTU000224							0	0
S1T	S1	Top	fungi_OTU000225	Ascomycota	Sordariomycetes	Sordariales				0	0
S1T	S1	Top	fungi_OTU000226	Basidiomycota	Agaricomycetes	Agaricales				0	0
S1T	S1	Top	fungi_OTU000229	Ascomycota	Sordariomycetes					0	0
S1T	S1	Top	fungi_OTU000230	Basidiomycota	Agaricomycetes	Auriculariales	Hyaloriaceae	Myxarium		0	0
S1T	S1	Top	fungi_OTU000231	Ascomycota	Sordariomycetes					0	0
S1T	S1	Top	fungi_OTU000232	Ascomycota	Sordariomycetes	Chaetosphaeriales	Chaetosphaeriaceae	Dinemasporium		0	0
S1T	S1	Top	fungi_OTU000233	Ascomycota	Sordariomycetes					0	0
S1T	S1	Top	fungi_OTU000234	Basidiomycota	Agaricomycetes	Hymenochaetales	Schizoporaceae	Hyphodontia	Hyphodontia_rhizomorpha	0	0
S1T	S1	Top	fungi_OTU000236	Ascomycota						0	0
S1T	S1	Top	fungi_OTU000238	Ascomycota	Sordariomycetes	Hypocreales	Clavicipitaceae	Metarhizium		0	0
S1T	S1	Top	fungi_OTU000239							0	0
S1T	S1	Top	fungi_OTU000240	Basidiomycota	Agaricomycetes	Agaricales	Psathyrellaceae	Coprinellus	Coprinellus_disseminatus	0	0
S1T	S1	Top	fungi_OTU000241							0	0
S1T	S1	Top	fungi_OTU000242	Ascomycota	Lecanoromycetes					0	0
S1T	S1	Top	fungi_OTU000243	Ascomycota						0	0
S1T	S1	Top	fungi_OTU000244	Ascomycota	Leotiomycetes	Helotiales				0	0
S1T	S1	Top	fungi_OTU000245	Ascomycota	Sordariomycetes	Hypocreales	Nectriaceae			0	0
S1T	S1	Top	fungi_OTU000246	Basidiomycota	Agaricomycetes	Agaricales	Marasmiaceae			0	0
S1T	S1	Top	fungi_OTU000247							0	0
S1T	S1	Top	fungi_OTU000248	Ascomycota	Eurotiomycetes	Onygenales	Onygenales_fam_Incertae_sedis	Chrysosporium	Chrysosporium_merdarium	0	0
S1T	S1	Top	fungi_OTU000249	Basidiomycota	Agaricomycetes	Agaricales	Entolomataceae	Entoloma		0	0
S2T	S2	Top	bacteria_OTU000002	Proteobacteria	Gammaproteobacteria	Enterobacterales	Yersiniaceae	Serratia		3	2.40475
S2T	S2	Top	bacteria_OTU000001	Proteobacteria	Gammaproteobacteria	Enterobacterales	Enterobacteriaceae	Cedecea	Cedecea_neteri	8	6.08304
S2T	S2	Top	bacteria_OTU000017	Proteobacteria	Alphaproteobacteria	Rickettsiales	Mitochondria			3	2.61904
S2T	S2	Top	bacteria_OTU000024	Proteobacteria	Gammaproteobacteria	Enterobacterales				4	3.11905
S2T	S2	Top	fungi_OTU000008							15	11.8036
S2T	S2	Top	fungi_OTU000085	Basidiomycota	Agaricomycetes					9	7.65948
S2T	S2	Top	fungi_OTU000167	Basidiomycota	Agaricomycetes					9	7.65948
S2T	S2	Top	fungi_OTU000217	Ascomycota	Dothideomycetes	Pleosporales	Pleosporales_fam_Incertae_sedis	Monodictys	Monodictys_castaneae	10	7.81159
S2T	S2	Top	fungi_OTU000203							9	7.18935
S2T	S2	Top	fungi_OTU000160	Basidiomycota						7	5.47589
S2T	S2	Top	fungi_OTU000151	Ascomycota	Sordariomycetes	Hypocreales	Nectriaceae	Fusarium	Fusarium_nematophilum	7	5.4755
S2T	S2	Top	fungi_OTU000039	Ascomycota	Sordariomycetes	Hypocreales	Nectriaceae	Fusarium		3	2.38628
S2T	S2	Top	fungi_OTU000019	Ascomycota	Sordariomycetes	Sordariales	Chaetomiaceae			13	10.6747
S2T	S2	Top	fungi_OTU000050	Ascomycota	Sordariomycetes	Hypocreales	Nectriaceae	Fusarium		15	12.0308
S2T	S2	Top	fungi_OTU000096	Ascomycota	Dothideomycetes	Pleosporales	Didymellaceae	Didymella		8	6.56129
S2T	S2	Top	fungi_OTU000107	Basidiomycota	Agaricomycetes	Agaricales				9	7.13675
S2T	S2	Top	fungi_OTU000005							7	5.3981
S2T	S2	Top	fungi_OTU000076							9	7.52671
S2T	S2	Top	fungi_OTU000020							15	12.2943
S2T	S2	Top	bacteria_OTU000005	Proteobacteria	Gammaproteobacteria	Pseudomonadales	Pseudomonadaceae	Pseudomonas		6	4.5465
S2T	S2	Top	fungi_OTU000212	Basidiomycota	Tremellomycetes	Trichosporonales	Trichosporonaceae	Cutaneotrichosporon	Cutaneotrichosporon_arboriformis	2	1.57749
S2T	S2	Top	fungi_OTU000145	Chytridiomycota	Rhizophydiomycetes	Rhizophydiales	Terramycetaceae	Boothiomyces	Boothiomyces_macroporosum	9	7.52777
S2T	S2	Top	bacteria_OTU000021	Proteobacteria	Gammaproteobacteria					11	8.42992
S2T	S2	Top	fungi_OTU000009	Ascomycota	Sordariomycetes					7	5.71428
S2T	S2	Top	fungi_OTU000058	Ascomycota	Sordariomycetes	Xylariales	Apiosporaceae	Arthrinium	Arthrinium_rasikravindrae	7	5.59523
S2T	S2	Top	bacteria_OTU000012	Proteobacteria	Gammaproteobacteria	Burkholderiales	Comamonadaceae			11	8.41638
S2T	S2	Top	fungi_OTU000069							4	3.1276
S2T	S2	Top	fungi_OTU000100							11	8.63738
S2T	S2	Top	fungi_OTU000226	Basidiomycota	Agaricomycetes	Agaricales				6	4.54929
S2T	S2	Top	bacteria_OTU000014	Firmicutes	Bacilli	Lactobacillales	Streptococcaceae	Lactococcus		9	7.07851
S2T	S2	Top	fungi_OTU000012	Ascomycota	Eurotiomycetes	Eurotiales	Aspergillaceae	Aspergillus		6	4.75976
S2T	S2	Top	bacteria_OTU000015							6	4.91587
S2T	S2	Top	bacteria_OTU000022	Firmicutes	Bacilli	Bacillales	Bacillaceae	Bacillus		8	6.52352
S2T	S2	Top	bacteria_OTU000041	Firmicutes	Bacilli					6	4.98992
S2T	S2	Top	bacteria_OTU000010	Proteobacteria	Gammaproteobacteria	Pseudomonadales	Pseudomonadaceae	Pseudomonas		4	3.33333
S2T	S2	Top	bacteria_OTU000036	Firmicutes	Bacilli	Bacillales	Planococcaceae	Lysinibacillus		3	2.35714
S2T	S2	Top	fungi_OTU000001	Ascomycota	Saccharomycetes	Saccharomycetales	Saccharomycetales_fam_Incertae_sedis	Candida	Candida_solani	4	3.08954
S2T	S2	Top	fungi_OTU000013	Ascomycota	Dothideomycetes	Pleosporales	Pleosporaceae	Alternaria		3	2.30952
S2T	S2	Top	fungi_OTU000002	Ascomycota	Saccharomycetes	Saccharomycetales	Saccharomycetales_fam_Incertae_sedis	Candida		3	2.21429
S2T	S2	Top	fungi_OTU000003	Ascomycota	Dothideomycetes	Capnodiales	Cladosporiaceae	Cladosporium	Cladosporium_delicatulum	4	2.97254
S2T	S2	Top	fungi_OTU000007	Ascomycota	Dothideomycetes	Dothideales				5	4.09429
S2T	S2	Top	bacteria_OTU000034	Firmicutes	Bacilli	Paenibacillales	Paenibacillaceae	Paenibacillus		5	3.95682
S2T	S2	Top	bacteria_OTU000013	Proteobacteria	Gammaproteobacteria					1	0.92217
S2T	S2	Top	fungi_OTU000010	Basidiomycota	Malasseziomycetes	Malasseziales	Malasseziaceae	Malassezia	Malassezia_restricta	1	0.92217
S2T	S2	Top	bacteria_OTU000018	Proteobacteria	Gammaproteobacteria	Enterobacterales	Morganellaceae	Providencia		2	1.52381
S2T	S2	Top	bacteria_OTU000006	Proteobacteria	Gammaproteobacteria	Enterobacterales	Erwiniaceae	Pantoea	Pantoea_ananatis_PA13	3	2.47619
S2T	S2	Top	bacteria_OTU000003	Proteobacteria	Gammaproteobacteria	Enterobacterales	Erwiniaceae	Pantoea	Pantoea_sp_PSNIH1	2	1.61905
S2T	S2	Top	bacteria_OTU000004	Firmicutes	Bacilli	Bacillales	Bacillaceae	Bacillus		2	1.52381
S2T	S2	Top	fungi_OTU000025	Basidiomycota	Malasseziomycetes	Malasseziales				4	3.34956
S2T	S2	Top	bacteria_OTU000007	Firmicutes	Bacilli	Lactobacillales	Leuconostocaceae	Weissella	Weissella_ghanensis	0	0
S2T	S2	Top	bacteria_OTU000008	Proteobacteria	Gammaproteobacteria	Xanthomonadales	Xanthomonadaceae	Stenotrophomonas		0	0
S2T	S2	Top	bacteria_OTU000009	Firmicutes	Bacilli	Lactobacillales	Streptococcaceae	Lactococcus	Lactococcus_raffinolactis	0	0
S2T	S2	Top	bacteria_OTU000011	Firmicutes	Bacilli	Exiguobacterales	Exiguobacteraceae	Exiguobacterium		0	0
S2T	S2	Top	bacteria_OTU000016	Proteobacteria	Gammaproteobacteria	Burkholderiales	Burkholderiaceae	Burkholderia-Caballeronia-Paraburkholderia		0	0
S2T	S2	Top	bacteria_OTU000019	Firmicutes	Bacilli	Lactobacillales	Enterococcaceae	Enterococcus		0	0
S2T	S2	Top	bacteria_OTU000020	Proteobacteria	Gammaproteobacteria	Burkholderiales	Comamonadaceae			0	0
S2T	S2	Top	bacteria_OTU000023	Proteobacteria	Gammaproteobacteria	Burkholderiales	Oxalobacteraceae	Massilia		0	0
S2T	S2	Top	bacteria_OTU000025	Proteobacteria	Gammaproteobacteria	Burkholderiales	SC-I-84			0	0
S2T	S2	Top	bacteria_OTU000026	Proteobacteria	Gammaproteobacteria	Burkholderiales	Oxalobacteraceae	Massilia		0	0
S2T	S2	Top	bacteria_OTU000027	Proteobacteria	Gammaproteobacteria	Pseudomonadales	Moraxellaceae	Acinetobacter		0	0
S2T	S2	Top	bacteria_OTU000028	Bacteroidota	Bacteroidia	Flavobacteriales	Weeksellaceae	Chryseobacterium		0	0
S2T	S2	Top	bacteria_OTU000029	Firmicutes	Bacilli	Lactobacillales	Leuconostocaceae	Weissella		0	0
S2T	S2	Top	bacteria_OTU000030	Chloroflexi	AD3					0	0
S2T	S2	Top	bacteria_OTU000031	Proteobacteria	Gammaproteobacteria	Burkholderiales	Burkholderiaceae	Burkholderia-Caballeronia-Paraburkholderia		0	0
S2T	S2	Top	bacteria_OTU000032	Proteobacteria	Gammaproteobacteria	Enterobacterales	Enterobacteriaceae			0	0
S2T	S2	Top	bacteria_OTU000033	Acidobacteriota	Acidobacteriae	Acidobacteriales				0	0
S2T	S2	Top	bacteria_OTU000035	Bacteroidota	Bacteroidia	Flavobacteriales	Weeksellaceae	Elizabethkingia		0	0
S2T	S2	Top	bacteria_OTU000037	Proteobacteria	Alphaproteobacteria	Sphingomonadales	Sphingomonadaceae	Sphingomonas	Sphingomonas_astaxanthinifaciens	0	0
S2T	S2	Top	bacteria_OTU000038	Firmicutes	Bacilli					0	0
S2T	S2	Top	bacteria_OTU000039	Firmicutes	Bacilli	Staphylococcales	Staphylococcaceae	Staphylococcus		0	0
S2T	S2	Top	bacteria_OTU000040	Proteobacteria	Gammaproteobacteria	Burkholderiales	Comamonadaceae	Comamonas	Comamonas_koreensis	0	0
S2T	S2	Top	bacteria_OTU000042	Firmicutes	Bacilli	Paenibacillales	Paenibacillaceae	Paenibacillus	Paenibacillus_barcinonensis	0	0
S2T	S2	Top	bacteria_OTU000043	Proteobacteria	Alphaproteobacteria	Rhizobiales	Xanthobacteraceae	Bradyrhizobium	Bradyrhizobium_elkanii	0	0
S2T	S2	Top	bacteria_OTU000044	Firmicutes	Bacilli	Bacillales	Bacillaceae	Bacillus		0	0
S2T	S2	Top	bacteria_OTU000045	Proteobacteria	Gammaproteobacteria	Burkholderiales	Burkholderiaceae	Burkholderia-Caballeronia-Paraburkholderia		0	0
S2T	S2	Top	bacteria_OTU000046	Proteobacteria	Gammaproteobacteria	Burkholderiales	Burkholderiaceae	Burkholderia-Caballeronia-Paraburkholderia	Paraburkholderia_phenazinium	0	0
S2T	S2	Top	bacteria_OTU000047	Acidobacteriota	Acidobacteriae	Acidobacteriales	Acidobacteriaceae_Subgroup_1			0	0
S2T	S2	Top	bacteria_OTU000048	Proteobacteria	Gammaproteobacteria	Burkholderiales	Oxalobacteraceae			0	0
S2T	S2	Top	bacteria_OTU000049	Actinobacteriota	Actinobacteria	Micrococcales	Micrococcaceae	Arthrobacter		0	0
S2T	S2	Top	bacteria_OTU000050	Proteobacteria	Alphaproteobacteria	Rhizobiales	Xanthobacteraceae	Bradyrhizobium		0	0
S2T	S2	Top	bacteria_OTU000051	Proteobacteria	Alphaproteobacteria	Sphingomonadales	Sphingomonadaceae	Sphingomonas	Sphingomonas_sp_LP8	0	0
S2T	S2	Top	bacteria_OTU000052	Actinobacteriota	Thermoleophilia	Gaiellales				0	0
S2T	S2	Top	bacteria_OTU000053	Chloroflexi	AD3					0	0
S2T	S2	Top	bacteria_OTU000054	Proteobacteria	Gammaproteobacteria	Burkholderiales	Comamonadaceae	Delftia	Delftia_tsuruhatensis	0	0
S2T	S2	Top	bacteria_OTU000055	Proteobacteria	Gammaproteobacteria	Pseudomonadales	Pseudomonadaceae	Pseudomonas		0	0
S2T	S2	Top	bacteria_OTU000056	Chloroflexi	AD3					0	0
S2T	S2	Top	bacteria_OTU000057							0	0
S2T	S2	Top	bacteria_OTU000058	Acidobacteriota	Acidobacteriae	Acidobacteriales				0	0
S2T	S2	Top	bacteria_OTU000059	Proteobacteria	Gammaproteobacteria	Burkholderiales	Burkholderiaceae	Burkholderia-Caballeronia-Paraburkholderia		0	0
S2T	S2	Top	bacteria_OTU000060	Proteobacteria	Gammaproteobacteria	Pseudomonadales	Pseudomonadaceae	Pseudomonas		0	0
S2T	S2	Top	bacteria_OTU000061	Actinobacteriota	Actinobacteria	Propionibacteriales	Nocardioidaceae	Nocardioides		0	0
S2T	S2	Top	bacteria_OTU000062	Proteobacteria	Gammaproteobacteria	Gammaproteobacteria_Incertae_Sedis	Unknown_Family	Acidibacter		0	0
S2T	S2	Top	bacteria_OTU000063	Proteobacteria	Gammaproteobacteria	Burkholderiales	Burkholderiaceae	Ralstonia	Ralstonia_solanacearum	0	0
S2T	S2	Top	bacteria_OTU000064	Proteobacteria	Alphaproteobacteria	Rickettsiales	Mitochondria			0	0
S2T	S2	Top	bacteria_OTU000065							0	0
S2T	S2	Top	bacteria_OTU000066	Actinobacteriota	Thermoleophilia	Solirubrobacterales	Solirubrobacteraceae	Conexibacter		0	0
S2T	S2	Top	bacteria_OTU000067	Acidobacteriota	Acidobacteriae	Acidobacteriales				0	0
S2T	S2	Top	bacteria_OTU000068	Proteobacteria	Alphaproteobacteria	Rhizobiales	Xanthobacteraceae	Pseudolabrys		0	0
S2T	S2	Top	bacteria_OTU000069	Acidobacteriota	Acidobacteriae	Subgroup_2				0	0
S2T	S2	Top	bacteria_OTU000070	Firmicutes	Bacilli	Lactobacillales	Leuconostocaceae	Weissella	Weissella_ceti	0	0
S2T	S2	Top	bacteria_OTU000071	Proteobacteria	Alphaproteobacteria	Rhizobiales	Beijerinckiaceae	Methylobacterium-Methylorubrum		0	0
S2T	S2	Top	bacteria_OTU000072	Actinobacteriota	Actinobacteria	Micrococcales	Micrococcaceae	Glutamicibacter	Glutamicibacter_nicotianae	0	0
S2T	S2	Top	bacteria_OTU000073	Proteobacteria	Gammaproteobacteria	Burkholderiales	SC-I-84			0	0
S2T	S2	Top	bacteria_OTU000074	Chloroflexi	AD3					0	0
S2T	S2	Top	bacteria_OTU000075	Chloroflexi	AD3					0	0
S2T	S2	Top	bacteria_OTU000076	Actinobacteriota	Acidimicrobiia	IMCC26256				0	0
S2T	S2	Top	bacteria_OTU000077	Bacteroidota	Bacteroidia	Flavobacteriales	Weeksellaceae	Chryseobacterium		0	0
S2T	S2	Top	bacteria_OTU000078	Proteobacteria	Gammaproteobacteria	Burkholderiales	Oxalobacteraceae			0	0
S2T	S2	Top	bacteria_OTU000079	Proteobacteria	Alphaproteobacteria	Rhizobiales	Xanthobacteraceae			0	0
S2T	S2	Top	bacteria_OTU000080	Bacteroidota	Bacteroidia	Flavobacteriales	Weeksellaceae	Chryseobacterium	Chryseobacterium_bovis	0	0
S2T	S2	Top	bacteria_OTU000081	Proteobacteria	Gammaproteobacteria	Xanthomonadales	Rhodanobacteraceae	Dyella		0	0
S2T	S2	Top	bacteria_OTU000082	Proteobacteria	Alphaproteobacteria	Rhizobiales	Rhizobiaceae	Allorhizobium-Neorhizobium-Pararhizobium-Rhizobium	Rhizobium_rhizogenes	0	0
S2T	S2	Top	bacteria_OTU000083	Acidobacteriota	Acidobacteriae	Acidobacteriales				0	0
S2T	S2	Top	bacteria_OTU000084	Proteobacteria	Alphaproteobacteria	Rhizobiales	Beijerinckiaceae	alphaI_cluster		0	0
S2T	S2	Top	bacteria_OTU000085	Chloroflexi	TK10	bacterium_Ellin6519				0	0
S2T	S2	Top	bacteria_OTU000086	Acidobacteriota	Acidobacteriae	Acidobacteriales				0	0
S2T	S2	Top	bacteria_OTU000087	Proteobacteria	Alphaproteobacteria	Rhizobiales	Rhizobiaceae	Mesorhizobium	Mesorhizobium_plurifarium	0	0
S2T	S2	Top	bacteria_OTU000088	Acidobacteriota	Acidobacteriae	Acidobacteriales				0	0
S2T	S2	Top	bacteria_OTU000089	Proteobacteria	Alphaproteobacteria	Rhizobiales	Rhizobiaceae	Allorhizobium-Neorhizobium-Pararhizobium-Rhizobium		0	0
S2T	S2	Top	bacteria_OTU000090	Firmicutes	Bacilli	Paenibacillales	Paenibacillaceae	Paenibacillus	Paenibacillus_pabuli	0	0
S2T	S2	Top	bacteria_OTU000091	Dependentiae	Babeliae	Babeliales	Vermiphilaceae			0	0
S2T	S2	Top	bacteria_OTU000092	Acidobacteriota	Acidobacteriae	Solibacterales	Solibacteraceae	Candidatus_Solibacter		0	0
S2T	S2	Top	bacteria_OTU000093	Actinobacteriota	Actinobacteria	Frankiales	Acidothermaceae	Acidothermus		0	0
S2T	S2	Top	bacteria_OTU000094	Proteobacteria	Alphaproteobacteria	Caulobacterales	Caulobacteraceae	Brevundimonas		0	0
S2T	S2	Top	bacteria_OTU000095	Acidobacteriota	Acidobacteriae	Acidobacteriales				0	0
S2T	S2	Top	bacteria_OTU000096	Bacteroidota	Bacteroidia	Flavobacteriales	Weeksellaceae	Chryseobacterium	Chryseobacterium_indologenes	0	0
S2T	S2	Top	bacteria_OTU000097	Proteobacteria	Alphaproteobacteria	Rhizobiales	Xanthobacteraceae			0	0
S2T	S2	Top	bacteria_OTU000098	Proteobacteria	Gammaproteobacteria	Burkholderiales	Oxalobacteraceae	Massilia	Massilia_timonae	0	0
S2T	S2	Top	bacteria_OTU000099	Proteobacteria	Alphaproteobacteria	Sphingomonadales	Sphingomonadaceae	Sphingomonas		0	0
S2T	S2	Top	bacteria_OTU000100	Acidobacteriota	Acidobacteriae	Acidobacteriales				0	0
S2T	S2	Top	bacteria_OTU000101	Verrucomicrobiota	Verrucomicrobiae	Pedosphaerales	Pedosphaeraceae	Ellin516		0	0
S2T	S2	Top	bacteria_OTU000102	Proteobacteria	Gammaproteobacteria	Enterobacterales	Enterobacteriaceae			0	0
S2T	S2	Top	bacteria_OTU000103	Proteobacteria	Gammaproteobacteria	Xanthomonadales	Rhodanobacteraceae	Chujaibacter		0	0
S2T	S2	Top	bacteria_OTU000104	Proteobacteria	Alphaproteobacteria	Sphingomonadales	Sphingomonadaceae	Sphingomonas	Sphingomonas_aquatilis	0	0
S2T	S2	Top	bacteria_OTU000105	Chloroflexi	Chloroflexia	Chloroflexales				0	0
S2T	S2	Top	bacteria_OTU000106	Acidobacteriota	Acidobacteriae	Acidobacteriales	Acidobacteriaceae_Subgroup_1	Occallatibacter		0	0
S2T	S2	Top	bacteria_OTU000107	Acidobacteriota	Acidobacteriae	Acidobacteriales	Koribacteraceae	Candidatus_Koribacter		0	0
S2T	S2	Top	bacteria_OTU000108	Acidobacteriota	Acidobacteriae	Acidobacteriales				0	0
S2T	S2	Top	bacteria_OTU000109	Proteobacteria	Alphaproteobacteria	Rhizobiales	KF-JG30-B3			0	0
S2T	S2	Top	bacteria_OTU000110	Acidobacteriota	Acidobacteriae	Acidobacteriales				0	0
S2T	S2	Top	bacteria_OTU000111	Chloroflexi	AD3					0	0
S2T	S2	Top	bacteria_OTU000112	Proteobacteria	Alphaproteobacteria	Rhizobiales	Beijerinckiaceae	Roseiarcus		0	0
S2T	S2	Top	bacteria_OTU000113	Proteobacteria	Alphaproteobacteria	Rickettsiales	Mitochondria			0	0
S2T	S2	Top	bacteria_OTU000114	Proteobacteria	Alphaproteobacteria	Rhizobiales	Xanthobacteraceae			0	0
S2T	S2	Top	bacteria_OTU000115	Actinobacteriota	Thermoleophilia	Gaiellales				0	0
S2T	S2	Top	bacteria_OTU000116	Actinobacteriota	Acidimicrobiia	IMCC26256				0	0
S2T	S2	Top	bacteria_OTU000117	Proteobacteria	Gammaproteobacteria	Gammaproteobacteria_Incertae_Sedis	Unknown_Family	Acidibacter		0	0
S2T	S2	Top	bacteria_OTU000118	Firmicutes	Bacilli	Lactobacillales	Streptococcaceae	Streptococcus	Streptococcus_lutetiensis	0	0
S2T	S2	Top	bacteria_OTU000119							0	0
S2T	S2	Top	bacteria_OTU000120	Firmicutes	Bacilli	Paenibacillales	Paenibacillaceae	Paenibacillus		0	0
S2T	S2	Top	bacteria_OTU000121	Proteobacteria	Alphaproteobacteria	Acetobacterales	Acetobacteraceae			0	0
S2T	S2	Top	bacteria_OTU000122	Proteobacteria	Alphaproteobacteria	Rhizobiales	Beijerinckiaceae	alphaI_cluster		0	0
S2T	S2	Top	bacteria_OTU000123	Dependentiae	Babeliae	Babeliales	Vermiphilaceae			0	0
S2T	S2	Top	bacteria_OTU000124	Proteobacteria	Gammaproteobacteria	Enterobacterales				0	0
S2T	S2	Top	bacteria_OTU000125	Proteobacteria	Alphaproteobacteria	Rhizobiales	Rhizobiaceae	Ochrobactrum		0	0
S2T	S2	Top	bacteria_OTU000126	Acidobacteriota	Acidobacteriae	Bryobacterales	Bryobacteraceae	Bryobacter		0	0
S2T	S2	Top	bacteria_OTU000127	Proteobacteria	Alphaproteobacteria	Rhizobiales	Xanthobacteraceae			0	0
S2T	S2	Top	bacteria_OTU000128	Acidobacteriota	Acidobacteriae	Subgroup_13				0	0
S2T	S2	Top	bacteria_OTU000129	Acidobacteriota	Acidobacteriae	Acidobacteriales				0	0
S2T	S2	Top	bacteria_OTU000130	Acidobacteriota	Acidobacteriae	Acidobacteriales	Acidobacteriaceae_Subgroup_1	Edaphobacter		0	0
S2T	S2	Top	bacteria_OTU000131	Firmicutes	Bacilli	Bacillales	Bacillaceae	Bacillus		0	0
S2T	S2	Top	bacteria_OTU000132							0	0
S2T	S2	Top	bacteria_OTU000133	Firmicutes	Bacilli					0	0
S2T	S2	Top	bacteria_OTU000134	Acidobacteriota	Acidobacteriae	Acidobacteriales				0	0
S2T	S2	Top	bacteria_OTU000135	Proteobacteria	Alphaproteobacteria	Reyranellales	Reyranellaceae	Reyranella		0	0
S2T	S2	Top	bacteria_OTU000136	Bdellovibrionota	Bdellovibrionia	Bacteriovoracales	Bacteriovoracaceae	Peredibacter		0	0
S2T	S2	Top	bacteria_OTU000137	Firmicutes	Bacilli					0	0
S2T	S2	Top	bacteria_OTU000138	Chloroflexi	Ktedonobacteria	Ktedonobacterales	Ktedonobacteraceae	FCPS473		0	0
S2T	S2	Top	bacteria_OTU000139	Deinococcota	Deinococci	Deinococcales	Trueperaceae	Truepera		0	0
S2T	S2	Top	bacteria_OTU000140	Chloroflexi	Ktedonobacteria	Ktedonobacterales	JG30-KF-AS9			0	0
S2T	S2	Top	bacteria_OTU000141	Acidobacteriota	Acidobacteriae	Subgroup_2				0	0
S2T	S2	Top	bacteria_OTU000142	Proteobacteria	Gammaproteobacteria	Burkholderiales	Chromobacteriaceae	Crenobacter		0	0
S2T	S2	Top	bacteria_OTU000143	Proteobacteria	Alphaproteobacteria	Sphingomonadales	Sphingomonadaceae	Sphingomonas		0	0
S2T	S2	Top	bacteria_OTU000144	Bacteroidota	Bacteroidia	Flavobacteriales	Flavobacteriaceae	Myroides		0	0
S2T	S2	Top	bacteria_OTU000145	Actinobacteriota	Thermoleophilia	Gaiellales				0	0
S2T	S2	Top	bacteria_OTU000146	Actinobacteriota	Actinobacteria	Propionibacteriales	Nocardioidaceae	Marmoricola		0	0
S2T	S2	Top	bacteria_OTU000147	Actinobacteriota	Acidimicrobiia					0	0
S2T	S2	Top	bacteria_OTU000148	Proteobacteria	Alphaproteobacteria	Rhizobiales	Beijerinckiaceae			0	0
S2T	S2	Top	bacteria_OTU000149	Acidobacteriota	Acidobacteriae	Bryobacterales	Bryobacteraceae	Bryobacter		0	0
S2T	S2	Top	bacteria_OTU000150	Firmicutes	Bacilli	Paenibacillales	Paenibacillaceae	Paenibacillus		0	0
S2T	S2	Top	bacteria_OTU000151	Chloroflexi	JG30-KF-CM66					0	0
S2T	S2	Top	bacteria_OTU000152	Actinobacteriota	Actinobacteria	Micrococcales	Micrococcaceae	Arthrobacter		0	0
S2T	S2	Top	bacteria_OTU000153	Chloroflexi	AD3					0	0
S2T	S2	Top	bacteria_OTU000154	Verrucomicrobiota	Verrucomicrobiae	Pedosphaerales	Pedosphaeraceae	Pedosphaera		0	0
S2T	S2	Top	bacteria_OTU000155	Proteobacteria	Alphaproteobacteria	Acetobacterales	Acetobacteraceae			0	0
S2T	S2	Top	bacteria_OTU000156	Actinobacteriota	Thermoleophilia	Solirubrobacterales	Solirubrobacteraceae			0	0
S2T	S2	Top	bacteria_OTU000157	Chloroflexi	AD3					0	0
S2T	S2	Top	bacteria_OTU000158	Proteobacteria	Gammaproteobacteria	Burkholderiales	Comamonadaceae	Ramlibacter	Ramlibacter_sp	0	0
S2T	S2	Top	bacteria_OTU000159	Acidobacteriota	Subgroup_5					0	0
S2T	S2	Top	bacteria_OTU000160	Proteobacteria	Gammaproteobacteria	Burkholderiales	Comamonadaceae			0	0
S2T	S2	Top	bacteria_OTU000161	Acidobacteriota	Acidobacteriae	Solibacterales	Solibacteraceae	Candidatus_Solibacter		0	0
S2T	S2	Top	bacteria_OTU000162	Chloroflexi	AD3					0	0
S2T	S2	Top	bacteria_OTU000163	Proteobacteria	Alphaproteobacteria	Sphingomonadales	Sphingomonadaceae	Sphingomonas	Sphingomonas_sp_Bg12ra	0	0
S2T	S2	Top	bacteria_OTU000164	Acidobacteriota	Acidobacteriae	Solibacterales	Solibacteraceae	Candidatus_Solibacter		0	0
S2T	S2	Top	bacteria_OTU000165	Actinobacteriota	Thermoleophilia	Gaiellales				0	0
S2T	S2	Top	bacteria_OTU000166	Chloroflexi	AD3					0	0
S2T	S2	Top	bacteria_OTU000167	Chloroflexi	Chloroflexia	Chloroflexales				0	0
S2T	S2	Top	bacteria_OTU000168	Acidobacteriota	Acidobacteriae	Solibacterales	Solibacteraceae	Candidatus_Solibacter		0	0
S2T	S2	Top	bacteria_OTU000169	Acidobacteriota	Acidobacteriae	Subgroup_2				0	0
S2T	S2	Top	bacteria_OTU000170	Actinobacteriota	Thermoleophilia	Gaiellales				0	0
S2T	S2	Top	bacteria_OTU000171	Acidobacteriota	Acidobacteriae	Subgroup_2				0	0
S2T	S2	Top	bacteria_OTU000172	Proteobacteria	Alphaproteobacteria	Caulobacterales	Caulobacteraceae			0	0
S2T	S2	Top	bacteria_OTU000173	Actinobacteriota	Actinobacteria	Frankiales	Frankiaceae	Jatrophihabitans	Jatrophihabitans_sp	0	0
S2T	S2	Top	bacteria_OTU000174	Chloroflexi	Ktedonobacteria	Ktedonobacterales	JG30-KF-AS9			0	0
S2T	S2	Top	bacteria_OTU000175	Chloroflexi	Ktedonobacteria	Ktedonobacterales	JG30-KF-AS9			0	0
S2T	S2	Top	bacteria_OTU000176	Proteobacteria	Alphaproteobacteria	Rhizobiales	Xanthobacteraceae			0	0
S2T	S2	Top	bacteria_OTU000177	Bacteroidota	Bacteroidia	Sphingobacteriales	envOPS_17	Tuber_borchii_symbiont_b-10RA		0	0
S2T	S2	Top	bacteria_OTU000178	Gemmatimonadota	Gemmatimonadetes	Gemmatimonadales	Gemmatimonadaceae			0	0
S2T	S2	Top	bacteria_OTU000179	Proteobacteria	Alphaproteobacteria	Sphingomonadales	Sphingomonadaceae	Ellin6055		0	0
S2T	S2	Top	bacteria_OTU000180	Proteobacteria	Alphaproteobacteria	Acetobacterales	Acetobacteraceae			0	0
S2T	S2	Top	bacteria_OTU000181	Acidobacteriota	Acidobacteriae	Acidobacteriales	Acidobacteriaceae_Subgroup_1	Edaphobacter		0	0
S2T	S2	Top	bacteria_OTU000182							0	0
S2T	S2	Top	bacteria_OTU000183	Acidobacteriota	Acidobacteriae	Solibacterales	Solibacteraceae	Candidatus_Solibacter		0	0
S2T	S2	Top	bacteria_OTU000184	Acidobacteriota	Acidobacteriae	Acidobacteriales	Acidobacteriaceae_Subgroup_1	Occallatibacter		0	0
S2T	S2	Top	bacteria_OTU000185	Proteobacteria	Alphaproteobacteria	Rhizobiales	Xanthobacteraceae			0	0
S2T	S2	Top	bacteria_OTU000186	Actinobacteriota	Actinobacteria	Corynebacteriales	Mycobacteriaceae	Mycobacterium		0	0
S2T	S2	Top	bacteria_OTU000187	Proteobacteria	Alphaproteobacteria	Rhizobiales	Xanthobacteraceae			0	0
S2T	S2	Top	bacteria_OTU000188	Proteobacteria	Gammaproteobacteria	Xanthomonadales	Xanthomonadaceae			0	0
S2T	S2	Top	bacteria_OTU000189	Acidobacteriota	Acidobacteriae	Bryobacterales	Bryobacteraceae	Bryobacter		0	0
S2T	S2	Top	bacteria_OTU000190	Actinobacteriota	Thermoleophilia	Gaiellales				0	0
S2T	S2	Top	bacteria_OTU000191	Proteobacteria	Gammaproteobacteria	Burkholderiales	A21b			0	0
S2T	S2	Top	bacteria_OTU000192	Proteobacteria	Gammaproteobacteria	Enterobacterales				0	0
S2T	S2	Top	bacteria_OTU000193	Acidobacteriota	Acidobacteriae	Subgroup_2				0	0
S2T	S2	Top	bacteria_OTU000194	Proteobacteria	Gammaproteobacteria	Burkholderiales	Oxalobacteraceae	Massilia		0	0
S2T	S2	Top	bacteria_OTU000195	Acidobacteriota	Acidobacteriae	Subgroup_2				0	0
S2T	S2	Top	bacteria_OTU000196	Firmicutes	Bacilli	Lactobacillales	Aerococcaceae	Aerococcus	Aerococcus_urinaeequi	0	0
S2T	S2	Top	bacteria_OTU000197	Acidobacteriota	Acidobacteriae	Subgroup_2				0	0
S2T	S2	Top	bacteria_OTU000198	Proteobacteria	Gammaproteobacteria	Xanthomonadales	Xanthomonadaceae			0	0
S2T	S2	Top	bacteria_OTU000199	Acidobacteriota	Acidobacteriae	Acidobacteriales				0	0
S2T	S2	Top	bacteria_OTU000200	Proteobacteria	Alphaproteobacteria	Sphingomonadales	Sphingomonadaceae	Sphingomonas		0	0
S2T	S2	Top	bacteria_OTU000201	Proteobacteria	Alphaproteobacteria	Sphingomonadales	Sphingomonadaceae	Sphingobium	Sphingobium_yanoikuyae	0	0
S2T	S2	Top	bacteria_OTU000202	Proteobacteria	Alphaproteobacteria	Micropepsales	Micropepsaceae			0	0
S2T	S2	Top	bacteria_OTU000203	Chloroflexi	Ktedonobacteria	Ktedonobacterales	JG30-KF-AS9			0	0
S2T	S2	Top	bacteria_OTU000204	Proteobacteria	Gammaproteobacteria	Burkholderiales	Comamonadaceae	Variovorax		0	0
S2T	S2	Top	bacteria_OTU000205	Proteobacteria	Gammaproteobacteria	Enterobacterales				0	0
S2T	S2	Top	bacteria_OTU000206	Acidobacteriota	Acidobacteriae	Solibacterales	Solibacteraceae	Candidatus_Solibacter		0	0
S2T	S2	Top	bacteria_OTU000207	Verrucomicrobiota	Verrucomicrobiae	Pedosphaerales	Pedosphaeraceae	ADurbBin063-1		0	0
S2T	S2	Top	bacteria_OTU000208	Acidobacteriota	Acidobacteriae	Bryobacterales	Bryobacteraceae	Bryobacter		0	0
S2T	S2	Top	bacteria_OTU000209	Acidobacteriota	Acidobacteriae	Solibacterales	Solibacteraceae	Candidatus_Solibacter		0	0
S2T	S2	Top	bacteria_OTU000210	Acidobacteriota	Acidobacteriae	Subgroup_13				0	0
S2T	S2	Top	bacteria_OTU000211	Armatimonadota	Fimbriimonadia	Fimbriimonadales	Fimbriimonadaceae			0	0
S2T	S2	Top	bacteria_OTU000212	Proteobacteria	Alphaproteobacteria	Caulobacterales	Caulobacteraceae	PMMR1		0	0
S2T	S2	Top	bacteria_OTU000213	Proteobacteria	Gammaproteobacteria	Aeromonadales	Aeromonadaceae	Tolumonas		0	0
S2T	S2	Top	bacteria_OTU000214	Actinobacteriota	Actinobacteria	Frankiales	Acidothermaceae	Acidothermus	bacterium_Ellin5129	0	0
S2T	S2	Top	bacteria_OTU000215	Acidobacteriota	Acidobacteriae	Acidobacteriales	Acidobacteriaceae_Subgroup_1	Acidipila		0	0
S2T	S2	Top	bacteria_OTU000216	Proteobacteria	Alphaproteobacteria	Caulobacterales	Caulobacteraceae	Brevundimonas		0	0
S2T	S2	Top	bacteria_OTU000217	Proteobacteria	Gammaproteobacteria	Burkholderiales	Oxalobacteraceae	Massilia		0	0
S2T	S2	Top	bacteria_OTU000218	Acidobacteriota	Subgroup_5					0	0
S2T	S2	Top	bacteria_OTU000219	Proteobacteria	Alphaproteobacteria	Reyranellales	Reyranellaceae	Reyranella		0	0
S2T	S2	Top	bacteria_OTU000220	Proteobacteria	Gammaproteobacteria	Burkholderiales	Nitrosomonadaceae	Ellin6067		0	0
S2T	S2	Top	bacteria_OTU000221	Proteobacteria	Alphaproteobacteria	Micropepsales	Micropepsaceae			0	0
S2T	S2	Top	bacteria_OTU000222	Proteobacteria	Gammaproteobacteria	Burkholderiales	Comamonadaceae	Tepidimonas		0	0
S2T	S2	Top	bacteria_OTU000223							0	0
S2T	S2	Top	bacteria_OTU000224	Actinobacteriota	Actinobacteria	Frankiales	Geodermatophilaceae			0	0
S2T	S2	Top	bacteria_OTU000225	Acidobacteriota	Acidobacteriae	Bryobacterales	Bryobacteraceae	Bryobacter		0	0
S2T	S2	Top	bacteria_OTU000226	Nitrospirota	Nitrospiria	Nitrospirales	Nitrospiraceae	Nitrospira		0	0
S2T	S2	Top	bacteria_OTU000227	Gemmatimonadota	Gemmatimonadetes	Gemmatimonadales	Gemmatimonadaceae	Roseisolibacter		0	0
S2T	S2	Top	bacteria_OTU000228	Acidobacteriota	Acidobacteriae	Solibacterales	Solibacteraceae	Candidatus_Solibacter		0	0
S2T	S2	Top	bacteria_OTU000229	Acidobacteriota	Acidobacteriae	Acidobacteriales	Acidobacteriaceae_Subgroup_1			0	0
S2T	S2	Top	bacteria_OTU000230	Chloroflexi	Ktedonobacteria	Ktedonobacterales	JG30-KF-AS9			0	0
S2T	S2	Top	bacteria_OTU000231	Proteobacteria	Alphaproteobacteria	Elsterales				0	0
S2T	S2	Top	bacteria_OTU000232	Actinobacteriota	Actinobacteria	Frankiales				0	0
S2T	S2	Top	bacteria_OTU000233	Chloroflexi	TK10					0	0
S2T	S2	Top	bacteria_OTU000234	Firmicutes	Bacilli	Bacillales	Planococcaceae	Psychrobacillus		0	0
S2T	S2	Top	bacteria_OTU000235	Bacteroidota	Bacteroidia	Flavobacteriales	Weeksellaceae	Empedobacter		0	0
S2T	S2	Top	bacteria_OTU000236	Actinobacteriota	Thermoleophilia	Gaiellales				0	0
S2T	S2	Top	bacteria_OTU000237	Proteobacteria	Gammaproteobacteria					0	0
S2T	S2	Top	bacteria_OTU000238	Proteobacteria	Alphaproteobacteria	Elsterales				0	0
S2T	S2	Top	bacteria_OTU000239	Proteobacteria	Gammaproteobacteria	Gammaproteobacteria_Incertae_Sedis	Unknown_Family	Candidatus_Ovatusbacter		0	0
S2T	S2	Top	bacteria_OTU000240	Acidobacteriota	Acidobacteriae	Subgroup_13				0	0
S2T	S2	Top	bacteria_OTU000241	Proteobacteria	Alphaproteobacteria	Rhizobiales	Beijerinckiaceae			0	0
S2T	S2	Top	bacteria_OTU000242	Actinobacteriota	Actinobacteria	Frankiales				0	0
S2T	S2	Top	bacteria_OTU000243	Acidobacteriota	Acidobacteriae					0	0
S2T	S2	Top	bacteria_OTU000244	Bdellovibrionota	Bdellovibrionia	Bdellovibrionales	Bdellovibrionaceae	Bdellovibrio		0	0
S2T	S2	Top	bacteria_OTU000245	Acidobacteriota	Acidobacteriae	Bryobacterales	Bryobacteraceae	Bryobacter		0	0
S2T	S2	Top	bacteria_OTU000246	Proteobacteria	Gammaproteobacteria	Burkholderiales	Comamonadaceae			0	0
S2T	S2	Top	bacteria_OTU000247	Planctomycetota	Phycisphaerae	Phycisphaerales	Phycisphaeraceae	SM1A02		0	0
S2T	S2	Top	bacteria_OTU000248	Chloroflexi	Ktedonobacteria	Ktedonobacterales	JG30-KF-AS9			0	0
S2T	S2	Top	bacteria_OTU000249	Proteobacteria	Alphaproteobacteria	Elsterales				0	0
S2T	S2	Top	bacteria_OTU000250	Bacteroidota	Bacteroidia	Flavobacteriales	Flavobacteriaceae	Flavobacterium		0	0
S2T	S2	Top	fungi_OTU000004	Ascomycota						0	0
S2T	S2	Top	fungi_OTU000006	Ascomycota	Sordariomycetes	Xylariales	Apiosporaceae	Arthrinium	Arthrinium_malaysianum	0	0
S2T	S2	Top	fungi_OTU000011	Ascomycota	Sordariomycetes	Xylariales	Apiosporaceae	Arthrinium	Arthrinium_jiangxiense	0	0
S2T	S2	Top	fungi_OTU000014	Mucoromycota	Mucoromycetes	Mucorales	Cunninghamellaceae	Gongronella	Gongronella_butleri	0	0
S2T	S2	Top	fungi_OTU000015	Ascomycota	Saccharomycetes	Saccharomycetales	Saccharomycetales_fam_Incertae_sedis	Candida	Candida_saitoana	0	0
S2T	S2	Top	fungi_OTU000016							0	0
S2T	S2	Top	fungi_OTU000017	Mucoromycota	Mucoromycetes	Mucorales	Mucoraceae	Mucor	Mucor_moelleri	0	0
S2T	S2	Top	fungi_OTU000018	Ascomycota	Dothideomycetes	Pleosporales				0	0
S2T	S2	Top	fungi_OTU000021	Basidiomycota	Agaricomycetes	Polyporales	Polyporaceae	Grammothele	Grammothele_lineata	0	0
S2T	S2	Top	fungi_OTU000022	Ascomycota						0	0
S2T	S2	Top	fungi_OTU000023	Ascomycota	Sordariomycetes	Hypocreales	Hypocreaceae	Trichoderma		0	0
S2T	S2	Top	fungi_OTU000024	Ascomycota	Dothideomycetes	Pleosporales	Didymellaceae	Epicoccum	Epicoccum_dendrobii	0	0
S2T	S2	Top	fungi_OTU000026	Ascomycota	Eurotiomycetes	Eurotiales	Aspergillaceae	Penicillium		0	0
S2T	S2	Top	fungi_OTU000027	Ascomycota	Eurotiomycetes	Eurotiales	Aspergillaceae	Penicillium	Penicillium_expansum	0	0
S2T	S2	Top	fungi_OTU000028	Ascomycota	Sordariomycetes	Sordariales	Chaetomiaceae	Botryotrichum	Botryotrichum_atrogriseum	0	0
S2T	S2	Top	fungi_OTU000029	Basidiomycota	Tremellomycetes					0	0
S2T	S2	Top	fungi_OTU000030	Ascomycota						0	0
S2T	S2	Top	fungi_OTU000031	Ascomycota	Saccharomycetes	Saccharomycetales	Saccharomycetaceae	Issatchenkia	Issatchenkia_orientalis	0	0
S2T	S2	Top	fungi_OTU000032	Basidiomycota	Tremellomycetes	Tremellales	Tremellaceae	Cryptococcus	Cryptococcus_musci	0	0
S2T	S2	Top	fungi_OTU000033	Ascomycota	Sordariomycetes	Hypocreales	Nectriaceae			0	0
S2T	S2	Top	fungi_OTU000034	Ascomycota						0	0
S2T	S2	Top	fungi_OTU000035	Ascomycota	Dothideomycetes	Pleosporales	Didymellaceae	Didymella	Didymella_microchlamydospora	0	0
S2T	S2	Top	viridiplantae_OTU000036	Anthophyta	Eudicotyledonae	Lamiales	Lamiaceae	Pogostemon	Pogostemon_cablin	0	0
S2T	S2	Top	fungi_OTU000037	Basidiomycota	Agaricomycetes	Agaricales	Psathyrellaceae	Psathyrella		0	0
S2T	S2	Top	fungi_OTU000038	Mucoromycota	Mucoromycetes	Mucorales	Mucoraceae	Mucor	Mucor_circinelloides	0	0
S2T	S2	Top	fungi_OTU000040							0	0
S2T	S2	Top	fungi_OTU000041	Ascomycota	Dothideomycetes	Capnodiales	Cladosporiaceae	Cladosporium	Cladosporium_halotolerans	0	0
S2T	S2	Top	fungi_OTU000042	Basidiomycota	Tremellomycetes	Tremellales	Trimorphomycetaceae	Saitozyma	Saitozyma_podzolica	0	0
S2T	S2	Top	fungi_OTU000043	Ascomycota	Saccharomycetes	Saccharomycetales	Debaryomycetaceae	Kurtzmaniella		0	0
S2T	S2	Top	fungi_OTU000044	Mortierellomycota	Mortierellomycetes	Mortierellales	Mortierellaceae	Mortierella	Mortierella_alpina	0	0
S2T	S2	Top	fungi_OTU000045	Ascomycota	Saccharomycetes	Saccharomycetales	Saccharomycetales_fam_Incertae_sedis	Candida	Candida_solani	0	0
S2T	S2	Top	fungi_OTU000046	Ascomycota	Sordariomycetes					0	0
S2T	S2	Top	fungi_OTU000047	Mucoromycota	Umbelopsidomycetes	Umbelopsidales	Umbelopsidaceae	Umbelopsis	Umbelopsis_vinacea	0	0
S2T	S2	Top	fungi_OTU000048	Basidiomycota	Malasseziomycetes	Malasseziales	Malasseziaceae	Malassezia	Malassezia_globosa	0	0
S2T	S2	Top	fungi_OTU000049	Basidiomycota	Agaricomycetes	Polyporales	Ganodermataceae	Ganoderma	Ganoderma_sichuanense	0	0
S2T	S2	Top	fungi_OTU000051	Ascomycota	Dothideomycetes	Botryosphaeriales	Phyllostictaceae			0	0
S2T	S2	Top	fungi_OTU000052							0	0
S2T	S2	Top	fungi_OTU000053	Basidiomycota	Agaricomycetes	Agaricales	Psathyrellaceae	Coprinellus		0	0
S2T	S2	Top	fungi_OTU000054	Ascomycota						0	0
S2T	S2	Top	fungi_OTU000055	Ascomycota	Saccharomycetes	Saccharomycetales	Saccharomycetales_fam_Incertae_sedis	Candida	Candida_solani	0	0
S2T	S2	Top	fungi_OTU000056	Basidiomycota	Agaricomycetes	Polyporales	Fomitopsidaceae	Antrodia	Antrodia_lalashana	0	0
S2T	S2	Top	fungi_OTU000057	Ascomycota	Pezizomycetes	Pezizales	Ascobolaceae			0	0
S2T	S2	Top	fungi_OTU000059	Basidiomycota	Tremellomycetes	Filobasidiales	Filobasidiaceae	Filobasidium		0	0
S2T	S2	Top	fungi_OTU000060	Ascomycota	Eurotiomycetes	Eurotiales	Aspergillaceae	Penicillium		0	0
S2T	S2	Top	fungi_OTU000061	Basidiomycota	Tremellomycetes	Tremellales	Bulleribasidiaceae	Hannaella	Hannaella_kunmingensis	0	0
S2T	S2	Top	fungi_OTU000062	Ascomycota	Dothideomycetes	Pleosporales				0	0
S2T	S2	Top	fungi_OTU000063	Basidiomycota	Malasseziomycetes	Malasseziales	Malasseziaceae	Malassezia		0	0
S2T	S2	Top	fungi_OTU000064	Ascomycota	Sordariomycetes	Glomerellales	Glomerellaceae	Colletotrichum		0	0
S2T	S2	Top	fungi_OTU000065	Ascomycota	Sordariomycetes	Hypocreales	Stachybotryaceae	Stachybotrys		0	0
S2T	S2	Top	fungi_OTU000066	Ascomycota	Dothideomycetes	Pleosporales	Cucurbitariaceae	Pyrenochaeta		0	0
S2T	S2	Top	fungi_OTU000067	Basidiomycota	Malasseziomycetes	Malasseziales	Malasseziaceae	Malassezia	Malassezia_japonica	0	0
S2T	S2	Top	fungi_OTU000068	Mucoromycota	Mucoromycetes	Mucorales	Mucoraceae	Mucor	Mucor_circinelloides	0	0
S2T	S2	Top	fungi_OTU000070	Basidiomycota	Agaricomycetes	Agaricales	Schizophyllaceae	Schizophyllum	Schizophyllum_commune	0	0
S2T	S2	Top	fungi_OTU000071	Ascomycota	Dothideomycetes	Capnodiales	Mycosphaerellaceae	Septoria	Septoria_cretae	0	0
S2T	S2	Top	fungi_OTU000072	Basidiomycota	Tremellomycetes	Cystofilobasidiales	Cystofilobasidiaceae	Cystofilobasidium	Cystofilobasidium_infirmominiatum	0	0
S2T	S2	Top	fungi_OTU000073	Ascomycota						0	0
S2T	S2	Top	fungi_OTU000074	Ascomycota	Dothideomycetes	Botryosphaeriales	Botryosphaeriaceae	Pseudofusicoccum	Pseudofusicoccum_violaceum	0	0
S2T	S2	Top	fungi_OTU000075	Ascomycota	Dothideomycetes	Pleosporales	Pleosporales_fam_Incertae_sedis	Pseudorobillarda	Pseudorobillarda_phragmitis	0	0
S2T	S2	Top	fungi_OTU000077							0	0
S2T	S2	Top	fungi_OTU000078	Ascomycota	Sordariomycetes	Hypocreales	Bionectriaceae	Clonostachys	Clonostachys_miodochialis	0	0
S2T	S2	Top	fungi_OTU000079	Ascomycota	Sordariomycetes	Glomerellales	Plectosphaerellaceae	Plectosphaerella		0	0
S2T	S2	Top	fungi_OTU000080	Basidiomycota	Tremellomycetes	Tremellales	Rhynchogastremataceae	Papiliotrema		0	0
S2T	S2	Top	fungi_OTU000081	Ascomycota						0	0
S2T	S2	Top	fungi_OTU000082	Ascomycota	Leotiomycetes	Helotiales				0	0
S2T	S2	Top	fungi_OTU000083	Ascomycota	Sordariomycetes	Diaporthales	Diaporthaceae	Diaporthe		0	0
S2T	S2	Top	fungi_OTU000084	Ascomycota						0	0
S2T	S2	Top	fungi_OTU000086	Ascomycota	Sordariomycetes					0	0
S2T	S2	Top	fungi_OTU000087	Ascomycota	Dothideomycetes	Capnodiales	Cladosporiaceae	Cladosporium		0	0
S2T	S2	Top	fungi_OTU000088	Basidiomycota	Agaricomycetes	Russulales	Peniophoraceae	Peniophora	Peniophora_lycii	0	0
S2T	S2	Top	fungi_OTU000089	Basidiomycota	Agaricomycetes	Auriculariales	Auriculariaceae	Auricularia	Auricularia_auricula-judae	0	0
S2T	S2	Top	fungi_OTU000090	Basidiomycota	Microbotryomycetes	Sporidiobolales	Sporidiobolaceae	Rhodotorula		0	0
S2T	S2	Top	fungi_OTU000091	Ascomycota	Eurotiomycetes	Chaetothyriales	Herpotrichiellaceae	Exophiala	Exophiala_pisciphila	0	0
S2T	S2	Top	fungi_OTU000092	Mucoromycota	Mucoromycetes	Mucorales	Mucoraceae	Mucor	Mucor_hiemalis	0	0
S2T	S2	Top	fungi_OTU000093	Ascomycota	Sordariomycetes	Sordariales	Sordariales_fam_Incertae_sedis	Conlarium		0	0
S2T	S2	Top	fungi_OTU000094	Ascomycota	Dothideomycetes					0	0
S2T	S2	Top	fungi_OTU000095	Mortierellomycota	Mortierellomycetes	Mortierellales	Mortierellaceae	Mortierella	Mortierella_nantahalensis	0	0
S2T	S2	Top	fungi_OTU000097	Ascomycota						0	0
S2T	S2	Top	fungi_OTU000098	Ascomycota	Eurotiomycetes	Chaetothyriales				0	0
S2T	S2	Top	fungi_OTU000099	Mortierellomycota	Mortierellomycetes	Mortierellales	Mortierellaceae	Mortierella		0	0
S2T	S2	Top	fungi_OTU000101							0	0
S2T	S2	Top	fungi_OTU000102	Ascomycota	Sordariomycetes					0	0
S2T	S2	Top	fungi_OTU000103	Mucoromycota	Umbelopsidomycetes	Umbelopsidales	Umbelopsidaceae	Umbelopsis	Umbelopsis_vinacea	0	0
S2T	S2	Top	fungi_OTU000104	Ascomycota	Sordariomycetes	Hypocreales	Hypocreales_fam_Incertae_sedis	Sarocladium	Sarocladium_kiliense	0	0
S2T	S2	Top	fungi_OTU000105	Ascomycota	Sordariomycetes	Sordariales	Chaetomiaceae	Zopfiella		0	0
S2T	S2	Top	fungi_OTU000106	Basidiomycota	Malasseziomycetes	Malasseziales	Malasseziaceae	Malassezia	Malassezia_globosa	0	0
S2T	S2	Top	fungi_OTU000108	Ascomycota	Dothideomycetes	Pleosporales	Cucurbitariaceae	Pyrenochaetopsis		0	0
S2T	S2	Top	fungi_OTU000109	Ascomycota	Eurotiomycetes	Eurotiales	Aspergillaceae	Aspergillus	Aspergillus_sydowii	0	0
S2T	S2	Top	fungi_OTU000110	Ascomycota	Pezizomycetes	Pezizales	Ascobolaceae			0	0
S2T	S2	Top	fungi_OTU000111	Glomeromycota	Glomeromycetes	Glomerales	Glomeraceae	Rhizophagus	Rhizophagus_clarus	0	0
S2T	S2	Top	fungi_OTU000112	Ascomycota	Saccharomycetes	Saccharomycetales	Saccharomycetales_fam_Incertae_sedis	Candida	Candida_solani	0	0
S2T	S2	Top	fungi_OTU000113	Ascomycota	Sordariomycetes	Sordariales	Lasiosphaeriaceae	Podospora	Podospora_communis	0	0
S2T	S2	Top	fungi_OTU000114	Basidiomycota	Agaricomycetes	Agaricales				0	0
S2T	S2	Top	fungi_OTU000115	Calcarisporiellomycota	Calcarisporiellomycetes	Calcarisporiellales	Calcarisporiellaceae	Calcarisporiella		0	0
S2T	S2	Top	fungi_OTU000116	Ascomycota	Dothideomycetes	Pleosporales	Sporormiaceae	Preussia	Preussia_pilosella	0	0
S2T	S2	Top	fungi_OTU000117	Basidiomycota	Agaricomycetes	Trechisporales	Hydnodontaceae	Trechispora		0	0
S2T	S2	Top	fungi_OTU000118	Basidiomycota	Agaricomycetes	Phallales	Clathraceae	Ileodictyon	Ileodictyon_gracile	0	0
S2T	S2	Top	fungi_OTU000119	Ascomycota	Sordariomycetes	Hypocreales	Hypocreaceae	Trichoderma		0	0
S2T	S2	Top	fungi_OTU000120	Basidiomycota	Agaricomycetes	Agaricales	Agaricaceae	Coprinus	Coprinus_cordisporus	0	0
S2T	S2	Top	fungi_OTU000121	Basidiomycota	Ustilaginomycetes	Ustilaginales	Ustilaginaceae	Sporisorium	Sporisorium_scitamineum	0	0
S2T	S2	Top	fungi_OTU000122	Mucoromycota	Mucoromycetes	Mucorales	Rhizopodaceae	Rhizopus	Rhizopus_arrhizus	0	0
S2T	S2	Top	fungi_OTU000123							0	0
S2T	S2	Top	fungi_OTU000124	Ascomycota	Sordariomycetes	Microascales				0	0
S2T	S2	Top	fungi_OTU000125	Basidiomycota	Geminibasidiomycetes	Geminibasidiales	Geminibasidiaceae	Geminibasidium		0	0
S2T	S2	Top	fungi_OTU000126	Basidiomycota	Agaricomycetes	Polyporales	Ganodermataceae	Ganoderma	Ganoderma_applanatum	0	0
S2T	S2	Top	viridiplantae_OTU000127	Anthophyta	Eudicotyledonae	Apiales	Apiaceae	Aegopodium	Aegopodium_podagraria	0	0
S2T	S2	Top	fungi_OTU000128	Ascomycota	Sordariomycetes					0	0
S2T	S2	Top	fungi_OTU000129	Ascomycota	Eurotiomycetes	Eurotiales	Trichocomaceae	Talaromyces	Talaromyces_aculeatus	0	0
S2T	S2	Top	fungi_OTU000130	Basidiomycota	Tremellomycetes	Filobasidiales	Piskurozymaceae	Solicoccozyma	Solicoccozyma_terricola	0	0
S2T	S2	Top	fungi_OTU000131	Ascomycota	Sordariomycetes					0	0
S2T	S2	Top	fungi_OTU000132	Glomeromycota	Glomeromycetes	Glomerales	Glomeraceae	Rhizophagus	Rhizophagus_clarus	0	0
S2T	S2	Top	fungi_OTU000133	Basidiomycota	Tremellomycetes	Filobasidiales	Filobasidiaceae	Filobasidium		0	0
S2T	S2	Top	fungi_OTU000134	Ascomycota	Pezizomycetes	Pezizales	Pezizaceae	Iodophanus		0	0
S2T	S2	Top	fungi_OTU000135	Ascomycota	Dothideomycetes	Pleosporales	Sporormiaceae	Preussia	Preussia_terricola	0	0
S2T	S2	Top	fungi_OTU000136	Mortierellomycota	Mortierellomycetes	Mortierellales	Mortierellaceae	Mortierella	Mortierella_cystojenkinii	0	0
S2T	S2	Top	fungi_OTU000137	Ascomycota	Sordariomycetes	Hypocreales	Stachybotryaceae	Stachybotrys	Stachybotrys_chartarum	0	0
S2T	S2	Top	fungi_OTU000138	Ascomycota	Sordariomycetes					0	0
S2T	S2	Top	fungi_OTU000139							0	0
S2T	S2	Top	fungi_OTU000140	Ascomycota	Dothideomycetes	Pleosporales	Didymellaceae			0	0
S2T	S2	Top	fungi_OTU000141	Ascomycota						0	0
S2T	S2	Top	fungi_OTU000142	Ascomycota	Pezizomycetes	Pezizales	Pezizaceae	Iodophanus		0	0
S2T	S2	Top	fungi_OTU000143	Ascomycota						0	0
S2T	S2	Top	fungi_OTU000144	Basidiomycota	Tremellomycetes	Trichosporonales	Trichosporonaceae	Apiotrichum	Apiotrichum_sporotrichoides	0	0
S2T	S2	Top	fungi_OTU000146	Ascomycota	Sordariomycetes	Sordariales	Chaetomiaceae	Chaetomium		0	0
S2T	S2	Top	fungi_OTU000147	Ascomycota	Eurotiomycetes	Chaetothyriales	Herpotrichiellaceae			0	0
S2T	S2	Top	fungi_OTU000148	Mucoromycota	Mucoromycetes	Mucorales	Cunninghamellaceae	Gongronella	Gongronella_butleri	0	0
S2T	S2	Top	fungi_OTU000149	Basidiomycota	Tremellomycetes	Tremellales	Tremellaceae	Cryptococcus	Cryptococcus_uniguttulatus	0	0
S2T	S2	Top	fungi_OTU000150	Ascomycota	Sordariomycetes	Xylariales				0	0
S2T	S2	Top	fungi_OTU000152	Mucoromycota	Umbelopsidomycetes	Umbelopsidales	Umbelopsidaceae	Umbelopsis		0	0
S2T	S2	Top	fungi_OTU000153	Ascomycota						0	0
S2T	S2	Top	fungi_OTU000154							0	0
S2T	S2	Top	fungi_OTU000155							0	0
S2T	S2	Top	fungi_OTU000156	Ascomycota	Sordariomycetes	Sordariales	Lasiosphaeriaceae	Schizothecium	Schizothecium_inaequale	0	0
S2T	S2	Top	fungi_OTU000157	Basidiomycota	Agaricomycetes	Agaricales	Agaricaceae	Coprinus	Coprinus_cordisporus	0	0
S2T	S2	Top	fungi_OTU000158	Basidiomycota	Tremellomycetes	Cystofilobasidiales	Mrakiaceae			0	0
S2T	S2	Top	fungi_OTU000159	Ascomycota	Sordariomycetes					0	0
S2T	S2	Top	fungi_OTU000161	Basidiomycota	Agaricomycetes	Hymenochaetales	Schizoporaceae	Hyphodontia	Hyphodontia_microspora	0	0
S2T	S2	Top	fungi_OTU000162	Ascomycota	Sordariomycetes					0	0
S2T	S2	Top	fungi_OTU000163							0	0
S2T	S2	Top	viridiplantae_OTU000164	Anthophyta	Eudicotyledonae	Lamiales	Lamiaceae	Pogostemon	Pogostemon_heyneanus	0	0
S2T	S2	Top	fungi_OTU000165	Ascomycota	Sordariomycetes					0	0
S2T	S2	Top	fungi_OTU000166	Ascomycota						0	0
S2T	S2	Top	fungi_OTU000168	Ascomycota	Dothideomycetes	Pleosporales	Cucurbitariaceae	Pyrenochaetopsis		0	0
S2T	S2	Top	fungi_OTU000169	Ascomycota	Sordariomycetes					0	0
S2T	S2	Top	fungi_OTU000170	Basidiomycota	Agaricomycetes	Cantharellales	Ceratobasidiaceae			0	0
S2T	S2	Top	fungi_OTU000171	Ascomycota	Pezizomycetes	Pezizales	Ascodesmidaceae	Cephaliophora		0	0
S2T	S2	Top	fungi_OTU000172	Ascomycota	Dothideomycetes	Pleosporales	Pyrenochaetopsidaceae	Neopyrenochaeta		0	0
S2T	S2	Top	fungi_OTU000173	Ascomycota	Eurotiomycetes	Chaetothyriales	Herpotrichiellaceae	Exophiala		0	0
S2T	S2	Top	fungi_OTU000174	Basidiomycota						0	0
S2T	S2	Top	fungi_OTU000175							0	0
S2T	S2	Top	fungi_OTU000176	Ascomycota						0	0
S2T	S2	Top	fungi_OTU000177	Ascomycota	Eurotiomycetes	Eurotiales	Aspergillaceae	Aspergillus	Aspergillus_gracilis	0	0
S2T	S2	Top	fungi_OTU000178	Basidiomycota	Agaricomycetes	Polyporales	Meruliaceae	Megasporia	Megasporia_guangdongensis	0	0
S2T	S2	Top	fungi_OTU000179	Ascomycota	Sordariomycetes	Hypocreales	Hypocreales_fam_Incertae_sedis	Acremonium	Acremonium_polychromum	0	0
S2T	S2	Top	fungi_OTU000180	Basidiomycota	Tremellomycetes	Tremellales	Bulleribasidiaceae	Dioszegia	Dioszegia_zsoltii_var_yunnanensis	0	0
S2T	S2	Top	fungi_OTU000181	Basidiomycota	Tremellomycetes	Filobasidiales	Filobasidiaceae	Naganishia		0	0
S2T	S2	Top	fungi_OTU000182	Ascomycota	Saccharomycetes	Saccharomycetales				0	0
S2T	S2	Top	fungi_OTU000183							0	0
S2T	S2	Top	fungi_OTU000184	Basidiomycota	Agaricomycetes	Hymenochaetales	Hymenochaetaceae	Hymenochaete	Hymenochaete_murina	0	0
S2T	S2	Top	fungi_OTU000185	Ascomycota	Sordariomycetes	Hypocreales	Nectriaceae	Fusarium		0	0
S2T	S2	Top	fungi_OTU000186	Ascomycota	Sordariomycetes	Trichosphaeriales	Trichosphaeriaceae	Nigrospora	Nigrospora_oryzae	0	0
S2T	S2	Top	fungi_OTU000187	Ascomycota	Sordariomycetes	Hypocreales	Nectriaceae	Penicillifer	Penicillifer_diparietisporus	0	0
S2T	S2	Top	fungi_OTU000188	Basidiomycota	Agaricomycetes	Hymenochaetales	Hymenochaetales_fam_Incertae_sedis	Resinicium	Resinicium_saccharicola	0	0
S2T	S2	Top	fungi_OTU000189	Ascomycota	Sordariomycetes	Sordariales	Chaetomiaceae	Zopfiella		0	0
S2T	S2	Top	fungi_OTU000190	Basidiomycota	Tremellomycetes	Trichosporonales	Trichosporonaceae	Apiotrichum	Apiotrichum_scarabaeorum	0	0
S2T	S2	Top	fungi_OTU000191	Ascomycota	Sordariomycetes					0	0
S2T	S2	Top	fungi_OTU000192	Basidiomycota	Agaricomycetes	Polyporales	Polyporaceae	Trametes	Trametes_hirsuta	0	0
S2T	S2	Top	fungi_OTU000193	Ascomycota	Sordariomycetes	Hypocreales	Hypocreales_fam_Incertae_sedis	Acremonium	Acremonium_hyalinulum	0	0
S2T	S2	Top	fungi_OTU000194	Ascomycota	Sordariomycetes	Diaporthales	Diaporthaceae	Diaporthe		0	0
S2T	S2	Top	fungi_OTU000195							0	0
S2T	S2	Top	fungi_OTU000196	Ascomycota	Dothideomycetes	Pleosporales				0	0
S2T	S2	Top	fungi_OTU000197							0	0
S2T	S2	Top	fungi_OTU000198	Ascomycota	Saccharomycetes	Saccharomycetales	Saccharomycetales_fam_Incertae_sedis	Candida		0	0
S2T	S2	Top	fungi_OTU000199	Basidiomycota	Spiculogloeomycetes	Spiculogloeales	Spiculogloeaceae	Phyllozyma		0	0
S2T	S2	Top	fungi_OTU000200	Ascomycota	Sordariomycetes	Xylariales				0	0
S2T	S2	Top	fungi_OTU000201							0	0
S2T	S2	Top	fungi_OTU000202	Ascomycota	Sordariomycetes	Sordariales	Chaetomiaceae			0	0
S2T	S2	Top	fungi_OTU000204							0	0
S2T	S2	Top	fungi_OTU000205	Ascomycota	Dothideomycetes	Pleosporales	Thyridariaceae	Roussoella		0	0
S2T	S2	Top	fungi_OTU000206	Basidiomycota	Malasseziomycetes	Malasseziales	Malasseziaceae	Malassezia	Malassezia_furfur	0	0
S2T	S2	Top	fungi_OTU000208	Ascomycota	Sordariomycetes	Chaetosphaeriales	Chaetosphaeriaceae	Dictyochaeta	Dictyochaeta_siamensis	0	0
S2T	S2	Top	fungi_OTU000209	Mortierellomycota	Mortierellomycetes	Mortierellales				0	0
S2T	S2	Top	fungi_OTU000210	Basidiomycota	Agaricomycetes					0	0
S2T	S2	Top	fungi_OTU000211	Ascomycota	Dothideomycetes	Pleosporales	Phaeosphaeriaceae	Setophoma	Setophoma_yingyisheniae	0	0
S2T	S2	Top	fungi_OTU000213	Ascomycota	Dothideomycetes	Pleosporales	Didymosphaeriaceae	Paraphaeosphaeria	Paraphaeosphaeria_neglecta	0	0
S2T	S2	Top	fungi_OTU000214	Ascomycota	Sordariomycetes					0	0
S2T	S2	Top	fungi_OTU000215	Ascomycota	Eurotiomycetes	Eurotiales	Aspergillaceae	Aspergillus		0	0
S2T	S2	Top	fungi_OTU000216							0	0
S2T	S2	Top	fungi_OTU000218	Ascomycota	Sordariomycetes	Sordariales	Sordariales_fam_Incertae_sedis	Conlarium		0	0
S2T	S2	Top	fungi_OTU000219							0	0
S2T	S2	Top	fungi_OTU000220	Ascomycota	Sordariomycetes	Sordariales	Lasiosphaeriaceae			0	0
S2T	S2	Top	fungi_OTU000221	Ascomycota	Sordariomycetes					0	0
S2T	S2	Top	fungi_OTU000222	Ascomycota	Sordariomycetes	Xylariales				0	0
S2T	S2	Top	fungi_OTU000223	Basidiomycota	Agaricostilbomycetes	Agaricostilbales	Agaricostilbaceae	Sterigmatomyces	Sterigmatomyces_halophilus	0	0
S2T	S2	Top	fungi_OTU000224							0	0
S2T	S2	Top	fungi_OTU000225	Ascomycota	Sordariomycetes	Sordariales				0	0
S2T	S2	Top	fungi_OTU000228	Basidiomycota	Agaricomycetes	Phallales	Phallaceae	Phallus	Phallus_impudicus	0	0
S2T	S2	Top	fungi_OTU000229	Ascomycota	Sordariomycetes					0	0
S2T	S2	Top	fungi_OTU000230	Basidiomycota	Agaricomycetes	Auriculariales	Hyaloriaceae	Myxarium		0	0
S2T	S2	Top	fungi_OTU000231	Ascomycota	Sordariomycetes					0	0
S2T	S2	Top	fungi_OTU000232	Ascomycota	Sordariomycetes	Chaetosphaeriales	Chaetosphaeriaceae	Dinemasporium		0	0
S2T	S2	Top	fungi_OTU000233	Ascomycota	Sordariomycetes					0	0
S2T	S2	Top	fungi_OTU000234	Basidiomycota	Agaricomycetes	Hymenochaetales	Schizoporaceae	Hyphodontia	Hyphodontia_rhizomorpha	0	0
S2T	S2	Top	fungi_OTU000235	Ascomycota	Dothideomycetes	Pleosporales	Cucurbitariaceae			0	0
S2T	S2	Top	fungi_OTU000236	Ascomycota						0	0
S2T	S2	Top	fungi_OTU000237	Mucoromycota	Mucoromycetes	Mucorales	Mucoraceae	Actinomucor	Actinomucor_elegans	0	0
S2T	S2	Top	fungi_OTU000238	Ascomycota	Sordariomycetes	Hypocreales	Clavicipitaceae	Metarhizium		0	0
S2T	S2	Top	fungi_OTU000239							0	0
S2T	S2	Top	fungi_OTU000240	Basidiomycota	Agaricomycetes	Agaricales	Psathyrellaceae	Coprinellus	Coprinellus_disseminatus	0	0
S2T	S2	Top	fungi_OTU000241							0	0
S2T	S2	Top	fungi_OTU000242	Ascomycota	Lecanoromycetes					0	0
S2T	S2	Top	fungi_OTU000243	Ascomycota						0	0
S2T	S2	Top	fungi_OTU000244	Ascomycota	Leotiomycetes	Helotiales				0	0
S2T	S2	Top	fungi_OTU000245	Ascomycota	Sordariomycetes	Hypocreales	Nectriaceae			0	0
S2T	S2	Top	fungi_OTU000246	Basidiomycota	Agaricomycetes	Agaricales	Marasmiaceae			0	0
S2T	S2	Top	fungi_OTU000247							0	0
S2T	S2	Top	fungi_OTU000248	Ascomycota	Eurotiomycetes	Onygenales	Onygenales_fam_Incertae_sedis	Chrysosporium	Chrysosporium_merdarium	0	0
S2T	S2	Top	fungi_OTU000249	Basidiomycota	Agaricomycetes	Agaricales	Entolomataceae	Entoloma		0	0
S3T	S3	Top	bacteria_OTU000019	Firmicutes	Bacilli	Lactobacillales	Enterococcaceae	Enterococcus		4	3.07675
S3T	S3	Top	fungi_OTU000088	Basidiomycota	Agaricomycetes	Russulales	Peniophoraceae	Peniophora	Peniophora_lycii	7	5.56959
S3T	S3	Top	bacteria_OTU000004	Firmicutes	Bacilli	Bacillales	Bacillaceae	Bacillus		7	5.6209
S3T	S3	Top	bacteria_OTU000008	Proteobacteria	Gammaproteobacteria	Xanthomonadales	Xanthomonadaceae	Stenotrophomonas		9	7.16612
S3T	S3	Top	bacteria_OTU000006	Proteobacteria	Gammaproteobacteria	Enterobacterales	Erwiniaceae	Pantoea	Pantoea_ananatis_PA13	3	2.42856
S3T	S3	Top	fungi_OTU000039	Ascomycota	Sordariomycetes	Hypocreales	Nectriaceae	Fusarium		7	5.89024
S3T	S3	Top	bacteria_OTU000001	Proteobacteria	Gammaproteobacteria	Enterobacterales	Enterobacteriaceae	Cedecea	Cedecea_neteri	6	5.10218
S3T	S3	Top	bacteria_OTU000018	Proteobacteria	Gammaproteobacteria	Enterobacterales	Morganellaceae	Providencia		6	4.98997
S3T	S3	Top	bacteria_OTU000040	Proteobacteria	Gammaproteobacteria	Burkholderiales	Comamonadaceae	Comamonas	Comamonas_koreensis	6	4.86912
S3T	S3	Top	fungi_OTU000011	Ascomycota	Sordariomycetes	Xylariales	Apiosporaceae	Arthrinium	Arthrinium_jiangxiense	4	3.16578
S3T	S3	Top	bacteria_OTU000002	Proteobacteria	Gammaproteobacteria	Enterobacterales	Yersiniaceae	Serratia		2	1.57143
S3T	S3	Top	fungi_OTU000045	Ascomycota	Saccharomycetes	Saccharomycetales	Saccharomycetales_fam_Incertae_sedis	Candida	Candida_solani	1	0.71429
S3T	S3	Top	fungi_OTU000002	Ascomycota	Saccharomycetes	Saccharomycetales	Saccharomycetales_fam_Incertae_sedis	Candida		1	0.71028
S3T	S3	Top	fungi_OTU000003	Ascomycota	Dothideomycetes	Capnodiales	Cladosporiaceae	Cladosporium	Cladosporium_delicatulum	1	0.71028
S3T	S3	Top	bacteria_OTU000014	Firmicutes	Bacilli	Lactobacillales	Streptococcaceae	Lactococcus		1	0.84559
S3T	S3	Top	fungi_OTU000048	Basidiomycota	Malasseziomycetes	Malasseziales	Malasseziaceae	Malassezia	Malassezia_globosa	3	2.48222
S3T	S3	Top	fungi_OTU000005							2	1.67199
S3T	S3	Top	bacteria_OTU000003	Proteobacteria	Gammaproteobacteria	Enterobacterales	Erwiniaceae	Pantoea	Pantoea_sp_PSNIH1	4	3.25035
S3T	S3	Top	fungi_OTU000066	Ascomycota	Dothideomycetes	Pleosporales	Cucurbitariaceae	Pyrenochaeta		2	1.6536
S3T	S3	Top	bacteria_OTU000007	Firmicutes	Bacilli	Lactobacillales	Leuconostocaceae	Weissella	Weissella_ghanensis	1	0.86249
S3T	S3	Top	fungi_OTU000033	Ascomycota	Sordariomycetes	Hypocreales	Nectriaceae			2	1.54561
S3T	S3	Top	fungi_OTU000031	Ascomycota	Saccharomycetes	Saccharomycetales	Saccharomycetaceae	Issatchenkia	Issatchenkia_orientalis	5	3.73999
S3T	S3	Top	fungi_OTU000010	Basidiomycota	Malasseziomycetes	Malasseziales	Malasseziaceae	Malassezia	Malassezia_restricta	3	2.41701
S3T	S3	Top	fungi_OTU000006	Ascomycota	Sordariomycetes	Xylariales	Apiosporaceae	Arthrinium	Arthrinium_malaysianum	3	2.5529
S3T	S3	Top	bacteria_OTU000024	Proteobacteria	Gammaproteobacteria	Enterobacterales				4	3.17199
S3T	S3	Top	fungi_OTU000109	Ascomycota	Eurotiomycetes	Eurotiales	Aspergillaceae	Aspergillus	Aspergillus_sydowii	2	1.63663
S3T	S3	Top	fungi_OTU000192	Basidiomycota	Agaricomycetes	Polyporales	Polyporaceae	Trametes	Trametes_hirsuta	1	1
S3T	S3	Top	fungi_OTU000206	Basidiomycota	Malasseziomycetes	Malasseziales	Malasseziaceae	Malassezia	Malassezia_furfur	1	1
S3T	S3	Top	fungi_OTU000004	Ascomycota						3	2.16668
S3T	S3	Top	fungi_OTU000008							1	0.83834
S3T	S3	Top	fungi_OTU000040							2	1.72458
S3T	S3	Top	bacteria_OTU000012	Proteobacteria	Gammaproteobacteria	Burkholderiales	Comamonadaceae			1	0.78571
S3T	S3	Top	bacteria_OTU000017	Proteobacteria	Alphaproteobacteria	Rickettsiales	Mitochondria			4	3.04079
S3T	S3	Top	bacteria_OTU000005	Proteobacteria	Gammaproteobacteria	Pseudomonadales	Pseudomonadaceae	Pseudomonas		2	1.42858
S3T	S3	Top	fungi_OTU000028	Ascomycota	Sordariomycetes	Sordariales	Chaetomiaceae	Botryotrichum	Botryotrichum_atrogriseum	3	2.41291
S3T	S3	Top	fungi_OTU000053	Basidiomycota	Agaricomycetes	Agaricales	Psathyrellaceae	Coprinellus		3	2.58058
S3T	S3	Top	fungi_OTU000001	Ascomycota	Saccharomycetes	Saccharomycetales	Saccharomycetales_fam_Incertae_sedis	Candida	Candida_solani	2	1.53296
S3T	S3	Top	fungi_OTU000221	Ascomycota	Sordariomycetes					2	2
S3T	S3	Top	fungi_OTU000144	Basidiomycota	Tremellomycetes	Trichosporonales	Trichosporonaceae	Apiotrichum	Apiotrichum_sporotrichoides	2	2
S3T	S3	Top	fungi_OTU000063	Basidiomycota	Malasseziomycetes	Malasseziales	Malasseziaceae	Malassezia		2	2
S3T	S3	Top	bacteria_OTU000013	Proteobacteria	Gammaproteobacteria					1	0.71429
S3T	S3	Top	bacteria_OTU000009	Firmicutes	Bacilli	Lactobacillales	Streptococcaceae	Lactococcus	Lactococcus_raffinolactis	0	0
S3T	S3	Top	bacteria_OTU000010	Proteobacteria	Gammaproteobacteria	Pseudomonadales	Pseudomonadaceae	Pseudomonas		0	0
S3T	S3	Top	bacteria_OTU000011	Firmicutes	Bacilli	Exiguobacterales	Exiguobacteraceae	Exiguobacterium		0	0
S3T	S3	Top	bacteria_OTU000015							0	0
S3T	S3	Top	bacteria_OTU000016	Proteobacteria	Gammaproteobacteria	Burkholderiales	Burkholderiaceae	Burkholderia-Caballeronia-Paraburkholderia		0	0
S3T	S3	Top	bacteria_OTU000020	Proteobacteria	Gammaproteobacteria	Burkholderiales	Comamonadaceae			0	0
S3T	S3	Top	bacteria_OTU000021	Proteobacteria	Gammaproteobacteria					0	0
S3T	S3	Top	bacteria_OTU000022	Firmicutes	Bacilli	Bacillales	Bacillaceae	Bacillus		0	0
S3T	S3	Top	bacteria_OTU000023	Proteobacteria	Gammaproteobacteria	Burkholderiales	Oxalobacteraceae	Massilia		0	0
S3T	S3	Top	bacteria_OTU000025	Proteobacteria	Gammaproteobacteria	Burkholderiales	SC-I-84			0	0
S3T	S3	Top	bacteria_OTU000026	Proteobacteria	Gammaproteobacteria	Burkholderiales	Oxalobacteraceae	Massilia		0	0
S3T	S3	Top	bacteria_OTU000027	Proteobacteria	Gammaproteobacteria	Pseudomonadales	Moraxellaceae	Acinetobacter		0	0
S3T	S3	Top	bacteria_OTU000028	Bacteroidota	Bacteroidia	Flavobacteriales	Weeksellaceae	Chryseobacterium		0	0
S3T	S3	Top	bacteria_OTU000029	Firmicutes	Bacilli	Lactobacillales	Leuconostocaceae	Weissella		0	0
S3T	S3	Top	bacteria_OTU000030	Chloroflexi	AD3					0	0
S3T	S3	Top	bacteria_OTU000031	Proteobacteria	Gammaproteobacteria	Burkholderiales	Burkholderiaceae	Burkholderia-Caballeronia-Paraburkholderia		0	0
S3T	S3	Top	bacteria_OTU000032	Proteobacteria	Gammaproteobacteria	Enterobacterales	Enterobacteriaceae			0	0
S3T	S3	Top	bacteria_OTU000033	Acidobacteriota	Acidobacteriae	Acidobacteriales				0	0
S3T	S3	Top	bacteria_OTU000034	Firmicutes	Bacilli	Paenibacillales	Paenibacillaceae	Paenibacillus		0	0
S3T	S3	Top	bacteria_OTU000035	Bacteroidota	Bacteroidia	Flavobacteriales	Weeksellaceae	Elizabethkingia		0	0
S3T	S3	Top	bacteria_OTU000036	Firmicutes	Bacilli	Bacillales	Planococcaceae	Lysinibacillus		0	0
S3T	S3	Top	bacteria_OTU000037	Proteobacteria	Alphaproteobacteria	Sphingomonadales	Sphingomonadaceae	Sphingomonas	Sphingomonas_astaxanthinifaciens	0	0
S3T	S3	Top	bacteria_OTU000038	Firmicutes	Bacilli					0	0
S3T	S3	Top	bacteria_OTU000039	Firmicutes	Bacilli	Staphylococcales	Staphylococcaceae	Staphylococcus		0	0
S3T	S3	Top	bacteria_OTU000041	Firmicutes	Bacilli					0	0
S3T	S3	Top	bacteria_OTU000042	Firmicutes	Bacilli	Paenibacillales	Paenibacillaceae	Paenibacillus	Paenibacillus_barcinonensis	0	0
S3T	S3	Top	bacteria_OTU000043	Proteobacteria	Alphaproteobacteria	Rhizobiales	Xanthobacteraceae	Bradyrhizobium	Bradyrhizobium_elkanii	0	0
S3T	S3	Top	bacteria_OTU000044	Firmicutes	Bacilli	Bacillales	Bacillaceae	Bacillus		0	0
S3T	S3	Top	bacteria_OTU000045	Proteobacteria	Gammaproteobacteria	Burkholderiales	Burkholderiaceae	Burkholderia-Caballeronia-Paraburkholderia		0	0
S3T	S3	Top	bacteria_OTU000046	Proteobacteria	Gammaproteobacteria	Burkholderiales	Burkholderiaceae	Burkholderia-Caballeronia-Paraburkholderia	Paraburkholderia_phenazinium	0	0
S3T	S3	Top	bacteria_OTU000047	Acidobacteriota	Acidobacteriae	Acidobacteriales	Acidobacteriaceae_Subgroup_1			0	0
S3T	S3	Top	bacteria_OTU000048	Proteobacteria	Gammaproteobacteria	Burkholderiales	Oxalobacteraceae			0	0
S3T	S3	Top	bacteria_OTU000049	Actinobacteriota	Actinobacteria	Micrococcales	Micrococcaceae	Arthrobacter		0	0
S3T	S3	Top	bacteria_OTU000050	Proteobacteria	Alphaproteobacteria	Rhizobiales	Xanthobacteraceae	Bradyrhizobium		0	0
S3T	S3	Top	bacteria_OTU000051	Proteobacteria	Alphaproteobacteria	Sphingomonadales	Sphingomonadaceae	Sphingomonas	Sphingomonas_sp_LP8	0	0
S3T	S3	Top	bacteria_OTU000052	Actinobacteriota	Thermoleophilia	Gaiellales				0	0
S3T	S3	Top	bacteria_OTU000053	Chloroflexi	AD3					0	0
S3T	S3	Top	bacteria_OTU000054	Proteobacteria	Gammaproteobacteria	Burkholderiales	Comamonadaceae	Delftia	Delftia_tsuruhatensis	0	0
S3T	S3	Top	bacteria_OTU000055	Proteobacteria	Gammaproteobacteria	Pseudomonadales	Pseudomonadaceae	Pseudomonas		0	0
S3T	S3	Top	bacteria_OTU000056	Chloroflexi	AD3					0	0
S3T	S3	Top	bacteria_OTU000057							0	0
S3T	S3	Top	bacteria_OTU000058	Acidobacteriota	Acidobacteriae	Acidobacteriales				0	0
S3T	S3	Top	bacteria_OTU000059	Proteobacteria	Gammaproteobacteria	Burkholderiales	Burkholderiaceae	Burkholderia-Caballeronia-Paraburkholderia		0	0
S3T	S3	Top	bacteria_OTU000060	Proteobacteria	Gammaproteobacteria	Pseudomonadales	Pseudomonadaceae	Pseudomonas		0	0
S3T	S3	Top	bacteria_OTU000061	Actinobacteriota	Actinobacteria	Propionibacteriales	Nocardioidaceae	Nocardioides		0	0
S3T	S3	Top	bacteria_OTU000062	Proteobacteria	Gammaproteobacteria	Gammaproteobacteria_Incertae_Sedis	Unknown_Family	Acidibacter		0	0
S3T	S3	Top	bacteria_OTU000063	Proteobacteria	Gammaproteobacteria	Burkholderiales	Burkholderiaceae	Ralstonia	Ralstonia_solanacearum	0	0
S3T	S3	Top	bacteria_OTU000064	Proteobacteria	Alphaproteobacteria	Rickettsiales	Mitochondria			0	0
S3T	S3	Top	bacteria_OTU000065							0	0
S3T	S3	Top	bacteria_OTU000066	Actinobacteriota	Thermoleophilia	Solirubrobacterales	Solirubrobacteraceae	Conexibacter		0	0
S3T	S3	Top	bacteria_OTU000067	Acidobacteriota	Acidobacteriae	Acidobacteriales				0	0
S3T	S3	Top	bacteria_OTU000068	Proteobacteria	Alphaproteobacteria	Rhizobiales	Xanthobacteraceae	Pseudolabrys		0	0
S3T	S3	Top	bacteria_OTU000069	Acidobacteriota	Acidobacteriae	Subgroup_2				0	0
S3T	S3	Top	bacteria_OTU000070	Firmicutes	Bacilli	Lactobacillales	Leuconostocaceae	Weissella	Weissella_ceti	0	0
S3T	S3	Top	bacteria_OTU000071	Proteobacteria	Alphaproteobacteria	Rhizobiales	Beijerinckiaceae	Methylobacterium-Methylorubrum		0	0
S3T	S3	Top	bacteria_OTU000072	Actinobacteriota	Actinobacteria	Micrococcales	Micrococcaceae	Glutamicibacter	Glutamicibacter_nicotianae	0	0
S3T	S3	Top	bacteria_OTU000073	Proteobacteria	Gammaproteobacteria	Burkholderiales	SC-I-84			0	0
S3T	S3	Top	bacteria_OTU000074	Chloroflexi	AD3					0	0
S3T	S3	Top	bacteria_OTU000075	Chloroflexi	AD3					0	0
S3T	S3	Top	bacteria_OTU000076	Actinobacteriota	Acidimicrobiia	IMCC26256				0	0
S3T	S3	Top	bacteria_OTU000077	Bacteroidota	Bacteroidia	Flavobacteriales	Weeksellaceae	Chryseobacterium		0	0
S3T	S3	Top	bacteria_OTU000078	Proteobacteria	Gammaproteobacteria	Burkholderiales	Oxalobacteraceae			0	0
S3T	S3	Top	bacteria_OTU000079	Proteobacteria	Alphaproteobacteria	Rhizobiales	Xanthobacteraceae			0	0
S3T	S3	Top	bacteria_OTU000080	Bacteroidota	Bacteroidia	Flavobacteriales	Weeksellaceae	Chryseobacterium	Chryseobacterium_bovis	0	0
S3T	S3	Top	bacteria_OTU000081	Proteobacteria	Gammaproteobacteria	Xanthomonadales	Rhodanobacteraceae	Dyella		0	0
S3T	S3	Top	bacteria_OTU000082	Proteobacteria	Alphaproteobacteria	Rhizobiales	Rhizobiaceae	Allorhizobium-Neorhizobium-Pararhizobium-Rhizobium	Rhizobium_rhizogenes	0	0
S3T	S3	Top	bacteria_OTU000083	Acidobacteriota	Acidobacteriae	Acidobacteriales				0	0
S3T	S3	Top	bacteria_OTU000084	Proteobacteria	Alphaproteobacteria	Rhizobiales	Beijerinckiaceae	alphaI_cluster		0	0
S3T	S3	Top	bacteria_OTU000085	Chloroflexi	TK10	bacterium_Ellin6519				0	0
S3T	S3	Top	bacteria_OTU000086	Acidobacteriota	Acidobacteriae	Acidobacteriales				0	0
S3T	S3	Top	bacteria_OTU000087	Proteobacteria	Alphaproteobacteria	Rhizobiales	Rhizobiaceae	Mesorhizobium	Mesorhizobium_plurifarium	0	0
S3T	S3	Top	bacteria_OTU000088	Acidobacteriota	Acidobacteriae	Acidobacteriales				0	0
S3T	S3	Top	bacteria_OTU000089	Proteobacteria	Alphaproteobacteria	Rhizobiales	Rhizobiaceae	Allorhizobium-Neorhizobium-Pararhizobium-Rhizobium		0	0
S3T	S3	Top	bacteria_OTU000090	Firmicutes	Bacilli	Paenibacillales	Paenibacillaceae	Paenibacillus	Paenibacillus_pabuli	0	0
S3T	S3	Top	bacteria_OTU000091	Dependentiae	Babeliae	Babeliales	Vermiphilaceae			0	0
S3T	S3	Top	bacteria_OTU000092	Acidobacteriota	Acidobacteriae	Solibacterales	Solibacteraceae	Candidatus_Solibacter		0	0
S3T	S3	Top	bacteria_OTU000093	Actinobacteriota	Actinobacteria	Frankiales	Acidothermaceae	Acidothermus		0	0
S3T	S3	Top	bacteria_OTU000094	Proteobacteria	Alphaproteobacteria	Caulobacterales	Caulobacteraceae	Brevundimonas		0	0
S3T	S3	Top	bacteria_OTU000095	Acidobacteriota	Acidobacteriae	Acidobacteriales				0	0
S3T	S3	Top	bacteria_OTU000096	Bacteroidota	Bacteroidia	Flavobacteriales	Weeksellaceae	Chryseobacterium	Chryseobacterium_indologenes	0	0
S3T	S3	Top	bacteria_OTU000097	Proteobacteria	Alphaproteobacteria	Rhizobiales	Xanthobacteraceae			0	0
S3T	S3	Top	bacteria_OTU000098	Proteobacteria	Gammaproteobacteria	Burkholderiales	Oxalobacteraceae	Massilia	Massilia_timonae	0	0
S3T	S3	Top	bacteria_OTU000099	Proteobacteria	Alphaproteobacteria	Sphingomonadales	Sphingomonadaceae	Sphingomonas		0	0
S3T	S3	Top	bacteria_OTU000100	Acidobacteriota	Acidobacteriae	Acidobacteriales				0	0
S3T	S3	Top	bacteria_OTU000101	Verrucomicrobiota	Verrucomicrobiae	Pedosphaerales	Pedosphaeraceae	Ellin516		0	0
S3T	S3	Top	bacteria_OTU000102	Proteobacteria	Gammaproteobacteria	Enterobacterales	Enterobacteriaceae			0	0
S3T	S3	Top	bacteria_OTU000103	Proteobacteria	Gammaproteobacteria	Xanthomonadales	Rhodanobacteraceae	Chujaibacter		0	0
S3T	S3	Top	bacteria_OTU000104	Proteobacteria	Alphaproteobacteria	Sphingomonadales	Sphingomonadaceae	Sphingomonas	Sphingomonas_aquatilis	0	0
S3T	S3	Top	bacteria_OTU000105	Chloroflexi	Chloroflexia	Chloroflexales				0	0
S3T	S3	Top	bacteria_OTU000106	Acidobacteriota	Acidobacteriae	Acidobacteriales	Acidobacteriaceae_Subgroup_1	Occallatibacter		0	0
S3T	S3	Top	bacteria_OTU000107	Acidobacteriota	Acidobacteriae	Acidobacteriales	Koribacteraceae	Candidatus_Koribacter		0	0
S3T	S3	Top	bacteria_OTU000108	Acidobacteriota	Acidobacteriae	Acidobacteriales				0	0
S3T	S3	Top	bacteria_OTU000109	Proteobacteria	Alphaproteobacteria	Rhizobiales	KF-JG30-B3			0	0
S3T	S3	Top	bacteria_OTU000110	Acidobacteriota	Acidobacteriae	Acidobacteriales				0	0
S3T	S3	Top	bacteria_OTU000111	Chloroflexi	AD3					0	0
S3T	S3	Top	bacteria_OTU000112	Proteobacteria	Alphaproteobacteria	Rhizobiales	Beijerinckiaceae	Roseiarcus		0	0
S3T	S3	Top	bacteria_OTU000113	Proteobacteria	Alphaproteobacteria	Rickettsiales	Mitochondria			0	0
S3T	S3	Top	bacteria_OTU000114	Proteobacteria	Alphaproteobacteria	Rhizobiales	Xanthobacteraceae			0	0
S3T	S3	Top	bacteria_OTU000115	Actinobacteriota	Thermoleophilia	Gaiellales				0	0
S3T	S3	Top	bacteria_OTU000116	Actinobacteriota	Acidimicrobiia	IMCC26256				0	0
S3T	S3	Top	bacteria_OTU000117	Proteobacteria	Gammaproteobacteria	Gammaproteobacteria_Incertae_Sedis	Unknown_Family	Acidibacter		0	0
S3T	S3	Top	bacteria_OTU000118	Firmicutes	Bacilli	Lactobacillales	Streptococcaceae	Streptococcus	Streptococcus_lutetiensis	0	0
S3T	S3	Top	bacteria_OTU000119							0	0
S3T	S3	Top	bacteria_OTU000120	Firmicutes	Bacilli	Paenibacillales	Paenibacillaceae	Paenibacillus		0	0
S3T	S3	Top	bacteria_OTU000121	Proteobacteria	Alphaproteobacteria	Acetobacterales	Acetobacteraceae			0	0
S3T	S3	Top	bacteria_OTU000122	Proteobacteria	Alphaproteobacteria	Rhizobiales	Beijerinckiaceae	alphaI_cluster		0	0
S3T	S3	Top	bacteria_OTU000123	Dependentiae	Babeliae	Babeliales	Vermiphilaceae			0	0
S3T	S3	Top	bacteria_OTU000124	Proteobacteria	Gammaproteobacteria	Enterobacterales				0	0
S3T	S3	Top	bacteria_OTU000125	Proteobacteria	Alphaproteobacteria	Rhizobiales	Rhizobiaceae	Ochrobactrum		0	0
S3T	S3	Top	bacteria_OTU000126	Acidobacteriota	Acidobacteriae	Bryobacterales	Bryobacteraceae	Bryobacter		0	0
S3T	S3	Top	bacteria_OTU000127	Proteobacteria	Alphaproteobacteria	Rhizobiales	Xanthobacteraceae			0	0
S3T	S3	Top	bacteria_OTU000128	Acidobacteriota	Acidobacteriae	Subgroup_13				0	0
S3T	S3	Top	bacteria_OTU000129	Acidobacteriota	Acidobacteriae	Acidobacteriales				0	0
S3T	S3	Top	bacteria_OTU000130	Acidobacteriota	Acidobacteriae	Acidobacteriales	Acidobacteriaceae_Subgroup_1	Edaphobacter		0	0
S3T	S3	Top	bacteria_OTU000131	Firmicutes	Bacilli	Bacillales	Bacillaceae	Bacillus		0	0
S3T	S3	Top	bacteria_OTU000132							0	0
S3T	S3	Top	bacteria_OTU000133	Firmicutes	Bacilli					0	0
S3T	S3	Top	bacteria_OTU000134	Acidobacteriota	Acidobacteriae	Acidobacteriales				0	0
S3T	S3	Top	bacteria_OTU000135	Proteobacteria	Alphaproteobacteria	Reyranellales	Reyranellaceae	Reyranella		0	0
S3T	S3	Top	bacteria_OTU000136	Bdellovibrionota	Bdellovibrionia	Bacteriovoracales	Bacteriovoracaceae	Peredibacter		0	0
S3T	S3	Top	bacteria_OTU000137	Firmicutes	Bacilli					0	0
S3T	S3	Top	bacteria_OTU000138	Chloroflexi	Ktedonobacteria	Ktedonobacterales	Ktedonobacteraceae	FCPS473		0	0
S3T	S3	Top	bacteria_OTU000139	Deinococcota	Deinococci	Deinococcales	Trueperaceae	Truepera		0	0
S3T	S3	Top	bacteria_OTU000140	Chloroflexi	Ktedonobacteria	Ktedonobacterales	JG30-KF-AS9			0	0
S3T	S3	Top	bacteria_OTU000141	Acidobacteriota	Acidobacteriae	Subgroup_2				0	0
S3T	S3	Top	bacteria_OTU000142	Proteobacteria	Gammaproteobacteria	Burkholderiales	Chromobacteriaceae	Crenobacter		0	0
S3T	S3	Top	bacteria_OTU000143	Proteobacteria	Alphaproteobacteria	Sphingomonadales	Sphingomonadaceae	Sphingomonas		0	0
S3T	S3	Top	bacteria_OTU000144	Bacteroidota	Bacteroidia	Flavobacteriales	Flavobacteriaceae	Myroides		0	0
S3T	S3	Top	bacteria_OTU000145	Actinobacteriota	Thermoleophilia	Gaiellales				0	0
S3T	S3	Top	bacteria_OTU000146	Actinobacteriota	Actinobacteria	Propionibacteriales	Nocardioidaceae	Marmoricola		0	0
S3T	S3	Top	bacteria_OTU000147	Actinobacteriota	Acidimicrobiia					0	0
S3T	S3	Top	bacteria_OTU000148	Proteobacteria	Alphaproteobacteria	Rhizobiales	Beijerinckiaceae			0	0
S3T	S3	Top	bacteria_OTU000149	Acidobacteriota	Acidobacteriae	Bryobacterales	Bryobacteraceae	Bryobacter		0	0
S3T	S3	Top	bacteria_OTU000150	Firmicutes	Bacilli	Paenibacillales	Paenibacillaceae	Paenibacillus		0	0
S3T	S3	Top	bacteria_OTU000151	Chloroflexi	JG30-KF-CM66					0	0
S3T	S3	Top	bacteria_OTU000152	Actinobacteriota	Actinobacteria	Micrococcales	Micrococcaceae	Arthrobacter		0	0
S3T	S3	Top	bacteria_OTU000153	Chloroflexi	AD3					0	0
S3T	S3	Top	bacteria_OTU000154	Verrucomicrobiota	Verrucomicrobiae	Pedosphaerales	Pedosphaeraceae	Pedosphaera		0	0
S3T	S3	Top	bacteria_OTU000155	Proteobacteria	Alphaproteobacteria	Acetobacterales	Acetobacteraceae			0	0
S3T	S3	Top	bacteria_OTU000156	Actinobacteriota	Thermoleophilia	Solirubrobacterales	Solirubrobacteraceae			0	0
S3T	S3	Top	bacteria_OTU000157	Chloroflexi	AD3					0	0
S3T	S3	Top	bacteria_OTU000158	Proteobacteria	Gammaproteobacteria	Burkholderiales	Comamonadaceae	Ramlibacter	Ramlibacter_sp	0	0
S3T	S3	Top	bacteria_OTU000159	Acidobacteriota	Subgroup_5					0	0
S3T	S3	Top	bacteria_OTU000160	Proteobacteria	Gammaproteobacteria	Burkholderiales	Comamonadaceae			0	0
S3T	S3	Top	bacteria_OTU000161	Acidobacteriota	Acidobacteriae	Solibacterales	Solibacteraceae	Candidatus_Solibacter		0	0
S3T	S3	Top	bacteria_OTU000162	Chloroflexi	AD3					0	0
S3T	S3	Top	bacteria_OTU000163	Proteobacteria	Alphaproteobacteria	Sphingomonadales	Sphingomonadaceae	Sphingomonas	Sphingomonas_sp_Bg12ra	0	0
S3T	S3	Top	bacteria_OTU000164	Acidobacteriota	Acidobacteriae	Solibacterales	Solibacteraceae	Candidatus_Solibacter		0	0
S3T	S3	Top	bacteria_OTU000165	Actinobacteriota	Thermoleophilia	Gaiellales				0	0
S3T	S3	Top	bacteria_OTU000166	Chloroflexi	AD3					0	0
S3T	S3	Top	bacteria_OTU000167	Chloroflexi	Chloroflexia	Chloroflexales				0	0
S3T	S3	Top	bacteria_OTU000168	Acidobacteriota	Acidobacteriae	Solibacterales	Solibacteraceae	Candidatus_Solibacter		0	0
S3T	S3	Top	bacteria_OTU000169	Acidobacteriota	Acidobacteriae	Subgroup_2				0	0
S3T	S3	Top	bacteria_OTU000170	Actinobacteriota	Thermoleophilia	Gaiellales				0	0
S3T	S3	Top	bacteria_OTU000171	Acidobacteriota	Acidobacteriae	Subgroup_2				0	0
S3T	S3	Top	bacteria_OTU000172	Proteobacteria	Alphaproteobacteria	Caulobacterales	Caulobacteraceae			0	0
S3T	S3	Top	bacteria_OTU000173	Actinobacteriota	Actinobacteria	Frankiales	Frankiaceae	Jatrophihabitans	Jatrophihabitans_sp	0	0
S3T	S3	Top	bacteria_OTU000174	Chloroflexi	Ktedonobacteria	Ktedonobacterales	JG30-KF-AS9			0	0
S3T	S3	Top	bacteria_OTU000175	Chloroflexi	Ktedonobacteria	Ktedonobacterales	JG30-KF-AS9			0	0
S3T	S3	Top	bacteria_OTU000176	Proteobacteria	Alphaproteobacteria	Rhizobiales	Xanthobacteraceae			0	0
S3T	S3	Top	bacteria_OTU000177	Bacteroidota	Bacteroidia	Sphingobacteriales	envOPS_17	Tuber_borchii_symbiont_b-10RA		0	0
S3T	S3	Top	bacteria_OTU000178	Gemmatimonadota	Gemmatimonadetes	Gemmatimonadales	Gemmatimonadaceae			0	0
S3T	S3	Top	bacteria_OTU000179	Proteobacteria	Alphaproteobacteria	Sphingomonadales	Sphingomonadaceae	Ellin6055		0	0
S3T	S3	Top	bacteria_OTU000180	Proteobacteria	Alphaproteobacteria	Acetobacterales	Acetobacteraceae			0	0
S3T	S3	Top	bacteria_OTU000181	Acidobacteriota	Acidobacteriae	Acidobacteriales	Acidobacteriaceae_Subgroup_1	Edaphobacter		0	0
S3T	S3	Top	bacteria_OTU000182							0	0
S3T	S3	Top	bacteria_OTU000183	Acidobacteriota	Acidobacteriae	Solibacterales	Solibacteraceae	Candidatus_Solibacter		0	0
S3T	S3	Top	bacteria_OTU000184	Acidobacteriota	Acidobacteriae	Acidobacteriales	Acidobacteriaceae_Subgroup_1	Occallatibacter		0	0
S3T	S3	Top	bacteria_OTU000185	Proteobacteria	Alphaproteobacteria	Rhizobiales	Xanthobacteraceae			0	0
S3T	S3	Top	bacteria_OTU000186	Actinobacteriota	Actinobacteria	Corynebacteriales	Mycobacteriaceae	Mycobacterium		0	0
S3T	S3	Top	bacteria_OTU000187	Proteobacteria	Alphaproteobacteria	Rhizobiales	Xanthobacteraceae			0	0
S3T	S3	Top	bacteria_OTU000188	Proteobacteria	Gammaproteobacteria	Xanthomonadales	Xanthomonadaceae			0	0
S3T	S3	Top	bacteria_OTU000189	Acidobacteriota	Acidobacteriae	Bryobacterales	Bryobacteraceae	Bryobacter		0	0
S3T	S3	Top	bacteria_OTU000190	Actinobacteriota	Thermoleophilia	Gaiellales				0	0
S3T	S3	Top	bacteria_OTU000191	Proteobacteria	Gammaproteobacteria	Burkholderiales	A21b			0	0
S3T	S3	Top	bacteria_OTU000192	Proteobacteria	Gammaproteobacteria	Enterobacterales				0	0
S3T	S3	Top	bacteria_OTU000193	Acidobacteriota	Acidobacteriae	Subgroup_2				0	0
S3T	S3	Top	bacteria_OTU000194	Proteobacteria	Gammaproteobacteria	Burkholderiales	Oxalobacteraceae	Massilia		0	0
S3T	S3	Top	bacteria_OTU000195	Acidobacteriota	Acidobacteriae	Subgroup_2				0	0
S3T	S3	Top	bacteria_OTU000196	Firmicutes	Bacilli	Lactobacillales	Aerococcaceae	Aerococcus	Aerococcus_urinaeequi	0	0
S3T	S3	Top	bacteria_OTU000197	Acidobacteriota	Acidobacteriae	Subgroup_2				0	0
S3T	S3	Top	bacteria_OTU000198	Proteobacteria	Gammaproteobacteria	Xanthomonadales	Xanthomonadaceae			0	0
S3T	S3	Top	bacteria_OTU000199	Acidobacteriota	Acidobacteriae	Acidobacteriales				0	0
S3T	S3	Top	bacteria_OTU000200	Proteobacteria	Alphaproteobacteria	Sphingomonadales	Sphingomonadaceae	Sphingomonas		0	0
S3T	S3	Top	bacteria_OTU000201	Proteobacteria	Alphaproteobacteria	Sphingomonadales	Sphingomonadaceae	Sphingobium	Sphingobium_yanoikuyae	0	0
S3T	S3	Top	bacteria_OTU000202	Proteobacteria	Alphaproteobacteria	Micropepsales	Micropepsaceae			0	0
S3T	S3	Top	bacteria_OTU000203	Chloroflexi	Ktedonobacteria	Ktedonobacterales	JG30-KF-AS9			0	0
S3T	S3	Top	bacteria_OTU000204	Proteobacteria	Gammaproteobacteria	Burkholderiales	Comamonadaceae	Variovorax		0	0
S3T	S3	Top	bacteria_OTU000205	Proteobacteria	Gammaproteobacteria	Enterobacterales				0	0
S3T	S3	Top	bacteria_OTU000206	Acidobacteriota	Acidobacteriae	Solibacterales	Solibacteraceae	Candidatus_Solibacter		0	0
S3T	S3	Top	bacteria_OTU000207	Verrucomicrobiota	Verrucomicrobiae	Pedosphaerales	Pedosphaeraceae	ADurbBin063-1		0	0
S3T	S3	Top	bacteria_OTU000208	Acidobacteriota	Acidobacteriae	Bryobacterales	Bryobacteraceae	Bryobacter		0	0
S3T	S3	Top	bacteria_OTU000209	Acidobacteriota	Acidobacteriae	Solibacterales	Solibacteraceae	Candidatus_Solibacter		0	0
S3T	S3	Top	bacteria_OTU000210	Acidobacteriota	Acidobacteriae	Subgroup_13				0	0
S3T	S3	Top	bacteria_OTU000211	Armatimonadota	Fimbriimonadia	Fimbriimonadales	Fimbriimonadaceae			0	0
S3T	S3	Top	bacteria_OTU000212	Proteobacteria	Alphaproteobacteria	Caulobacterales	Caulobacteraceae	PMMR1		0	0
S3T	S3	Top	bacteria_OTU000213	Proteobacteria	Gammaproteobacteria	Aeromonadales	Aeromonadaceae	Tolumonas		0	0
S3T	S3	Top	bacteria_OTU000214	Actinobacteriota	Actinobacteria	Frankiales	Acidothermaceae	Acidothermus	bacterium_Ellin5129	0	0
S3T	S3	Top	bacteria_OTU000215	Acidobacteriota	Acidobacteriae	Acidobacteriales	Acidobacteriaceae_Subgroup_1	Acidipila		0	0
S3T	S3	Top	bacteria_OTU000216	Proteobacteria	Alphaproteobacteria	Caulobacterales	Caulobacteraceae	Brevundimonas		0	0
S3T	S3	Top	bacteria_OTU000217	Proteobacteria	Gammaproteobacteria	Burkholderiales	Oxalobacteraceae	Massilia		0	0
S3T	S3	Top	bacteria_OTU000218	Acidobacteriota	Subgroup_5					0	0
S3T	S3	Top	bacteria_OTU000219	Proteobacteria	Alphaproteobacteria	Reyranellales	Reyranellaceae	Reyranella		0	0
S3T	S3	Top	bacteria_OTU000220	Proteobacteria	Gammaproteobacteria	Burkholderiales	Nitrosomonadaceae	Ellin6067		0	0
S3T	S3	Top	bacteria_OTU000221	Proteobacteria	Alphaproteobacteria	Micropepsales	Micropepsaceae			0	0
S3T	S3	Top	bacteria_OTU000222	Proteobacteria	Gammaproteobacteria	Burkholderiales	Comamonadaceae	Tepidimonas		0	0
S3T	S3	Top	bacteria_OTU000223							0	0
S3T	S3	Top	bacteria_OTU000224	Actinobacteriota	Actinobacteria	Frankiales	Geodermatophilaceae			0	0
S3T	S3	Top	bacteria_OTU000225	Acidobacteriota	Acidobacteriae	Bryobacterales	Bryobacteraceae	Bryobacter		0	0
S3T	S3	Top	bacteria_OTU000226	Nitrospirota	Nitrospiria	Nitrospirales	Nitrospiraceae	Nitrospira		0	0
S3T	S3	Top	bacteria_OTU000227	Gemmatimonadota	Gemmatimonadetes	Gemmatimonadales	Gemmatimonadaceae	Roseisolibacter		0	0
S3T	S3	Top	bacteria_OTU000228	Acidobacteriota	Acidobacteriae	Solibacterales	Solibacteraceae	Candidatus_Solibacter		0	0
S3T	S3	Top	bacteria_OTU000229	Acidobacteriota	Acidobacteriae	Acidobacteriales	Acidobacteriaceae_Subgroup_1			0	0
S3T	S3	Top	bacteria_OTU000230	Chloroflexi	Ktedonobacteria	Ktedonobacterales	JG30-KF-AS9			0	0
S3T	S3	Top	bacteria_OTU000231	Proteobacteria	Alphaproteobacteria	Elsterales				0	0
S3T	S3	Top	bacteria_OTU000232	Actinobacteriota	Actinobacteria	Frankiales				0	0
S3T	S3	Top	bacteria_OTU000233	Chloroflexi	TK10					0	0
S3T	S3	Top	bacteria_OTU000234	Firmicutes	Bacilli	Bacillales	Planococcaceae	Psychrobacillus		0	0
S3T	S3	Top	bacteria_OTU000235	Bacteroidota	Bacteroidia	Flavobacteriales	Weeksellaceae	Empedobacter		0	0
S3T	S3	Top	bacteria_OTU000236	Actinobacteriota	Thermoleophilia	Gaiellales				0	0
S3T	S3	Top	bacteria_OTU000237	Proteobacteria	Gammaproteobacteria					0	0
S3T	S3	Top	bacteria_OTU000238	Proteobacteria	Alphaproteobacteria	Elsterales				0	0
S3T	S3	Top	bacteria_OTU000239	Proteobacteria	Gammaproteobacteria	Gammaproteobacteria_Incertae_Sedis	Unknown_Family	Candidatus_Ovatusbacter		0	0
S3T	S3	Top	bacteria_OTU000240	Acidobacteriota	Acidobacteriae	Subgroup_13				0	0
S3T	S3	Top	bacteria_OTU000241	Proteobacteria	Alphaproteobacteria	Rhizobiales	Beijerinckiaceae			0	0
S3T	S3	Top	bacteria_OTU000242	Actinobacteriota	Actinobacteria	Frankiales				0	0
S3T	S3	Top	bacteria_OTU000243	Acidobacteriota	Acidobacteriae					0	0
S3T	S3	Top	bacteria_OTU000244	Bdellovibrionota	Bdellovibrionia	Bdellovibrionales	Bdellovibrionaceae	Bdellovibrio		0	0
S3T	S3	Top	bacteria_OTU000245	Acidobacteriota	Acidobacteriae	Bryobacterales	Bryobacteraceae	Bryobacter		0	0
S3T	S3	Top	bacteria_OTU000246	Proteobacteria	Gammaproteobacteria	Burkholderiales	Comamonadaceae			0	0
S3T	S3	Top	bacteria_OTU000247	Planctomycetota	Phycisphaerae	Phycisphaerales	Phycisphaeraceae	SM1A02		0	0
S3T	S3	Top	bacteria_OTU000248	Chloroflexi	Ktedonobacteria	Ktedonobacterales	JG30-KF-AS9			0	0
S3T	S3	Top	bacteria_OTU000249	Proteobacteria	Alphaproteobacteria	Elsterales				0	0
S3T	S3	Top	bacteria_OTU000250	Bacteroidota	Bacteroidia	Flavobacteriales	Flavobacteriaceae	Flavobacterium		0	0
S3T	S3	Top	fungi_OTU000007	Ascomycota	Dothideomycetes	Dothideales				0	0
S3T	S3	Top	fungi_OTU000009	Ascomycota	Sordariomycetes					0	0
S3T	S3	Top	fungi_OTU000012	Ascomycota	Eurotiomycetes	Eurotiales	Aspergillaceae	Aspergillus		0	0
S3T	S3	Top	fungi_OTU000013	Ascomycota	Dothideomycetes	Pleosporales	Pleosporaceae	Alternaria		0	0
S3T	S3	Top	fungi_OTU000014	Mucoromycota	Mucoromycetes	Mucorales	Cunninghamellaceae	Gongronella	Gongronella_butleri	0	0
S3T	S3	Top	fungi_OTU000015	Ascomycota	Saccharomycetes	Saccharomycetales	Saccharomycetales_fam_Incertae_sedis	Candida	Candida_saitoana	0	0
S3T	S3	Top	fungi_OTU000016							0	0
S3T	S3	Top	fungi_OTU000017	Mucoromycota	Mucoromycetes	Mucorales	Mucoraceae	Mucor	Mucor_moelleri	0	0
S3T	S3	Top	fungi_OTU000018	Ascomycota	Dothideomycetes	Pleosporales				0	0
S3T	S3	Top	fungi_OTU000019	Ascomycota	Sordariomycetes	Sordariales	Chaetomiaceae			0	0
S3T	S3	Top	fungi_OTU000020							0	0
S3T	S3	Top	fungi_OTU000021	Basidiomycota	Agaricomycetes	Polyporales	Polyporaceae	Grammothele	Grammothele_lineata	0	0
S3T	S3	Top	fungi_OTU000022	Ascomycota						0	0
S3T	S3	Top	fungi_OTU000023	Ascomycota	Sordariomycetes	Hypocreales	Hypocreaceae	Trichoderma		0	0
S3T	S3	Top	fungi_OTU000024	Ascomycota	Dothideomycetes	Pleosporales	Didymellaceae	Epicoccum	Epicoccum_dendrobii	0	0
S3T	S3	Top	fungi_OTU000025	Basidiomycota	Malasseziomycetes	Malasseziales				0	0
S3T	S3	Top	fungi_OTU000026	Ascomycota	Eurotiomycetes	Eurotiales	Aspergillaceae	Penicillium		0	0
S3T	S3	Top	fungi_OTU000027	Ascomycota	Eurotiomycetes	Eurotiales	Aspergillaceae	Penicillium	Penicillium_expansum	0	0
S3T	S3	Top	fungi_OTU000029	Basidiomycota	Tremellomycetes					0	0
S3T	S3	Top	fungi_OTU000030	Ascomycota						0	0
S3T	S3	Top	fungi_OTU000032	Basidiomycota	Tremellomycetes	Tremellales	Tremellaceae	Cryptococcus	Cryptococcus_musci	0	0
S3T	S3	Top	fungi_OTU000034	Ascomycota						0	0
S3T	S3	Top	fungi_OTU000035	Ascomycota	Dothideomycetes	Pleosporales	Didymellaceae	Didymella	Didymella_microchlamydospora	0	0
S3T	S3	Top	viridiplantae_OTU000036	Anthophyta	Eudicotyledonae	Lamiales	Lamiaceae	Pogostemon	Pogostemon_cablin	0	0
S3T	S3	Top	fungi_OTU000037	Basidiomycota	Agaricomycetes	Agaricales	Psathyrellaceae	Psathyrella		0	0
S3T	S3	Top	fungi_OTU000038	Mucoromycota	Mucoromycetes	Mucorales	Mucoraceae	Mucor	Mucor_circinelloides	0	0
S3T	S3	Top	fungi_OTU000041	Ascomycota	Dothideomycetes	Capnodiales	Cladosporiaceae	Cladosporium	Cladosporium_halotolerans	0	0
S3T	S3	Top	fungi_OTU000042	Basidiomycota	Tremellomycetes	Tremellales	Trimorphomycetaceae	Saitozyma	Saitozyma_podzolica	0	0
S3T	S3	Top	fungi_OTU000043	Ascomycota	Saccharomycetes	Saccharomycetales	Debaryomycetaceae	Kurtzmaniella		0	0
S3T	S3	Top	fungi_OTU000044	Mortierellomycota	Mortierellomycetes	Mortierellales	Mortierellaceae	Mortierella	Mortierella_alpina	0	0
S3T	S3	Top	fungi_OTU000046	Ascomycota	Sordariomycetes					0	0
S3T	S3	Top	fungi_OTU000047	Mucoromycota	Umbelopsidomycetes	Umbelopsidales	Umbelopsidaceae	Umbelopsis	Umbelopsis_vinacea	0	0
S3T	S3	Top	fungi_OTU000049	Basidiomycota	Agaricomycetes	Polyporales	Ganodermataceae	Ganoderma	Ganoderma_sichuanense	0	0
S3T	S3	Top	fungi_OTU000050	Ascomycota	Sordariomycetes	Hypocreales	Nectriaceae	Fusarium		0	0
S3T	S3	Top	fungi_OTU000051	Ascomycota	Dothideomycetes	Botryosphaeriales	Phyllostictaceae			0	0
S3T	S3	Top	fungi_OTU000052							0	0
S3T	S3	Top	fungi_OTU000054	Ascomycota						0	0
S3T	S3	Top	fungi_OTU000055	Ascomycota	Saccharomycetes	Saccharomycetales	Saccharomycetales_fam_Incertae_sedis	Candida	Candida_solani	0	0
S3T	S3	Top	fungi_OTU000056	Basidiomycota	Agaricomycetes	Polyporales	Fomitopsidaceae	Antrodia	Antrodia_lalashana	0	0
S3T	S3	Top	fungi_OTU000057	Ascomycota	Pezizomycetes	Pezizales	Ascobolaceae			0	0
S3T	S3	Top	fungi_OTU000058	Ascomycota	Sordariomycetes	Xylariales	Apiosporaceae	Arthrinium	Arthrinium_rasikravindrae	0	0
S3T	S3	Top	fungi_OTU000059	Basidiomycota	Tremellomycetes	Filobasidiales	Filobasidiaceae	Filobasidium		0	0
S3T	S3	Top	fungi_OTU000060	Ascomycota	Eurotiomycetes	Eurotiales	Aspergillaceae	Penicillium		0	0
S3T	S3	Top	fungi_OTU000061	Basidiomycota	Tremellomycetes	Tremellales	Bulleribasidiaceae	Hannaella	Hannaella_kunmingensis	0	0
S3T	S3	Top	fungi_OTU000062	Ascomycota	Dothideomycetes	Pleosporales				0	0
S3T	S3	Top	fungi_OTU000064	Ascomycota	Sordariomycetes	Glomerellales	Glomerellaceae	Colletotrichum		0	0
S3T	S3	Top	fungi_OTU000065	Ascomycota	Sordariomycetes	Hypocreales	Stachybotryaceae	Stachybotrys		0	0
S3T	S3	Top	fungi_OTU000067	Basidiomycota	Malasseziomycetes	Malasseziales	Malasseziaceae	Malassezia	Malassezia_japonica	0	0
S3T	S3	Top	fungi_OTU000068	Mucoromycota	Mucoromycetes	Mucorales	Mucoraceae	Mucor	Mucor_circinelloides	0	0
S3T	S3	Top	fungi_OTU000069							0	0
S3T	S3	Top	fungi_OTU000070	Basidiomycota	Agaricomycetes	Agaricales	Schizophyllaceae	Schizophyllum	Schizophyllum_commune	0	0
S3T	S3	Top	fungi_OTU000071	Ascomycota	Dothideomycetes	Capnodiales	Mycosphaerellaceae	Septoria	Septoria_cretae	0	0
S3T	S3	Top	fungi_OTU000072	Basidiomycota	Tremellomycetes	Cystofilobasidiales	Cystofilobasidiaceae	Cystofilobasidium	Cystofilobasidium_infirmominiatum	0	0
S3T	S3	Top	fungi_OTU000073	Ascomycota						0	0
S3T	S3	Top	fungi_OTU000074	Ascomycota	Dothideomycetes	Botryosphaeriales	Botryosphaeriaceae	Pseudofusicoccum	Pseudofusicoccum_violaceum	0	0
S3T	S3	Top	fungi_OTU000075	Ascomycota	Dothideomycetes	Pleosporales	Pleosporales_fam_Incertae_sedis	Pseudorobillarda	Pseudorobillarda_phragmitis	0	0
S3T	S3	Top	fungi_OTU000076							0	0
S3T	S3	Top	fungi_OTU000077							0	0
S3T	S3	Top	fungi_OTU000078	Ascomycota	Sordariomycetes	Hypocreales	Bionectriaceae	Clonostachys	Clonostachys_miodochialis	0	0
S3T	S3	Top	fungi_OTU000079	Ascomycota	Sordariomycetes	Glomerellales	Plectosphaerellaceae	Plectosphaerella		0	0
S3T	S3	Top	fungi_OTU000080	Basidiomycota	Tremellomycetes	Tremellales	Rhynchogastremataceae	Papiliotrema		0	0
S3T	S3	Top	fungi_OTU000081	Ascomycota						0	0
S3T	S3	Top	fungi_OTU000082	Ascomycota	Leotiomycetes	Helotiales				0	0
S3T	S3	Top	fungi_OTU000083	Ascomycota	Sordariomycetes	Diaporthales	Diaporthaceae	Diaporthe		0	0
S3T	S3	Top	fungi_OTU000084	Ascomycota						0	0
S3T	S3	Top	fungi_OTU000085	Basidiomycota	Agaricomycetes					0	0
S3T	S3	Top	fungi_OTU000086	Ascomycota	Sordariomycetes					0	0
S3T	S3	Top	fungi_OTU000087	Ascomycota	Dothideomycetes	Capnodiales	Cladosporiaceae	Cladosporium		0	0
S3T	S3	Top	fungi_OTU000089	Basidiomycota	Agaricomycetes	Auriculariales	Auriculariaceae	Auricularia	Auricularia_auricula-judae	0	0
S3T	S3	Top	fungi_OTU000090	Basidiomycota	Microbotryomycetes	Sporidiobolales	Sporidiobolaceae	Rhodotorula		0	0
S3T	S3	Top	fungi_OTU000091	Ascomycota	Eurotiomycetes	Chaetothyriales	Herpotrichiellaceae	Exophiala	Exophiala_pisciphila	0	0
S3T	S3	Top	fungi_OTU000092	Mucoromycota	Mucoromycetes	Mucorales	Mucoraceae	Mucor	Mucor_hiemalis	0	0
S3T	S3	Top	fungi_OTU000093	Ascomycota	Sordariomycetes	Sordariales	Sordariales_fam_Incertae_sedis	Conlarium		0	0
S3T	S3	Top	fungi_OTU000094	Ascomycota	Dothideomycetes					0	0
S3T	S3	Top	fungi_OTU000095	Mortierellomycota	Mortierellomycetes	Mortierellales	Mortierellaceae	Mortierella	Mortierella_nantahalensis	0	0
S3T	S3	Top	fungi_OTU000096	Ascomycota	Dothideomycetes	Pleosporales	Didymellaceae	Didymella		0	0
S3T	S3	Top	fungi_OTU000097	Ascomycota						0	0
S3T	S3	Top	fungi_OTU000098	Ascomycota	Eurotiomycetes	Chaetothyriales				0	0
S3T	S3	Top	fungi_OTU000099	Mortierellomycota	Mortierellomycetes	Mortierellales	Mortierellaceae	Mortierella		0	0
S3T	S3	Top	fungi_OTU000100							0	0
S3T	S3	Top	fungi_OTU000101							0	0
S3T	S3	Top	fungi_OTU000102	Ascomycota	Sordariomycetes					0	0
S3T	S3	Top	fungi_OTU000103	Mucoromycota	Umbelopsidomycetes	Umbelopsidales	Umbelopsidaceae	Umbelopsis	Umbelopsis_vinacea	0	0
S3T	S3	Top	fungi_OTU000104	Ascomycota	Sordariomycetes	Hypocreales	Hypocreales_fam_Incertae_sedis	Sarocladium	Sarocladium_kiliense	0	0
S3T	S3	Top	fungi_OTU000105	Ascomycota	Sordariomycetes	Sordariales	Chaetomiaceae	Zopfiella		0	0
S3T	S3	Top	fungi_OTU000106	Basidiomycota	Malasseziomycetes	Malasseziales	Malasseziaceae	Malassezia	Malassezia_globosa	0	0
S3T	S3	Top	fungi_OTU000107	Basidiomycota	Agaricomycetes	Agaricales				0	0
S3T	S3	Top	fungi_OTU000108	Ascomycota	Dothideomycetes	Pleosporales	Cucurbitariaceae	Pyrenochaetopsis		0	0
S3T	S3	Top	fungi_OTU000110	Ascomycota	Pezizomycetes	Pezizales	Ascobolaceae			0	0
S3T	S3	Top	fungi_OTU000111	Glomeromycota	Glomeromycetes	Glomerales	Glomeraceae	Rhizophagus	Rhizophagus_clarus	0	0
S3T	S3	Top	fungi_OTU000112	Ascomycota	Saccharomycetes	Saccharomycetales	Saccharomycetales_fam_Incertae_sedis	Candida	Candida_solani	0	0
S3T	S3	Top	fungi_OTU000113	Ascomycota	Sordariomycetes	Sordariales	Lasiosphaeriaceae	Podospora	Podospora_communis	0	0
S3T	S3	Top	fungi_OTU000114	Basidiomycota	Agaricomycetes	Agaricales				0	0
S3T	S3	Top	fungi_OTU000115	Calcarisporiellomycota	Calcarisporiellomycetes	Calcarisporiellales	Calcarisporiellaceae	Calcarisporiella		0	0
S3T	S3	Top	fungi_OTU000116	Ascomycota	Dothideomycetes	Pleosporales	Sporormiaceae	Preussia	Preussia_pilosella	0	0
S3T	S3	Top	fungi_OTU000117	Basidiomycota	Agaricomycetes	Trechisporales	Hydnodontaceae	Trechispora		0	0
S3T	S3	Top	fungi_OTU000118	Basidiomycota	Agaricomycetes	Phallales	Clathraceae	Ileodictyon	Ileodictyon_gracile	0	0
S3T	S3	Top	fungi_OTU000119	Ascomycota	Sordariomycetes	Hypocreales	Hypocreaceae	Trichoderma		0	0
S3T	S3	Top	fungi_OTU000120	Basidiomycota	Agaricomycetes	Agaricales	Agaricaceae	Coprinus	Coprinus_cordisporus	0	0
S3T	S3	Top	fungi_OTU000121	Basidiomycota	Ustilaginomycetes	Ustilaginales	Ustilaginaceae	Sporisorium	Sporisorium_scitamineum	0	0
S3T	S3	Top	fungi_OTU000122	Mucoromycota	Mucoromycetes	Mucorales	Rhizopodaceae	Rhizopus	Rhizopus_arrhizus	0	0
S3T	S3	Top	fungi_OTU000123							0	0
S3T	S3	Top	fungi_OTU000124	Ascomycota	Sordariomycetes	Microascales				0	0
S3T	S3	Top	fungi_OTU000125	Basidiomycota	Geminibasidiomycetes	Geminibasidiales	Geminibasidiaceae	Geminibasidium		0	0
S3T	S3	Top	fungi_OTU000126	Basidiomycota	Agaricomycetes	Polyporales	Ganodermataceae	Ganoderma	Ganoderma_applanatum	0	0
S3T	S3	Top	viridiplantae_OTU000127	Anthophyta	Eudicotyledonae	Apiales	Apiaceae	Aegopodium	Aegopodium_podagraria	0	0
S3T	S3	Top	fungi_OTU000128	Ascomycota	Sordariomycetes					0	0
S3T	S3	Top	fungi_OTU000129	Ascomycota	Eurotiomycetes	Eurotiales	Trichocomaceae	Talaromyces	Talaromyces_aculeatus	0	0
S3T	S3	Top	fungi_OTU000130	Basidiomycota	Tremellomycetes	Filobasidiales	Piskurozymaceae	Solicoccozyma	Solicoccozyma_terricola	0	0
S3T	S3	Top	fungi_OTU000131	Ascomycota	Sordariomycetes					0	0
S3T	S3	Top	fungi_OTU000132	Glomeromycota	Glomeromycetes	Glomerales	Glomeraceae	Rhizophagus	Rhizophagus_clarus	0	0
S3T	S3	Top	fungi_OTU000133	Basidiomycota	Tremellomycetes	Filobasidiales	Filobasidiaceae	Filobasidium		0	0
S3T	S3	Top	fungi_OTU000134	Ascomycota	Pezizomycetes	Pezizales	Pezizaceae	Iodophanus		0	0
S3T	S3	Top	fungi_OTU000135	Ascomycota	Dothideomycetes	Pleosporales	Sporormiaceae	Preussia	Preussia_terricola	0	0
S3T	S3	Top	fungi_OTU000136	Mortierellomycota	Mortierellomycetes	Mortierellales	Mortierellaceae	Mortierella	Mortierella_cystojenkinii	0	0
S3T	S3	Top	fungi_OTU000137	Ascomycota	Sordariomycetes	Hypocreales	Stachybotryaceae	Stachybotrys	Stachybotrys_chartarum	0	0
S3T	S3	Top	fungi_OTU000138	Ascomycota	Sordariomycetes					0	0
S3T	S3	Top	fungi_OTU000139							0	0
S3T	S3	Top	fungi_OTU000140	Ascomycota	Dothideomycetes	Pleosporales	Didymellaceae			0	0
S3T	S3	Top	fungi_OTU000141	Ascomycota						0	0
S3T	S3	Top	fungi_OTU000142	Ascomycota	Pezizomycetes	Pezizales	Pezizaceae	Iodophanus		0	0
S3T	S3	Top	fungi_OTU000143	Ascomycota						0	0
S3T	S3	Top	fungi_OTU000145	Chytridiomycota	Rhizophydiomycetes	Rhizophydiales	Terramycetaceae	Boothiomyces	Boothiomyces_macroporosum	0	0
S3T	S3	Top	fungi_OTU000146	Ascomycota	Sordariomycetes	Sordariales	Chaetomiaceae	Chaetomium		0	0
S3T	S3	Top	fungi_OTU000147	Ascomycota	Eurotiomycetes	Chaetothyriales	Herpotrichiellaceae			0	0
S3T	S3	Top	fungi_OTU000148	Mucoromycota	Mucoromycetes	Mucorales	Cunninghamellaceae	Gongronella	Gongronella_butleri	0	0
S3T	S3	Top	fungi_OTU000149	Basidiomycota	Tremellomycetes	Tremellales	Tremellaceae	Cryptococcus	Cryptococcus_uniguttulatus	0	0
S3T	S3	Top	fungi_OTU000150	Ascomycota	Sordariomycetes	Xylariales				0	0
S3T	S3	Top	fungi_OTU000151	Ascomycota	Sordariomycetes	Hypocreales	Nectriaceae	Fusarium	Fusarium_nematophilum	0	0
S3T	S3	Top	fungi_OTU000152	Mucoromycota	Umbelopsidomycetes	Umbelopsidales	Umbelopsidaceae	Umbelopsis		0	0
S3T	S3	Top	fungi_OTU000153	Ascomycota						0	0
S3T	S3	Top	fungi_OTU000154							0	0
S3T	S3	Top	fungi_OTU000155							0	0
S3T	S3	Top	fungi_OTU000156	Ascomycota	Sordariomycetes	Sordariales	Lasiosphaeriaceae	Schizothecium	Schizothecium_inaequale	0	0
S3T	S3	Top	fungi_OTU000157	Basidiomycota	Agaricomycetes	Agaricales	Agaricaceae	Coprinus	Coprinus_cordisporus	0	0
S3T	S3	Top	fungi_OTU000158	Basidiomycota	Tremellomycetes	Cystofilobasidiales	Mrakiaceae			0	0
S3T	S3	Top	fungi_OTU000159	Ascomycota	Sordariomycetes					0	0
S3T	S3	Top	fungi_OTU000160	Basidiomycota						0	0
S3T	S3	Top	fungi_OTU000161	Basidiomycota	Agaricomycetes	Hymenochaetales	Schizoporaceae	Hyphodontia	Hyphodontia_microspora	0	0
S3T	S3	Top	fungi_OTU000162	Ascomycota	Sordariomycetes					0	0
S3T	S3	Top	fungi_OTU000163							0	0
S3T	S3	Top	viridiplantae_OTU000164	Anthophyta	Eudicotyledonae	Lamiales	Lamiaceae	Pogostemon	Pogostemon_heyneanus	0	0
S3T	S3	Top	fungi_OTU000165	Ascomycota	Sordariomycetes					0	0
S3T	S3	Top	fungi_OTU000166	Ascomycota						0	0
S3T	S3	Top	fungi_OTU000167	Basidiomycota	Agaricomycetes					0	0
S3T	S3	Top	fungi_OTU000168	Ascomycota	Dothideomycetes	Pleosporales	Cucurbitariaceae	Pyrenochaetopsis		0	0
S3T	S3	Top	fungi_OTU000169	Ascomycota	Sordariomycetes					0	0
S3T	S3	Top	fungi_OTU000170	Basidiomycota	Agaricomycetes	Cantharellales	Ceratobasidiaceae			0	0
S3T	S3	Top	fungi_OTU000171	Ascomycota	Pezizomycetes	Pezizales	Ascodesmidaceae	Cephaliophora		0	0
S3T	S3	Top	fungi_OTU000172	Ascomycota	Dothideomycetes	Pleosporales	Pyrenochaetopsidaceae	Neopyrenochaeta		0	0
S3T	S3	Top	fungi_OTU000173	Ascomycota	Eurotiomycetes	Chaetothyriales	Herpotrichiellaceae	Exophiala		0	0
S3T	S3	Top	fungi_OTU000174	Basidiomycota						0	0
S3T	S3	Top	fungi_OTU000175							0	0
S3T	S3	Top	fungi_OTU000176	Ascomycota						0	0
S3T	S3	Top	fungi_OTU000177	Ascomycota	Eurotiomycetes	Eurotiales	Aspergillaceae	Aspergillus	Aspergillus_gracilis	0	0
S3T	S3	Top	fungi_OTU000178	Basidiomycota	Agaricomycetes	Polyporales	Meruliaceae	Megasporia	Megasporia_guangdongensis	0	0
S3T	S3	Top	fungi_OTU000179	Ascomycota	Sordariomycetes	Hypocreales	Hypocreales_fam_Incertae_sedis	Acremonium	Acremonium_polychromum	0	0
S3T	S3	Top	fungi_OTU000180	Basidiomycota	Tremellomycetes	Tremellales	Bulleribasidiaceae	Dioszegia	Dioszegia_zsoltii_var_yunnanensis	0	0
S3T	S3	Top	fungi_OTU000181	Basidiomycota	Tremellomycetes	Filobasidiales	Filobasidiaceae	Naganishia		0	0
S3T	S3	Top	fungi_OTU000182	Ascomycota	Saccharomycetes	Saccharomycetales				0	0
S3T	S3	Top	fungi_OTU000183							0	0
S3T	S3	Top	fungi_OTU000184	Basidiomycota	Agaricomycetes	Hymenochaetales	Hymenochaetaceae	Hymenochaete	Hymenochaete_murina	0	0
S3T	S3	Top	fungi_OTU000185	Ascomycota	Sordariomycetes	Hypocreales	Nectriaceae	Fusarium		0	0
S3T	S3	Top	fungi_OTU000186	Ascomycota	Sordariomycetes	Trichosphaeriales	Trichosphaeriaceae	Nigrospora	Nigrospora_oryzae	0	0
S3T	S3	Top	fungi_OTU000187	Ascomycota	Sordariomycetes	Hypocreales	Nectriaceae	Penicillifer	Penicillifer_diparietisporus	0	0
S3T	S3	Top	fungi_OTU000188	Basidiomycota	Agaricomycetes	Hymenochaetales	Hymenochaetales_fam_Incertae_sedis	Resinicium	Resinicium_saccharicola	0	0
S3T	S3	Top	fungi_OTU000189	Ascomycota	Sordariomycetes	Sordariales	Chaetomiaceae	Zopfiella		0	0
S3T	S3	Top	fungi_OTU000190	Basidiomycota	Tremellomycetes	Trichosporonales	Trichosporonaceae	Apiotrichum	Apiotrichum_scarabaeorum	0	0
S3T	S3	Top	fungi_OTU000191	Ascomycota	Sordariomycetes					0	0
S3T	S3	Top	fungi_OTU000193	Ascomycota	Sordariomycetes	Hypocreales	Hypocreales_fam_Incertae_sedis	Acremonium	Acremonium_hyalinulum	0	0
S3T	S3	Top	fungi_OTU000194	Ascomycota	Sordariomycetes	Diaporthales	Diaporthaceae	Diaporthe		0	0
S3T	S3	Top	fungi_OTU000195							0	0
S3T	S3	Top	fungi_OTU000196	Ascomycota	Dothideomycetes	Pleosporales				0	0
S3T	S3	Top	fungi_OTU000197							0	0
S3T	S3	Top	fungi_OTU000198	Ascomycota	Saccharomycetes	Saccharomycetales	Saccharomycetales_fam_Incertae_sedis	Candida		0	0
S3T	S3	Top	fungi_OTU000199	Basidiomycota	Spiculogloeomycetes	Spiculogloeales	Spiculogloeaceae	Phyllozyma		0	0
S3T	S3	Top	fungi_OTU000200	Ascomycota	Sordariomycetes	Xylariales				0	0
S3T	S3	Top	fungi_OTU000201							0	0
S3T	S3	Top	fungi_OTU000202	Ascomycota	Sordariomycetes	Sordariales	Chaetomiaceae			0	0
S3T	S3	Top	fungi_OTU000203							0	0
S3T	S3	Top	fungi_OTU000204							0	0
S3T	S3	Top	fungi_OTU000205	Ascomycota	Dothideomycetes	Pleosporales	Thyridariaceae	Roussoella		0	0
S3T	S3	Top	fungi_OTU000208	Ascomycota	Sordariomycetes	Chaetosphaeriales	Chaetosphaeriaceae	Dictyochaeta	Dictyochaeta_siamensis	0	0
S3T	S3	Top	fungi_OTU000209	Mortierellomycota	Mortierellomycetes	Mortierellales				0	0
S3T	S3	Top	fungi_OTU000210	Basidiomycota	Agaricomycetes					0	0
S3T	S3	Top	fungi_OTU000211	Ascomycota	Dothideomycetes	Pleosporales	Phaeosphaeriaceae	Setophoma	Setophoma_yingyisheniae	0	0
S3T	S3	Top	fungi_OTU000212	Basidiomycota	Tremellomycetes	Trichosporonales	Trichosporonaceae	Cutaneotrichosporon	Cutaneotrichosporon_arboriformis	0	0
S3T	S3	Top	fungi_OTU000213	Ascomycota	Dothideomycetes	Pleosporales	Didymosphaeriaceae	Paraphaeosphaeria	Paraphaeosphaeria_neglecta	0	0
S3T	S3	Top	fungi_OTU000214	Ascomycota	Sordariomycetes					0	0
S3T	S3	Top	fungi_OTU000215	Ascomycota	Eurotiomycetes	Eurotiales	Aspergillaceae	Aspergillus		0	0
S3T	S3	Top	fungi_OTU000216							0	0
S3T	S3	Top	fungi_OTU000217	Ascomycota	Dothideomycetes	Pleosporales	Pleosporales_fam_Incertae_sedis	Monodictys	Monodictys_castaneae	0	0
S3T	S3	Top	fungi_OTU000218	Ascomycota	Sordariomycetes	Sordariales	Sordariales_fam_Incertae_sedis	Conlarium		0	0
S3T	S3	Top	fungi_OTU000219							0	0
S3T	S3	Top	fungi_OTU000220	Ascomycota	Sordariomycetes	Sordariales	Lasiosphaeriaceae			0	0
S3T	S3	Top	fungi_OTU000222	Ascomycota	Sordariomycetes	Xylariales				0	0
S3T	S3	Top	fungi_OTU000223	Basidiomycota	Agaricostilbomycetes	Agaricostilbales	Agaricostilbaceae	Sterigmatomyces	Sterigmatomyces_halophilus	0	0
S3T	S3	Top	fungi_OTU000224							0	0
S3T	S3	Top	fungi_OTU000225	Ascomycota	Sordariomycetes	Sordariales				0	0
S3T	S3	Top	fungi_OTU000226	Basidiomycota	Agaricomycetes	Agaricales				0	0
S3T	S3	Top	fungi_OTU000228	Basidiomycota	Agaricomycetes	Phallales	Phallaceae	Phallus	Phallus_impudicus	0	0
S3T	S3	Top	fungi_OTU000229	Ascomycota	Sordariomycetes					0	0
S3T	S3	Top	fungi_OTU000230	Basidiomycota	Agaricomycetes	Auriculariales	Hyaloriaceae	Myxarium		0	0
S3T	S3	Top	fungi_OTU000231	Ascomycota	Sordariomycetes					0	0
S3T	S3	Top	fungi_OTU000232	Ascomycota	Sordariomycetes	Chaetosphaeriales	Chaetosphaeriaceae	Dinemasporium		0	0
S3T	S3	Top	fungi_OTU000233	Ascomycota	Sordariomycetes					0	0
S3T	S3	Top	fungi_OTU000234	Basidiomycota	Agaricomycetes	Hymenochaetales	Schizoporaceae	Hyphodontia	Hyphodontia_rhizomorpha	0	0
S3T	S3	Top	fungi_OTU000235	Ascomycota	Dothideomycetes	Pleosporales	Cucurbitariaceae			0	0
S3T	S3	Top	fungi_OTU000236	Ascomycota						0	0
S3T	S3	Top	fungi_OTU000237	Mucoromycota	Mucoromycetes	Mucorales	Mucoraceae	Actinomucor	Actinomucor_elegans	0	0
S3T	S3	Top	fungi_OTU000238	Ascomycota	Sordariomycetes	Hypocreales	Clavicipitaceae	Metarhizium		0	0
S3T	S3	Top	fungi_OTU000239							0	0
S3T	S3	Top	fungi_OTU000240	Basidiomycota	Agaricomycetes	Agaricales	Psathyrellaceae	Coprinellus	Coprinellus_disseminatus	0	0
S3T	S3	Top	fungi_OTU000241							0	0
S3T	S3	Top	fungi_OTU000242	Ascomycota	Lecanoromycetes					0	0
S3T	S3	Top	fungi_OTU000243	Ascomycota						0	0
S3T	S3	Top	fungi_OTU000244	Ascomycota	Leotiomycetes	Helotiales				0	0
S3T	S3	Top	fungi_OTU000245	Ascomycota	Sordariomycetes	Hypocreales	Nectriaceae			0	0
S3T	S3	Top	fungi_OTU000246	Basidiomycota	Agaricomycetes	Agaricales	Marasmiaceae			0	0
S3T	S3	Top	fungi_OTU000247							0	0
S3T	S3	Top	fungi_OTU000248	Ascomycota	Eurotiomycetes	Onygenales	Onygenales_fam_Incertae_sedis	Chrysosporium	Chrysosporium_merdarium	0	0
S3T	S3	Top	fungi_OTU000249	Basidiomycota	Agaricomycetes	Agaricales	Entolomataceae	Entoloma		0	0
S4T	S4	Top	fungi_OTU000026	Ascomycota	Eurotiomycetes	Eurotiales	Aspergillaceae	Penicillium		1	0.83333
S4T	S4	Top	fungi_OTU000005							2	1.73809
S4T	S4	Top	bacteria_OTU000011	Firmicutes	Bacilli	Exiguobacterales	Exiguobacteraceae	Exiguobacterium		6	4.99913
S4T	S4	Top	fungi_OTU000002	Ascomycota	Saccharomycetes	Saccharomycetales	Saccharomycetales_fam_Incertae_sedis	Candida		6	5.01238
S4T	S4	Top	bacteria_OTU000006	Proteobacteria	Gammaproteobacteria	Enterobacterales	Erwiniaceae	Pantoea	Pantoea_ananatis_PA13	7	5.56182
S4T	S4	Top	fungi_OTU000013	Ascomycota	Dothideomycetes	Pleosporales	Pleosporaceae	Alternaria		8	6.44578
S4T	S4	Top	fungi_OTU000012	Ascomycota	Eurotiomycetes	Eurotiales	Aspergillaceae	Aspergillus		5	4.08229
S4T	S4	Top	fungi_OTU000020							5	4.35039
S4T	S4	Top	fungi_OTU000007	Ascomycota	Dothideomycetes	Dothideales				5	4.39535
S4T	S4	Top	bacteria_OTU000036	Firmicutes	Bacilli	Bacillales	Planococcaceae	Lysinibacillus		10	8.22994
S4T	S4	Top	bacteria_OTU000022	Firmicutes	Bacilli	Bacillales	Bacillaceae	Bacillus		8	6.75749
S4T	S4	Top	bacteria_OTU000042	Firmicutes	Bacilli	Paenibacillales	Paenibacillaceae	Paenibacillus	Paenibacillus_barcinonensis	8	6.54086
S4T	S4	Top	bacteria_OTU000003	Proteobacteria	Gammaproteobacteria	Enterobacterales	Erwiniaceae	Pantoea	Pantoea_sp_PSNIH1	9	6.97619
S4T	S4	Top	bacteria_OTU000001	Proteobacteria	Gammaproteobacteria	Enterobacterales	Enterobacteriaceae	Cedecea	Cedecea_neteri	7	5.89858
S4T	S4	Top	bacteria_OTU000024	Proteobacteria	Gammaproteobacteria	Enterobacterales				8	6.32893
S4T	S4	Top	bacteria_OTU000018	Proteobacteria	Gammaproteobacteria	Enterobacterales	Morganellaceae	Providencia		4	3.15912
S4T	S4	Top	bacteria_OTU000016	Proteobacteria	Gammaproteobacteria	Burkholderiales	Burkholderiaceae	Burkholderia-Caballeronia-Paraburkholderia		6	4.73809
S4T	S4	Top	bacteria_OTU000029	Firmicutes	Bacilli	Lactobacillales	Leuconostocaceae	Weissella		7	5.52381
S4T	S4	Top	fungi_OTU000089	Basidiomycota	Agaricomycetes	Auriculariales	Auriculariaceae	Auricularia	Auricularia_auricula-judae	1	0.73649
S4T	S4	Top	bacteria_OTU000072	Actinobacteriota	Actinobacteria	Micrococcales	Micrococcaceae	Glutamicibacter	Glutamicibacter_nicotianae	4	3.01662
S4T	S4	Top	fungi_OTU000010	Basidiomycota	Malasseziomycetes	Malasseziales	Malasseziaceae	Malassezia	Malassezia_restricta	3	2.23956
S4T	S4	Top	fungi_OTU000001	Ascomycota	Saccharomycetes	Saccharomycetales	Saccharomycetales_fam_Incertae_sedis	Candida	Candida_solani	3	2.30227
S4T	S4	Top	fungi_OTU000004	Ascomycota						8	6.46957
S4T	S4	Top	fungi_OTU000017	Mucoromycota	Mucoromycetes	Mucorales	Mucoraceae	Mucor	Mucor_moelleri	2	1.54762
S4T	S4	Top	fungi_OTU000008							3	2.57142
S4T	S4	Top	bacteria_OTU000013	Proteobacteria	Gammaproteobacteria					4	3.21429
S4T	S4	Top	bacteria_OTU000057							5	3.85713
S4T	S4	Top	bacteria_OTU000007	Firmicutes	Bacilli	Lactobacillales	Leuconostocaceae	Weissella	Weissella_ghanensis	4	3.21428
S4T	S4	Top	bacteria_OTU000044	Firmicutes	Bacilli	Bacillales	Bacillaceae	Bacillus		7	5.45667
S4T	S4	Top	fungi_OTU000027	Ascomycota	Eurotiomycetes	Eurotiales	Aspergillaceae	Penicillium	Penicillium_expansum	4	3.38094
S4T	S4	Top	bacteria_OTU000002	Proteobacteria	Gammaproteobacteria	Enterobacterales	Yersiniaceae	Serratia		3	2.30953
S4T	S4	Top	bacteria_OTU000008	Proteobacteria	Gammaproteobacteria	Xanthomonadales	Xanthomonadaceae	Stenotrophomonas		2	1.5
S4T	S4	Top	bacteria_OTU000005	Proteobacteria	Gammaproteobacteria	Pseudomonadales	Pseudomonadaceae	Pseudomonas		7	5.76164
S4T	S4	Top	fungi_OTU000021	Basidiomycota	Agaricomycetes	Polyporales	Polyporaceae	Grammothele	Grammothele_lineata	1	1
S4T	S4	Top	fungi_OTU000240	Basidiomycota	Agaricomycetes	Agaricales	Psathyrellaceae	Coprinellus	Coprinellus_disseminatus	1	1
S4T	S4	Top	bacteria_OTU000038	Firmicutes	Bacilli					4	3.07143
S4T	S4	Top	fungi_OTU000015	Ascomycota	Saccharomycetes	Saccharomycetales	Saccharomycetales_fam_Incertae_sedis	Candida	Candida_saitoana	6	4.86872
S4T	S4	Top	bacteria_OTU000015							3	2.42857
S4T	S4	Top	bacteria_OTU000010	Proteobacteria	Gammaproteobacteria	Pseudomonadales	Pseudomonadaceae	Pseudomonas		6	5.01243
S4T	S4	Top	fungi_OTU000149	Basidiomycota	Tremellomycetes	Tremellales	Tremellaceae	Cryptococcus	Cryptococcus_uniguttulatus	4	3.3221
S4T	S4	Top	bacteria_OTU000017	Proteobacteria	Alphaproteobacteria	Rickettsiales	Mitochondria			1	0.85714
S4T	S4	Top	fungi_OTU000087	Ascomycota	Dothideomycetes	Capnodiales	Cladosporiaceae	Cladosporium		2	1.75854
S4T	S4	Top	fungi_OTU000019	Ascomycota	Sordariomycetes	Sordariales	Chaetomiaceae			6	4.67095
S4T	S4	Top	fungi_OTU000009	Ascomycota	Sordariomycetes					6	4.77091
S4T	S4	Top	bacteria_OTU000004	Firmicutes	Bacilli	Bacillales	Bacillaceae	Bacillus		3	2.28572
S4T	S4	Top	fungi_OTU000186	Ascomycota	Sordariomycetes	Trichosphaeriales	Trichosphaeriaceae	Nigrospora	Nigrospora_oryzae	4	3.05921
S4T	S4	Top	fungi_OTU000003	Ascomycota	Dothideomycetes	Capnodiales	Cladosporiaceae	Cladosporium	Cladosporium_delicatulum	3	2.5238
S4T	S4	Top	fungi_OTU000041	Ascomycota	Dothideomycetes	Capnodiales	Cladosporiaceae	Cladosporium	Cladosporium_halotolerans	2	1.646
S4T	S4	Top	bacteria_OTU000009	Firmicutes	Bacilli	Lactobacillales	Streptococcaceae	Lactococcus	Lactococcus_raffinolactis	0	0
S4T	S4	Top	bacteria_OTU000012	Proteobacteria	Gammaproteobacteria	Burkholderiales	Comamonadaceae			0	0
S4T	S4	Top	bacteria_OTU000014	Firmicutes	Bacilli	Lactobacillales	Streptococcaceae	Lactococcus		0	0
S4T	S4	Top	bacteria_OTU000019	Firmicutes	Bacilli	Lactobacillales	Enterococcaceae	Enterococcus		0	0
S4T	S4	Top	bacteria_OTU000020	Proteobacteria	Gammaproteobacteria	Burkholderiales	Comamonadaceae			0	0
S4T	S4	Top	bacteria_OTU000021	Proteobacteria	Gammaproteobacteria					0	0
S4T	S4	Top	bacteria_OTU000023	Proteobacteria	Gammaproteobacteria	Burkholderiales	Oxalobacteraceae	Massilia		0	0
S4T	S4	Top	bacteria_OTU000025	Proteobacteria	Gammaproteobacteria	Burkholderiales	SC-I-84			0	0
S4T	S4	Top	bacteria_OTU000026	Proteobacteria	Gammaproteobacteria	Burkholderiales	Oxalobacteraceae	Massilia		0	0
S4T	S4	Top	bacteria_OTU000027	Proteobacteria	Gammaproteobacteria	Pseudomonadales	Moraxellaceae	Acinetobacter		0	0
S4T	S4	Top	bacteria_OTU000028	Bacteroidota	Bacteroidia	Flavobacteriales	Weeksellaceae	Chryseobacterium		0	0
S4T	S4	Top	bacteria_OTU000030	Chloroflexi	AD3					0	0
S4T	S4	Top	bacteria_OTU000031	Proteobacteria	Gammaproteobacteria	Burkholderiales	Burkholderiaceae	Burkholderia-Caballeronia-Paraburkholderia		0	0
S4T	S4	Top	bacteria_OTU000032	Proteobacteria	Gammaproteobacteria	Enterobacterales	Enterobacteriaceae			0	0
S4T	S4	Top	bacteria_OTU000033	Acidobacteriota	Acidobacteriae	Acidobacteriales				0	0
S4T	S4	Top	bacteria_OTU000034	Firmicutes	Bacilli	Paenibacillales	Paenibacillaceae	Paenibacillus		0	0
S4T	S4	Top	bacteria_OTU000035	Bacteroidota	Bacteroidia	Flavobacteriales	Weeksellaceae	Elizabethkingia		0	0
S4T	S4	Top	bacteria_OTU000037	Proteobacteria	Alphaproteobacteria	Sphingomonadales	Sphingomonadaceae	Sphingomonas	Sphingomonas_astaxanthinifaciens	0	0
S4T	S4	Top	bacteria_OTU000039	Firmicutes	Bacilli	Staphylococcales	Staphylococcaceae	Staphylococcus		0	0
S4T	S4	Top	bacteria_OTU000040	Proteobacteria	Gammaproteobacteria	Burkholderiales	Comamonadaceae	Comamonas	Comamonas_koreensis	0	0
S4T	S4	Top	bacteria_OTU000041	Firmicutes	Bacilli					0	0
S4T	S4	Top	bacteria_OTU000043	Proteobacteria	Alphaproteobacteria	Rhizobiales	Xanthobacteraceae	Bradyrhizobium	Bradyrhizobium_elkanii	0	0
S4T	S4	Top	bacteria_OTU000045	Proteobacteria	Gammaproteobacteria	Burkholderiales	Burkholderiaceae	Burkholderia-Caballeronia-Paraburkholderia		0	0
S4T	S4	Top	bacteria_OTU000046	Proteobacteria	Gammaproteobacteria	Burkholderiales	Burkholderiaceae	Burkholderia-Caballeronia-Paraburkholderia	Paraburkholderia_phenazinium	0	0
S4T	S4	Top	bacteria_OTU000047	Acidobacteriota	Acidobacteriae	Acidobacteriales	Acidobacteriaceae_Subgroup_1			0	0
S4T	S4	Top	bacteria_OTU000048	Proteobacteria	Gammaproteobacteria	Burkholderiales	Oxalobacteraceae			0	0
S4T	S4	Top	bacteria_OTU000049	Actinobacteriota	Actinobacteria	Micrococcales	Micrococcaceae	Arthrobacter		0	0
S4T	S4	Top	bacteria_OTU000050	Proteobacteria	Alphaproteobacteria	Rhizobiales	Xanthobacteraceae	Bradyrhizobium		0	0
S4T	S4	Top	bacteria_OTU000051	Proteobacteria	Alphaproteobacteria	Sphingomonadales	Sphingomonadaceae	Sphingomonas	Sphingomonas_sp_LP8	0	0
S4T	S4	Top	bacteria_OTU000052	Actinobacteriota	Thermoleophilia	Gaiellales				0	0
S4T	S4	Top	bacteria_OTU000053	Chloroflexi	AD3					0	0
S4T	S4	Top	bacteria_OTU000054	Proteobacteria	Gammaproteobacteria	Burkholderiales	Comamonadaceae	Delftia	Delftia_tsuruhatensis	0	0
S4T	S4	Top	bacteria_OTU000055	Proteobacteria	Gammaproteobacteria	Pseudomonadales	Pseudomonadaceae	Pseudomonas		0	0
S4T	S4	Top	bacteria_OTU000056	Chloroflexi	AD3					0	0
S4T	S4	Top	bacteria_OTU000058	Acidobacteriota	Acidobacteriae	Acidobacteriales				0	0
S4T	S4	Top	bacteria_OTU000059	Proteobacteria	Gammaproteobacteria	Burkholderiales	Burkholderiaceae	Burkholderia-Caballeronia-Paraburkholderia		0	0
S4T	S4	Top	bacteria_OTU000060	Proteobacteria	Gammaproteobacteria	Pseudomonadales	Pseudomonadaceae	Pseudomonas		0	0
S4T	S4	Top	bacteria_OTU000061	Actinobacteriota	Actinobacteria	Propionibacteriales	Nocardioidaceae	Nocardioides		0	0
S4T	S4	Top	bacteria_OTU000062	Proteobacteria	Gammaproteobacteria	Gammaproteobacteria_Incertae_Sedis	Unknown_Family	Acidibacter		0	0
S4T	S4	Top	bacteria_OTU000063	Proteobacteria	Gammaproteobacteria	Burkholderiales	Burkholderiaceae	Ralstonia	Ralstonia_solanacearum	0	0
S4T	S4	Top	bacteria_OTU000064	Proteobacteria	Alphaproteobacteria	Rickettsiales	Mitochondria			0	0
S4T	S4	Top	bacteria_OTU000065							0	0
S4T	S4	Top	bacteria_OTU000066	Actinobacteriota	Thermoleophilia	Solirubrobacterales	Solirubrobacteraceae	Conexibacter		0	0
S4T	S4	Top	bacteria_OTU000067	Acidobacteriota	Acidobacteriae	Acidobacteriales				0	0
S4T	S4	Top	bacteria_OTU000068	Proteobacteria	Alphaproteobacteria	Rhizobiales	Xanthobacteraceae	Pseudolabrys		0	0
S4T	S4	Top	bacteria_OTU000069	Acidobacteriota	Acidobacteriae	Subgroup_2				0	0
S4T	S4	Top	bacteria_OTU000070	Firmicutes	Bacilli	Lactobacillales	Leuconostocaceae	Weissella	Weissella_ceti	0	0
S4T	S4	Top	bacteria_OTU000071	Proteobacteria	Alphaproteobacteria	Rhizobiales	Beijerinckiaceae	Methylobacterium-Methylorubrum		0	0
S4T	S4	Top	bacteria_OTU000073	Proteobacteria	Gammaproteobacteria	Burkholderiales	SC-I-84			0	0
S4T	S4	Top	bacteria_OTU000074	Chloroflexi	AD3					0	0
S4T	S4	Top	bacteria_OTU000075	Chloroflexi	AD3					0	0
S4T	S4	Top	bacteria_OTU000076	Actinobacteriota	Acidimicrobiia	IMCC26256				0	0
S4T	S4	Top	bacteria_OTU000077	Bacteroidota	Bacteroidia	Flavobacteriales	Weeksellaceae	Chryseobacterium		0	0
S4T	S4	Top	bacteria_OTU000078	Proteobacteria	Gammaproteobacteria	Burkholderiales	Oxalobacteraceae			0	0
S4T	S4	Top	bacteria_OTU000079	Proteobacteria	Alphaproteobacteria	Rhizobiales	Xanthobacteraceae			0	0
S4T	S4	Top	bacteria_OTU000080	Bacteroidota	Bacteroidia	Flavobacteriales	Weeksellaceae	Chryseobacterium	Chryseobacterium_bovis	0	0
S4T	S4	Top	bacteria_OTU000081	Proteobacteria	Gammaproteobacteria	Xanthomonadales	Rhodanobacteraceae	Dyella		0	0
S4T	S4	Top	bacteria_OTU000082	Proteobacteria	Alphaproteobacteria	Rhizobiales	Rhizobiaceae	Allorhizobium-Neorhizobium-Pararhizobium-Rhizobium	Rhizobium_rhizogenes	0	0
S4T	S4	Top	bacteria_OTU000083	Acidobacteriota	Acidobacteriae	Acidobacteriales				0	0
S4T	S4	Top	bacteria_OTU000084	Proteobacteria	Alphaproteobacteria	Rhizobiales	Beijerinckiaceae	alphaI_cluster		0	0
S4T	S4	Top	bacteria_OTU000085	Chloroflexi	TK10	bacterium_Ellin6519				0	0
S4T	S4	Top	bacteria_OTU000086	Acidobacteriota	Acidobacteriae	Acidobacteriales				0	0
S4T	S4	Top	bacteria_OTU000087	Proteobacteria	Alphaproteobacteria	Rhizobiales	Rhizobiaceae	Mesorhizobium	Mesorhizobium_plurifarium	0	0
S4T	S4	Top	bacteria_OTU000088	Acidobacteriota	Acidobacteriae	Acidobacteriales				0	0
S4T	S4	Top	bacteria_OTU000089	Proteobacteria	Alphaproteobacteria	Rhizobiales	Rhizobiaceae	Allorhizobium-Neorhizobium-Pararhizobium-Rhizobium		0	0
S4T	S4	Top	bacteria_OTU000090	Firmicutes	Bacilli	Paenibacillales	Paenibacillaceae	Paenibacillus	Paenibacillus_pabuli	0	0
S4T	S4	Top	bacteria_OTU000091	Dependentiae	Babeliae	Babeliales	Vermiphilaceae			0	0
S4T	S4	Top	bacteria_OTU000092	Acidobacteriota	Acidobacteriae	Solibacterales	Solibacteraceae	Candidatus_Solibacter		0	0
S4T	S4	Top	bacteria_OTU000093	Actinobacteriota	Actinobacteria	Frankiales	Acidothermaceae	Acidothermus		0	0
S4T	S4	Top	bacteria_OTU000094	Proteobacteria	Alphaproteobacteria	Caulobacterales	Caulobacteraceae	Brevundimonas		0	0
S4T	S4	Top	bacteria_OTU000095	Acidobacteriota	Acidobacteriae	Acidobacteriales				0	0
S4T	S4	Top	bacteria_OTU000096	Bacteroidota	Bacteroidia	Flavobacteriales	Weeksellaceae	Chryseobacterium	Chryseobacterium_indologenes	0	0
S4T	S4	Top	bacteria_OTU000097	Proteobacteria	Alphaproteobacteria	Rhizobiales	Xanthobacteraceae			0	0
S4T	S4	Top	bacteria_OTU000098	Proteobacteria	Gammaproteobacteria	Burkholderiales	Oxalobacteraceae	Massilia	Massilia_timonae	0	0
S4T	S4	Top	bacteria_OTU000099	Proteobacteria	Alphaproteobacteria	Sphingomonadales	Sphingomonadaceae	Sphingomonas		0	0
S4T	S4	Top	bacteria_OTU000100	Acidobacteriota	Acidobacteriae	Acidobacteriales				0	0
S4T	S4	Top	bacteria_OTU000101	Verrucomicrobiota	Verrucomicrobiae	Pedosphaerales	Pedosphaeraceae	Ellin516		0	0
S4T	S4	Top	bacteria_OTU000102	Proteobacteria	Gammaproteobacteria	Enterobacterales	Enterobacteriaceae			0	0
S4T	S4	Top	bacteria_OTU000103	Proteobacteria	Gammaproteobacteria	Xanthomonadales	Rhodanobacteraceae	Chujaibacter		0	0
S4T	S4	Top	bacteria_OTU000104	Proteobacteria	Alphaproteobacteria	Sphingomonadales	Sphingomonadaceae	Sphingomonas	Sphingomonas_aquatilis	0	0
S4T	S4	Top	bacteria_OTU000105	Chloroflexi	Chloroflexia	Chloroflexales				0	0
S4T	S4	Top	bacteria_OTU000106	Acidobacteriota	Acidobacteriae	Acidobacteriales	Acidobacteriaceae_Subgroup_1	Occallatibacter		0	0
S4T	S4	Top	bacteria_OTU000107	Acidobacteriota	Acidobacteriae	Acidobacteriales	Koribacteraceae	Candidatus_Koribacter		0	0
S4T	S4	Top	bacteria_OTU000108	Acidobacteriota	Acidobacteriae	Acidobacteriales				0	0
S4T	S4	Top	bacteria_OTU000109	Proteobacteria	Alphaproteobacteria	Rhizobiales	KF-JG30-B3			0	0
S4T	S4	Top	bacteria_OTU000110	Acidobacteriota	Acidobacteriae	Acidobacteriales				0	0
S4T	S4	Top	bacteria_OTU000111	Chloroflexi	AD3					0	0
S4T	S4	Top	bacteria_OTU000112	Proteobacteria	Alphaproteobacteria	Rhizobiales	Beijerinckiaceae	Roseiarcus		0	0
S4T	S4	Top	bacteria_OTU000113	Proteobacteria	Alphaproteobacteria	Rickettsiales	Mitochondria			0	0
S4T	S4	Top	bacteria_OTU000114	Proteobacteria	Alphaproteobacteria	Rhizobiales	Xanthobacteraceae			0	0
S4T	S4	Top	bacteria_OTU000115	Actinobacteriota	Thermoleophilia	Gaiellales				0	0
S4T	S4	Top	bacteria_OTU000116	Actinobacteriota	Acidimicrobiia	IMCC26256				0	0
S4T	S4	Top	bacteria_OTU000117	Proteobacteria	Gammaproteobacteria	Gammaproteobacteria_Incertae_Sedis	Unknown_Family	Acidibacter		0	0
S4T	S4	Top	bacteria_OTU000118	Firmicutes	Bacilli	Lactobacillales	Streptococcaceae	Streptococcus	Streptococcus_lutetiensis	0	0
S4T	S4	Top	bacteria_OTU000119							0	0
S4T	S4	Top	bacteria_OTU000120	Firmicutes	Bacilli	Paenibacillales	Paenibacillaceae	Paenibacillus		0	0
S4T	S4	Top	bacteria_OTU000121	Proteobacteria	Alphaproteobacteria	Acetobacterales	Acetobacteraceae			0	0
S4T	S4	Top	bacteria_OTU000122	Proteobacteria	Alphaproteobacteria	Rhizobiales	Beijerinckiaceae	alphaI_cluster		0	0
S4T	S4	Top	bacteria_OTU000123	Dependentiae	Babeliae	Babeliales	Vermiphilaceae			0	0
S4T	S4	Top	bacteria_OTU000124	Proteobacteria	Gammaproteobacteria	Enterobacterales				0	0
S4T	S4	Top	bacteria_OTU000125	Proteobacteria	Alphaproteobacteria	Rhizobiales	Rhizobiaceae	Ochrobactrum		0	0
S4T	S4	Top	bacteria_OTU000126	Acidobacteriota	Acidobacteriae	Bryobacterales	Bryobacteraceae	Bryobacter		0	0
S4T	S4	Top	bacteria_OTU000127	Proteobacteria	Alphaproteobacteria	Rhizobiales	Xanthobacteraceae			0	0
S4T	S4	Top	bacteria_OTU000128	Acidobacteriota	Acidobacteriae	Subgroup_13				0	0
S4T	S4	Top	bacteria_OTU000129	Acidobacteriota	Acidobacteriae	Acidobacteriales				0	0
S4T	S4	Top	bacteria_OTU000130	Acidobacteriota	Acidobacteriae	Acidobacteriales	Acidobacteriaceae_Subgroup_1	Edaphobacter		0	0
S4T	S4	Top	bacteria_OTU000131	Firmicutes	Bacilli	Bacillales	Bacillaceae	Bacillus		0	0
S4T	S4	Top	bacteria_OTU000132							0	0
S4T	S4	Top	bacteria_OTU000133	Firmicutes	Bacilli					0	0
S4T	S4	Top	bacteria_OTU000134	Acidobacteriota	Acidobacteriae	Acidobacteriales				0	0
S4T	S4	Top	bacteria_OTU000135	Proteobacteria	Alphaproteobacteria	Reyranellales	Reyranellaceae	Reyranella		0	0
S4T	S4	Top	bacteria_OTU000136	Bdellovibrionota	Bdellovibrionia	Bacteriovoracales	Bacteriovoracaceae	Peredibacter		0	0
S4T	S4	Top	bacteria_OTU000137	Firmicutes	Bacilli					0	0
S4T	S4	Top	bacteria_OTU000138	Chloroflexi	Ktedonobacteria	Ktedonobacterales	Ktedonobacteraceae	FCPS473		0	0
S4T	S4	Top	bacteria_OTU000139	Deinococcota	Deinococci	Deinococcales	Trueperaceae	Truepera		0	0
S4T	S4	Top	bacteria_OTU000140	Chloroflexi	Ktedonobacteria	Ktedonobacterales	JG30-KF-AS9			0	0
S4T	S4	Top	bacteria_OTU000141	Acidobacteriota	Acidobacteriae	Subgroup_2				0	0
S4T	S4	Top	bacteria_OTU000142	Proteobacteria	Gammaproteobacteria	Burkholderiales	Chromobacteriaceae	Crenobacter		0	0
S4T	S4	Top	bacteria_OTU000143	Proteobacteria	Alphaproteobacteria	Sphingomonadales	Sphingomonadaceae	Sphingomonas		0	0
S4T	S4	Top	bacteria_OTU000144	Bacteroidota	Bacteroidia	Flavobacteriales	Flavobacteriaceae	Myroides		0	0
S4T	S4	Top	bacteria_OTU000145	Actinobacteriota	Thermoleophilia	Gaiellales				0	0
S4T	S4	Top	bacteria_OTU000146	Actinobacteriota	Actinobacteria	Propionibacteriales	Nocardioidaceae	Marmoricola		0	0
S4T	S4	Top	bacteria_OTU000147	Actinobacteriota	Acidimicrobiia					0	0
S4T	S4	Top	bacteria_OTU000148	Proteobacteria	Alphaproteobacteria	Rhizobiales	Beijerinckiaceae			0	0
S4T	S4	Top	bacteria_OTU000149	Acidobacteriota	Acidobacteriae	Bryobacterales	Bryobacteraceae	Bryobacter		0	0
S4T	S4	Top	bacteria_OTU000150	Firmicutes	Bacilli	Paenibacillales	Paenibacillaceae	Paenibacillus		0	0
S4T	S4	Top	bacteria_OTU000151	Chloroflexi	JG30-KF-CM66					0	0
S4T	S4	Top	bacteria_OTU000152	Actinobacteriota	Actinobacteria	Micrococcales	Micrococcaceae	Arthrobacter		0	0
S4T	S4	Top	bacteria_OTU000153	Chloroflexi	AD3					0	0
S4T	S4	Top	bacteria_OTU000154	Verrucomicrobiota	Verrucomicrobiae	Pedosphaerales	Pedosphaeraceae	Pedosphaera		0	0
S4T	S4	Top	bacteria_OTU000155	Proteobacteria	Alphaproteobacteria	Acetobacterales	Acetobacteraceae			0	0
S4T	S4	Top	bacteria_OTU000156	Actinobacteriota	Thermoleophilia	Solirubrobacterales	Solirubrobacteraceae			0	0
S4T	S4	Top	bacteria_OTU000157	Chloroflexi	AD3					0	0
S4T	S4	Top	bacteria_OTU000158	Proteobacteria	Gammaproteobacteria	Burkholderiales	Comamonadaceae	Ramlibacter	Ramlibacter_sp	0	0
S4T	S4	Top	bacteria_OTU000159	Acidobacteriota	Subgroup_5					0	0
S4T	S4	Top	bacteria_OTU000160	Proteobacteria	Gammaproteobacteria	Burkholderiales	Comamonadaceae			0	0
S4T	S4	Top	bacteria_OTU000161	Acidobacteriota	Acidobacteriae	Solibacterales	Solibacteraceae	Candidatus_Solibacter		0	0
S4T	S4	Top	bacteria_OTU000162	Chloroflexi	AD3					0	0
S4T	S4	Top	bacteria_OTU000163	Proteobacteria	Alphaproteobacteria	Sphingomonadales	Sphingomonadaceae	Sphingomonas	Sphingomonas_sp_Bg12ra	0	0
S4T	S4	Top	bacteria_OTU000164	Acidobacteriota	Acidobacteriae	Solibacterales	Solibacteraceae	Candidatus_Solibacter		0	0
S4T	S4	Top	bacteria_OTU000165	Actinobacteriota	Thermoleophilia	Gaiellales				0	0
S4T	S4	Top	bacteria_OTU000166	Chloroflexi	AD3					0	0
S4T	S4	Top	bacteria_OTU000167	Chloroflexi	Chloroflexia	Chloroflexales				0	0
S4T	S4	Top	bacteria_OTU000168	Acidobacteriota	Acidobacteriae	Solibacterales	Solibacteraceae	Candidatus_Solibacter		0	0
S4T	S4	Top	bacteria_OTU000169	Acidobacteriota	Acidobacteriae	Subgroup_2				0	0
S4T	S4	Top	bacteria_OTU000170	Actinobacteriota	Thermoleophilia	Gaiellales				0	0
S4T	S4	Top	bacteria_OTU000171	Acidobacteriota	Acidobacteriae	Subgroup_2				0	0
S4T	S4	Top	bacteria_OTU000172	Proteobacteria	Alphaproteobacteria	Caulobacterales	Caulobacteraceae			0	0
S4T	S4	Top	bacteria_OTU000173	Actinobacteriota	Actinobacteria	Frankiales	Frankiaceae	Jatrophihabitans	Jatrophihabitans_sp	0	0
S4T	S4	Top	bacteria_OTU000174	Chloroflexi	Ktedonobacteria	Ktedonobacterales	JG30-KF-AS9			0	0
S4T	S4	Top	bacteria_OTU000175	Chloroflexi	Ktedonobacteria	Ktedonobacterales	JG30-KF-AS9			0	0
S4T	S4	Top	bacteria_OTU000176	Proteobacteria	Alphaproteobacteria	Rhizobiales	Xanthobacteraceae			0	0
S4T	S4	Top	bacteria_OTU000177	Bacteroidota	Bacteroidia	Sphingobacteriales	envOPS_17	Tuber_borchii_symbiont_b-10RA		0	0
S4T	S4	Top	bacteria_OTU000178	Gemmatimonadota	Gemmatimonadetes	Gemmatimonadales	Gemmatimonadaceae			0	0
S4T	S4	Top	bacteria_OTU000179	Proteobacteria	Alphaproteobacteria	Sphingomonadales	Sphingomonadaceae	Ellin6055		0	0
S4T	S4	Top	bacteria_OTU000180	Proteobacteria	Alphaproteobacteria	Acetobacterales	Acetobacteraceae			0	0
S4T	S4	Top	bacteria_OTU000181	Acidobacteriota	Acidobacteriae	Acidobacteriales	Acidobacteriaceae_Subgroup_1	Edaphobacter		0	0
S4T	S4	Top	bacteria_OTU000182							0	0
S4T	S4	Top	bacteria_OTU000183	Acidobacteriota	Acidobacteriae	Solibacterales	Solibacteraceae	Candidatus_Solibacter		0	0
S4T	S4	Top	bacteria_OTU000184	Acidobacteriota	Acidobacteriae	Acidobacteriales	Acidobacteriaceae_Subgroup_1	Occallatibacter		0	0
S4T	S4	Top	bacteria_OTU000185	Proteobacteria	Alphaproteobacteria	Rhizobiales	Xanthobacteraceae			0	0
S4T	S4	Top	bacteria_OTU000186	Actinobacteriota	Actinobacteria	Corynebacteriales	Mycobacteriaceae	Mycobacterium		0	0
S4T	S4	Top	bacteria_OTU000187	Proteobacteria	Alphaproteobacteria	Rhizobiales	Xanthobacteraceae			0	0
S4T	S4	Top	bacteria_OTU000188	Proteobacteria	Gammaproteobacteria	Xanthomonadales	Xanthomonadaceae			0	0
S4T	S4	Top	bacteria_OTU000189	Acidobacteriota	Acidobacteriae	Bryobacterales	Bryobacteraceae	Bryobacter		0	0
S4T	S4	Top	bacteria_OTU000190	Actinobacteriota	Thermoleophilia	Gaiellales				0	0
S4T	S4	Top	bacteria_OTU000191	Proteobacteria	Gammaproteobacteria	Burkholderiales	A21b			0	0
S4T	S4	Top	bacteria_OTU000192	Proteobacteria	Gammaproteobacteria	Enterobacterales				0	0
S4T	S4	Top	bacteria_OTU000193	Acidobacteriota	Acidobacteriae	Subgroup_2				0	0
S4T	S4	Top	bacteria_OTU000194	Proteobacteria	Gammaproteobacteria	Burkholderiales	Oxalobacteraceae	Massilia		0	0
S4T	S4	Top	bacteria_OTU000195	Acidobacteriota	Acidobacteriae	Subgroup_2				0	0
S4T	S4	Top	bacteria_OTU000196	Firmicutes	Bacilli	Lactobacillales	Aerococcaceae	Aerococcus	Aerococcus_urinaeequi	0	0
S4T	S4	Top	bacteria_OTU000197	Acidobacteriota	Acidobacteriae	Subgroup_2				0	0
S4T	S4	Top	bacteria_OTU000198	Proteobacteria	Gammaproteobacteria	Xanthomonadales	Xanthomonadaceae			0	0
S4T	S4	Top	bacteria_OTU000199	Acidobacteriota	Acidobacteriae	Acidobacteriales				0	0
S4T	S4	Top	bacteria_OTU000200	Proteobacteria	Alphaproteobacteria	Sphingomonadales	Sphingomonadaceae	Sphingomonas		0	0
S4T	S4	Top	bacteria_OTU000201	Proteobacteria	Alphaproteobacteria	Sphingomonadales	Sphingomonadaceae	Sphingobium	Sphingobium_yanoikuyae	0	0
S4T	S4	Top	bacteria_OTU000202	Proteobacteria	Alphaproteobacteria	Micropepsales	Micropepsaceae			0	0
S4T	S4	Top	bacteria_OTU000203	Chloroflexi	Ktedonobacteria	Ktedonobacterales	JG30-KF-AS9			0	0
S4T	S4	Top	bacteria_OTU000204	Proteobacteria	Gammaproteobacteria	Burkholderiales	Comamonadaceae	Variovorax		0	0
S4T	S4	Top	bacteria_OTU000205	Proteobacteria	Gammaproteobacteria	Enterobacterales				0	0
S4T	S4	Top	bacteria_OTU000206	Acidobacteriota	Acidobacteriae	Solibacterales	Solibacteraceae	Candidatus_Solibacter		0	0
S4T	S4	Top	bacteria_OTU000207	Verrucomicrobiota	Verrucomicrobiae	Pedosphaerales	Pedosphaeraceae	ADurbBin063-1		0	0
S4T	S4	Top	bacteria_OTU000208	Acidobacteriota	Acidobacteriae	Bryobacterales	Bryobacteraceae	Bryobacter		0	0
S4T	S4	Top	bacteria_OTU000209	Acidobacteriota	Acidobacteriae	Solibacterales	Solibacteraceae	Candidatus_Solibacter		0	0
S4T	S4	Top	bacteria_OTU000210	Acidobacteriota	Acidobacteriae	Subgroup_13				0	0
S4T	S4	Top	bacteria_OTU000211	Armatimonadota	Fimbriimonadia	Fimbriimonadales	Fimbriimonadaceae			0	0
S4T	S4	Top	bacteria_OTU000212	Proteobacteria	Alphaproteobacteria	Caulobacterales	Caulobacteraceae	PMMR1		0	0
S4T	S4	Top	bacteria_OTU000213	Proteobacteria	Gammaproteobacteria	Aeromonadales	Aeromonadaceae	Tolumonas		0	0
S4T	S4	Top	bacteria_OTU000214	Actinobacteriota	Actinobacteria	Frankiales	Acidothermaceae	Acidothermus	bacterium_Ellin5129	0	0
S4T	S4	Top	bacteria_OTU000215	Acidobacteriota	Acidobacteriae	Acidobacteriales	Acidobacteriaceae_Subgroup_1	Acidipila		0	0
S4T	S4	Top	bacteria_OTU000216	Proteobacteria	Alphaproteobacteria	Caulobacterales	Caulobacteraceae	Brevundimonas		0	0
S4T	S4	Top	bacteria_OTU000217	Proteobacteria	Gammaproteobacteria	Burkholderiales	Oxalobacteraceae	Massilia		0	0
S4T	S4	Top	bacteria_OTU000218	Acidobacteriota	Subgroup_5					0	0
S4T	S4	Top	bacteria_OTU000219	Proteobacteria	Alphaproteobacteria	Reyranellales	Reyranellaceae	Reyranella		0	0
S4T	S4	Top	bacteria_OTU000220	Proteobacteria	Gammaproteobacteria	Burkholderiales	Nitrosomonadaceae	Ellin6067		0	0
S4T	S4	Top	bacteria_OTU000221	Proteobacteria	Alphaproteobacteria	Micropepsales	Micropepsaceae			0	0
S4T	S4	Top	bacteria_OTU000222	Proteobacteria	Gammaproteobacteria	Burkholderiales	Comamonadaceae	Tepidimonas		0	0
S4T	S4	Top	bacteria_OTU000223							0	0
S4T	S4	Top	bacteria_OTU000224	Actinobacteriota	Actinobacteria	Frankiales	Geodermatophilaceae			0	0
S4T	S4	Top	bacteria_OTU000225	Acidobacteriota	Acidobacteriae	Bryobacterales	Bryobacteraceae	Bryobacter		0	0
S4T	S4	Top	bacteria_OTU000226	Nitrospirota	Nitrospiria	Nitrospirales	Nitrospiraceae	Nitrospira		0	0
S4T	S4	Top	bacteria_OTU000227	Gemmatimonadota	Gemmatimonadetes	Gemmatimonadales	Gemmatimonadaceae	Roseisolibacter		0	0
S4T	S4	Top	bacteria_OTU000228	Acidobacteriota	Acidobacteriae	Solibacterales	Solibacteraceae	Candidatus_Solibacter		0	0
S4T	S4	Top	bacteria_OTU000229	Acidobacteriota	Acidobacteriae	Acidobacteriales	Acidobacteriaceae_Subgroup_1			0	0
S4T	S4	Top	bacteria_OTU000230	Chloroflexi	Ktedonobacteria	Ktedonobacterales	JG30-KF-AS9			0	0
S4T	S4	Top	bacteria_OTU000231	Proteobacteria	Alphaproteobacteria	Elsterales				0	0
S4T	S4	Top	bacteria_OTU000232	Actinobacteriota	Actinobacteria	Frankiales				0	0
S4T	S4	Top	bacteria_OTU000233	Chloroflexi	TK10					0	0
S4T	S4	Top	bacteria_OTU000234	Firmicutes	Bacilli	Bacillales	Planococcaceae	Psychrobacillus		0	0
S4T	S4	Top	bacteria_OTU000235	Bacteroidota	Bacteroidia	Flavobacteriales	Weeksellaceae	Empedobacter		0	0
S4T	S4	Top	bacteria_OTU000236	Actinobacteriota	Thermoleophilia	Gaiellales				0	0
S4T	S4	Top	bacteria_OTU000237	Proteobacteria	Gammaproteobacteria					0	0
S4T	S4	Top	bacteria_OTU000238	Proteobacteria	Alphaproteobacteria	Elsterales				0	0
S4T	S4	Top	bacteria_OTU000239	Proteobacteria	Gammaproteobacteria	Gammaproteobacteria_Incertae_Sedis	Unknown_Family	Candidatus_Ovatusbacter		0	0
S4T	S4	Top	bacteria_OTU000240	Acidobacteriota	Acidobacteriae	Subgroup_13				0	0
S4T	S4	Top	bacteria_OTU000241	Proteobacteria	Alphaproteobacteria	Rhizobiales	Beijerinckiaceae			0	0
S4T	S4	Top	bacteria_OTU000242	Actinobacteriota	Actinobacteria	Frankiales				0	0
S4T	S4	Top	bacteria_OTU000243	Acidobacteriota	Acidobacteriae					0	0
S4T	S4	Top	bacteria_OTU000244	Bdellovibrionota	Bdellovibrionia	Bdellovibrionales	Bdellovibrionaceae	Bdellovibrio		0	0
S4T	S4	Top	bacteria_OTU000245	Acidobacteriota	Acidobacteriae	Bryobacterales	Bryobacteraceae	Bryobacter		0	0
S4T	S4	Top	bacteria_OTU000246	Proteobacteria	Gammaproteobacteria	Burkholderiales	Comamonadaceae			0	0
S4T	S4	Top	bacteria_OTU000247	Planctomycetota	Phycisphaerae	Phycisphaerales	Phycisphaeraceae	SM1A02		0	0
S4T	S4	Top	bacteria_OTU000248	Chloroflexi	Ktedonobacteria	Ktedonobacterales	JG30-KF-AS9			0	0
S4T	S4	Top	bacteria_OTU000249	Proteobacteria	Alphaproteobacteria	Elsterales				0	0
S4T	S4	Top	bacteria_OTU000250	Bacteroidota	Bacteroidia	Flavobacteriales	Flavobacteriaceae	Flavobacterium		0	0
S4T	S4	Top	fungi_OTU000006	Ascomycota	Sordariomycetes	Xylariales	Apiosporaceae	Arthrinium	Arthrinium_malaysianum	0	0
S4T	S4	Top	fungi_OTU000011	Ascomycota	Sordariomycetes	Xylariales	Apiosporaceae	Arthrinium	Arthrinium_jiangxiense	0	0
S4T	S4	Top	fungi_OTU000014	Mucoromycota	Mucoromycetes	Mucorales	Cunninghamellaceae	Gongronella	Gongronella_butleri	0	0
S4T	S4	Top	fungi_OTU000016							0	0
S4T	S4	Top	fungi_OTU000018	Ascomycota	Dothideomycetes	Pleosporales				0	0
S4T	S4	Top	fungi_OTU000022	Ascomycota						0	0
S4T	S4	Top	fungi_OTU000023	Ascomycota	Sordariomycetes	Hypocreales	Hypocreaceae	Trichoderma		0	0
S4T	S4	Top	fungi_OTU000024	Ascomycota	Dothideomycetes	Pleosporales	Didymellaceae	Epicoccum	Epicoccum_dendrobii	0	0
S4T	S4	Top	fungi_OTU000025	Basidiomycota	Malasseziomycetes	Malasseziales				0	0
S4T	S4	Top	fungi_OTU000028	Ascomycota	Sordariomycetes	Sordariales	Chaetomiaceae	Botryotrichum	Botryotrichum_atrogriseum	0	0
S4T	S4	Top	fungi_OTU000029	Basidiomycota	Tremellomycetes					0	0
S4T	S4	Top	fungi_OTU000030	Ascomycota						0	0
S4T	S4	Top	fungi_OTU000031	Ascomycota	Saccharomycetes	Saccharomycetales	Saccharomycetaceae	Issatchenkia	Issatchenkia_orientalis	0	0
S4T	S4	Top	fungi_OTU000032	Basidiomycota	Tremellomycetes	Tremellales	Tremellaceae	Cryptococcus	Cryptococcus_musci	0	0
S4T	S4	Top	fungi_OTU000033	Ascomycota	Sordariomycetes	Hypocreales	Nectriaceae			0	0
S4T	S4	Top	fungi_OTU000034	Ascomycota						0	0
S4T	S4	Top	fungi_OTU000035	Ascomycota	Dothideomycetes	Pleosporales	Didymellaceae	Didymella	Didymella_microchlamydospora	0	0
S4T	S4	Top	viridiplantae_OTU000036	Anthophyta	Eudicotyledonae	Lamiales	Lamiaceae	Pogostemon	Pogostemon_cablin	0	0
S4T	S4	Top	fungi_OTU000037	Basidiomycota	Agaricomycetes	Agaricales	Psathyrellaceae	Psathyrella		0	0
S4T	S4	Top	fungi_OTU000038	Mucoromycota	Mucoromycetes	Mucorales	Mucoraceae	Mucor	Mucor_circinelloides	0	0
S4T	S4	Top	fungi_OTU000039	Ascomycota	Sordariomycetes	Hypocreales	Nectriaceae	Fusarium		0	0
S4T	S4	Top	fungi_OTU000040							0	0
S4T	S4	Top	fungi_OTU000042	Basidiomycota	Tremellomycetes	Tremellales	Trimorphomycetaceae	Saitozyma	Saitozyma_podzolica	0	0
S4T	S4	Top	fungi_OTU000043	Ascomycota	Saccharomycetes	Saccharomycetales	Debaryomycetaceae	Kurtzmaniella		0	0
S4T	S4	Top	fungi_OTU000044	Mortierellomycota	Mortierellomycetes	Mortierellales	Mortierellaceae	Mortierella	Mortierella_alpina	0	0
S4T	S4	Top	fungi_OTU000045	Ascomycota	Saccharomycetes	Saccharomycetales	Saccharomycetales_fam_Incertae_sedis	Candida	Candida_solani	0	0
S4T	S4	Top	fungi_OTU000046	Ascomycota	Sordariomycetes					0	0
S4T	S4	Top	fungi_OTU000047	Mucoromycota	Umbelopsidomycetes	Umbelopsidales	Umbelopsidaceae	Umbelopsis	Umbelopsis_vinacea	0	0
S4T	S4	Top	fungi_OTU000048	Basidiomycota	Malasseziomycetes	Malasseziales	Malasseziaceae	Malassezia	Malassezia_globosa	0	0
S4T	S4	Top	fungi_OTU000049	Basidiomycota	Agaricomycetes	Polyporales	Ganodermataceae	Ganoderma	Ganoderma_sichuanense	0	0
S4T	S4	Top	fungi_OTU000050	Ascomycota	Sordariomycetes	Hypocreales	Nectriaceae	Fusarium		0	0
S4T	S4	Top	fungi_OTU000051	Ascomycota	Dothideomycetes	Botryosphaeriales	Phyllostictaceae			0	0
S4T	S4	Top	fungi_OTU000052							0	0
S4T	S4	Top	fungi_OTU000053	Basidiomycota	Agaricomycetes	Agaricales	Psathyrellaceae	Coprinellus		0	0
S4T	S4	Top	fungi_OTU000054	Ascomycota						0	0
S4T	S4	Top	fungi_OTU000055	Ascomycota	Saccharomycetes	Saccharomycetales	Saccharomycetales_fam_Incertae_sedis	Candida	Candida_solani	0	0
S4T	S4	Top	fungi_OTU000056	Basidiomycota	Agaricomycetes	Polyporales	Fomitopsidaceae	Antrodia	Antrodia_lalashana	0	0
S4T	S4	Top	fungi_OTU000057	Ascomycota	Pezizomycetes	Pezizales	Ascobolaceae			0	0
S4T	S4	Top	fungi_OTU000058	Ascomycota	Sordariomycetes	Xylariales	Apiosporaceae	Arthrinium	Arthrinium_rasikravindrae	0	0
S4T	S4	Top	fungi_OTU000059	Basidiomycota	Tremellomycetes	Filobasidiales	Filobasidiaceae	Filobasidium		0	0
S4T	S4	Top	fungi_OTU000060	Ascomycota	Eurotiomycetes	Eurotiales	Aspergillaceae	Penicillium		0	0
S4T	S4	Top	fungi_OTU000061	Basidiomycota	Tremellomycetes	Tremellales	Bulleribasidiaceae	Hannaella	Hannaella_kunmingensis	0	0
S4T	S4	Top	fungi_OTU000062	Ascomycota	Dothideomycetes	Pleosporales				0	0
S4T	S4	Top	fungi_OTU000063	Basidiomycota	Malasseziomycetes	Malasseziales	Malasseziaceae	Malassezia		0	0
S4T	S4	Top	fungi_OTU000064	Ascomycota	Sordariomycetes	Glomerellales	Glomerellaceae	Colletotrichum		0	0
S4T	S4	Top	fungi_OTU000065	Ascomycota	Sordariomycetes	Hypocreales	Stachybotryaceae	Stachybotrys		0	0
S4T	S4	Top	fungi_OTU000066	Ascomycota	Dothideomycetes	Pleosporales	Cucurbitariaceae	Pyrenochaeta		0	0
S4T	S4	Top	fungi_OTU000067	Basidiomycota	Malasseziomycetes	Malasseziales	Malasseziaceae	Malassezia	Malassezia_japonica	0	0
S4T	S4	Top	fungi_OTU000068	Mucoromycota	Mucoromycetes	Mucorales	Mucoraceae	Mucor	Mucor_circinelloides	0	0
S4T	S4	Top	fungi_OTU000069							0	0
S4T	S4	Top	fungi_OTU000070	Basidiomycota	Agaricomycetes	Agaricales	Schizophyllaceae	Schizophyllum	Schizophyllum_commune	0	0
S4T	S4	Top	fungi_OTU000071	Ascomycota	Dothideomycetes	Capnodiales	Mycosphaerellaceae	Septoria	Septoria_cretae	0	0
S4T	S4	Top	fungi_OTU000072	Basidiomycota	Tremellomycetes	Cystofilobasidiales	Cystofilobasidiaceae	Cystofilobasidium	Cystofilobasidium_infirmominiatum	0	0
S4T	S4	Top	fungi_OTU000073	Ascomycota						0	0
S4T	S4	Top	fungi_OTU000074	Ascomycota	Dothideomycetes	Botryosphaeriales	Botryosphaeriaceae	Pseudofusicoccum	Pseudofusicoccum_violaceum	0	0
S4T	S4	Top	fungi_OTU000075	Ascomycota	Dothideomycetes	Pleosporales	Pleosporales_fam_Incertae_sedis	Pseudorobillarda	Pseudorobillarda_phragmitis	0	0
S4T	S4	Top	fungi_OTU000076							0	0
S4T	S4	Top	fungi_OTU000077							0	0
S4T	S4	Top	fungi_OTU000078	Ascomycota	Sordariomycetes	Hypocreales	Bionectriaceae	Clonostachys	Clonostachys_miodochialis	0	0
S4T	S4	Top	fungi_OTU000079	Ascomycota	Sordariomycetes	Glomerellales	Plectosphaerellaceae	Plectosphaerella		0	0
S4T	S4	Top	fungi_OTU000080	Basidiomycota	Tremellomycetes	Tremellales	Rhynchogastremataceae	Papiliotrema		0	0
S4T	S4	Top	fungi_OTU000081	Ascomycota						0	0
S4T	S4	Top	fungi_OTU000082	Ascomycota	Leotiomycetes	Helotiales				0	0
S4T	S4	Top	fungi_OTU000083	Ascomycota	Sordariomycetes	Diaporthales	Diaporthaceae	Diaporthe		0	0
S4T	S4	Top	fungi_OTU000084	Ascomycota						0	0
S4T	S4	Top	fungi_OTU000085	Basidiomycota	Agaricomycetes					0	0
S4T	S4	Top	fungi_OTU000086	Ascomycota	Sordariomycetes					0	0
S4T	S4	Top	fungi_OTU000088	Basidiomycota	Agaricomycetes	Russulales	Peniophoraceae	Peniophora	Peniophora_lycii	0	0
S4T	S4	Top	fungi_OTU000090	Basidiomycota	Microbotryomycetes	Sporidiobolales	Sporidiobolaceae	Rhodotorula		0	0
S4T	S4	Top	fungi_OTU000091	Ascomycota	Eurotiomycetes	Chaetothyriales	Herpotrichiellaceae	Exophiala	Exophiala_pisciphila	0	0
S4T	S4	Top	fungi_OTU000092	Mucoromycota	Mucoromycetes	Mucorales	Mucoraceae	Mucor	Mucor_hiemalis	0	0
S4T	S4	Top	fungi_OTU000093	Ascomycota	Sordariomycetes	Sordariales	Sordariales_fam_Incertae_sedis	Conlarium		0	0
S4T	S4	Top	fungi_OTU000094	Ascomycota	Dothideomycetes					0	0
S4T	S4	Top	fungi_OTU000095	Mortierellomycota	Mortierellomycetes	Mortierellales	Mortierellaceae	Mortierella	Mortierella_nantahalensis	0	0
S4T	S4	Top	fungi_OTU000096	Ascomycota	Dothideomycetes	Pleosporales	Didymellaceae	Didymella		0	0
S4T	S4	Top	fungi_OTU000097	Ascomycota						0	0
S4T	S4	Top	fungi_OTU000098	Ascomycota	Eurotiomycetes	Chaetothyriales				0	0
S4T	S4	Top	fungi_OTU000099	Mortierellomycota	Mortierellomycetes	Mortierellales	Mortierellaceae	Mortierella		0	0
S4T	S4	Top	fungi_OTU000100							0	0
S4T	S4	Top	fungi_OTU000101							0	0
S4T	S4	Top	fungi_OTU000102	Ascomycota	Sordariomycetes					0	0
S4T	S4	Top	fungi_OTU000103	Mucoromycota	Umbelopsidomycetes	Umbelopsidales	Umbelopsidaceae	Umbelopsis	Umbelopsis_vinacea	0	0
S4T	S4	Top	fungi_OTU000104	Ascomycota	Sordariomycetes	Hypocreales	Hypocreales_fam_Incertae_sedis	Sarocladium	Sarocladium_kiliense	0	0
S4T	S4	Top	fungi_OTU000105	Ascomycota	Sordariomycetes	Sordariales	Chaetomiaceae	Zopfiella		0	0
S4T	S4	Top	fungi_OTU000106	Basidiomycota	Malasseziomycetes	Malasseziales	Malasseziaceae	Malassezia	Malassezia_globosa	0	0
S4T	S4	Top	fungi_OTU000107	Basidiomycota	Agaricomycetes	Agaricales				0	0
S4T	S4	Top	fungi_OTU000108	Ascomycota	Dothideomycetes	Pleosporales	Cucurbitariaceae	Pyrenochaetopsis		0	0
S4T	S4	Top	fungi_OTU000109	Ascomycota	Eurotiomycetes	Eurotiales	Aspergillaceae	Aspergillus	Aspergillus_sydowii	0	0
S4T	S4	Top	fungi_OTU000110	Ascomycota	Pezizomycetes	Pezizales	Ascobolaceae			0	0
S4T	S4	Top	fungi_OTU000111	Glomeromycota	Glomeromycetes	Glomerales	Glomeraceae	Rhizophagus	Rhizophagus_clarus	0	0
S4T	S4	Top	fungi_OTU000112	Ascomycota	Saccharomycetes	Saccharomycetales	Saccharomycetales_fam_Incertae_sedis	Candida	Candida_solani	0	0
S4T	S4	Top	fungi_OTU000113	Ascomycota	Sordariomycetes	Sordariales	Lasiosphaeriaceae	Podospora	Podospora_communis	0	0
S4T	S4	Top	fungi_OTU000114	Basidiomycota	Agaricomycetes	Agaricales				0	0
S4T	S4	Top	fungi_OTU000115	Calcarisporiellomycota	Calcarisporiellomycetes	Calcarisporiellales	Calcarisporiellaceae	Calcarisporiella		0	0
S4T	S4	Top	fungi_OTU000116	Ascomycota	Dothideomycetes	Pleosporales	Sporormiaceae	Preussia	Preussia_pilosella	0	0
S4T	S4	Top	fungi_OTU000117	Basidiomycota	Agaricomycetes	Trechisporales	Hydnodontaceae	Trechispora		0	0
S4T	S4	Top	fungi_OTU000118	Basidiomycota	Agaricomycetes	Phallales	Clathraceae	Ileodictyon	Ileodictyon_gracile	0	0
S4T	S4	Top	fungi_OTU000119	Ascomycota	Sordariomycetes	Hypocreales	Hypocreaceae	Trichoderma		0	0
S4T	S4	Top	fungi_OTU000120	Basidiomycota	Agaricomycetes	Agaricales	Agaricaceae	Coprinus	Coprinus_cordisporus	0	0
S4T	S4	Top	fungi_OTU000121	Basidiomycota	Ustilaginomycetes	Ustilaginales	Ustilaginaceae	Sporisorium	Sporisorium_scitamineum	0	0
S4T	S4	Top	fungi_OTU000122	Mucoromycota	Mucoromycetes	Mucorales	Rhizopodaceae	Rhizopus	Rhizopus_arrhizus	0	0
S4T	S4	Top	fungi_OTU000123							0	0
S4T	S4	Top	fungi_OTU000124	Ascomycota	Sordariomycetes	Microascales				0	0
S4T	S4	Top	fungi_OTU000125	Basidiomycota	Geminibasidiomycetes	Geminibasidiales	Geminibasidiaceae	Geminibasidium		0	0
S4T	S4	Top	fungi_OTU000126	Basidiomycota	Agaricomycetes	Polyporales	Ganodermataceae	Ganoderma	Ganoderma_applanatum	0	0
S4T	S4	Top	viridiplantae_OTU000127	Anthophyta	Eudicotyledonae	Apiales	Apiaceae	Aegopodium	Aegopodium_podagraria	0	0
S4T	S4	Top	fungi_OTU000128	Ascomycota	Sordariomycetes					0	0
S4T	S4	Top	fungi_OTU000129	Ascomycota	Eurotiomycetes	Eurotiales	Trichocomaceae	Talaromyces	Talaromyces_aculeatus	0	0
S4T	S4	Top	fungi_OTU000130	Basidiomycota	Tremellomycetes	Filobasidiales	Piskurozymaceae	Solicoccozyma	Solicoccozyma_terricola	0	0
S4T	S4	Top	fungi_OTU000131	Ascomycota	Sordariomycetes					0	0
S4T	S4	Top	fungi_OTU000132	Glomeromycota	Glomeromycetes	Glomerales	Glomeraceae	Rhizophagus	Rhizophagus_clarus	0	0
S4T	S4	Top	fungi_OTU000133	Basidiomycota	Tremellomycetes	Filobasidiales	Filobasidiaceae	Filobasidium		0	0
S4T	S4	Top	fungi_OTU000134	Ascomycota	Pezizomycetes	Pezizales	Pezizaceae	Iodophanus		0	0
S4T	S4	Top	fungi_OTU000135	Ascomycota	Dothideomycetes	Pleosporales	Sporormiaceae	Preussia	Preussia_terricola	0	0
S4T	S4	Top	fungi_OTU000136	Mortierellomycota	Mortierellomycetes	Mortierellales	Mortierellaceae	Mortierella	Mortierella_cystojenkinii	0	0
S4T	S4	Top	fungi_OTU000137	Ascomycota	Sordariomycetes	Hypocreales	Stachybotryaceae	Stachybotrys	Stachybotrys_chartarum	0	0
S4T	S4	Top	fungi_OTU000138	Ascomycota	Sordariomycetes					0	0
S4T	S4	Top	fungi_OTU000139							0	0
S4T	S4	Top	fungi_OTU000140	Ascomycota	Dothideomycetes	Pleosporales	Didymellaceae			0	0
S4T	S4	Top	fungi_OTU000141	Ascomycota						0	0
S4T	S4	Top	fungi_OTU000142	Ascomycota	Pezizomycetes	Pezizales	Pezizaceae	Iodophanus		0	0
S4T	S4	Top	fungi_OTU000143	Ascomycota						0	0
S4T	S4	Top	fungi_OTU000144	Basidiomycota	Tremellomycetes	Trichosporonales	Trichosporonaceae	Apiotrichum	Apiotrichum_sporotrichoides	0	0
S4T	S4	Top	fungi_OTU000145	Chytridiomycota	Rhizophydiomycetes	Rhizophydiales	Terramycetaceae	Boothiomyces	Boothiomyces_macroporosum	0	0
S4T	S4	Top	fungi_OTU000146	Ascomycota	Sordariomycetes	Sordariales	Chaetomiaceae	Chaetomium		0	0
S4T	S4	Top	fungi_OTU000147	Ascomycota	Eurotiomycetes	Chaetothyriales	Herpotrichiellaceae			0	0
S4T	S4	Top	fungi_OTU000148	Mucoromycota	Mucoromycetes	Mucorales	Cunninghamellaceae	Gongronella	Gongronella_butleri	0	0
S4T	S4	Top	fungi_OTU000150	Ascomycota	Sordariomycetes	Xylariales				0	0
S4T	S4	Top	fungi_OTU000151	Ascomycota	Sordariomycetes	Hypocreales	Nectriaceae	Fusarium	Fusarium_nematophilum	0	0
S4T	S4	Top	fungi_OTU000152	Mucoromycota	Umbelopsidomycetes	Umbelopsidales	Umbelopsidaceae	Umbelopsis		0	0
S4T	S4	Top	fungi_OTU000153	Ascomycota						0	0
S4T	S4	Top	fungi_OTU000154							0	0
S4T	S4	Top	fungi_OTU000155							0	0
S4T	S4	Top	fungi_OTU000156	Ascomycota	Sordariomycetes	Sordariales	Lasiosphaeriaceae	Schizothecium	Schizothecium_inaequale	0	0
S4T	S4	Top	fungi_OTU000157	Basidiomycota	Agaricomycetes	Agaricales	Agaricaceae	Coprinus	Coprinus_cordisporus	0	0
S4T	S4	Top	fungi_OTU000158	Basidiomycota	Tremellomycetes	Cystofilobasidiales	Mrakiaceae			0	0
S4T	S4	Top	fungi_OTU000159	Ascomycota	Sordariomycetes					0	0
S4T	S4	Top	fungi_OTU000160	Basidiomycota						0	0
S4T	S4	Top	fungi_OTU000161	Basidiomycota	Agaricomycetes	Hymenochaetales	Schizoporaceae	Hyphodontia	Hyphodontia_microspora	0	0
S4T	S4	Top	fungi_OTU000162	Ascomycota	Sordariomycetes					0	0
S4T	S4	Top	fungi_OTU000163							0	0
S4T	S4	Top	viridiplantae_OTU000164	Anthophyta	Eudicotyledonae	Lamiales	Lamiaceae	Pogostemon	Pogostemon_heyneanus	0	0
S4T	S4	Top	fungi_OTU000165	Ascomycota	Sordariomycetes					0	0
S4T	S4	Top	fungi_OTU000166	Ascomycota						0	0
S4T	S4	Top	fungi_OTU000167	Basidiomycota	Agaricomycetes					0	0
S4T	S4	Top	fungi_OTU000168	Ascomycota	Dothideomycetes	Pleosporales	Cucurbitariaceae	Pyrenochaetopsis		0	0
S4T	S4	Top	fungi_OTU000169	Ascomycota	Sordariomycetes					0	0
S4T	S4	Top	fungi_OTU000170	Basidiomycota	Agaricomycetes	Cantharellales	Ceratobasidiaceae			0	0
S4T	S4	Top	fungi_OTU000171	Ascomycota	Pezizomycetes	Pezizales	Ascodesmidaceae	Cephaliophora		0	0
S4T	S4	Top	fungi_OTU000172	Ascomycota	Dothideomycetes	Pleosporales	Pyrenochaetopsidaceae	Neopyrenochaeta		0	0
S4T	S4	Top	fungi_OTU000173	Ascomycota	Eurotiomycetes	Chaetothyriales	Herpotrichiellaceae	Exophiala		0	0
S4T	S4	Top	fungi_OTU000174	Basidiomycota						0	0
S4T	S4	Top	fungi_OTU000175							0	0
S4T	S4	Top	fungi_OTU000176	Ascomycota						0	0
S4T	S4	Top	fungi_OTU000177	Ascomycota	Eurotiomycetes	Eurotiales	Aspergillaceae	Aspergillus	Aspergillus_gracilis	0	0
S4T	S4	Top	fungi_OTU000178	Basidiomycota	Agaricomycetes	Polyporales	Meruliaceae	Megasporia	Megasporia_guangdongensis	0	0
S4T	S4	Top	fungi_OTU000179	Ascomycota	Sordariomycetes	Hypocreales	Hypocreales_fam_Incertae_sedis	Acremonium	Acremonium_polychromum	0	0
S4T	S4	Top	fungi_OTU000180	Basidiomycota	Tremellomycetes	Tremellales	Bulleribasidiaceae	Dioszegia	Dioszegia_zsoltii_var_yunnanensis	0	0
S4T	S4	Top	fungi_OTU000181	Basidiomycota	Tremellomycetes	Filobasidiales	Filobasidiaceae	Naganishia		0	0
S4T	S4	Top	fungi_OTU000182	Ascomycota	Saccharomycetes	Saccharomycetales				0	0
S4T	S4	Top	fungi_OTU000183							0	0
S4T	S4	Top	fungi_OTU000184	Basidiomycota	Agaricomycetes	Hymenochaetales	Hymenochaetaceae	Hymenochaete	Hymenochaete_murina	0	0
S4T	S4	Top	fungi_OTU000185	Ascomycota	Sordariomycetes	Hypocreales	Nectriaceae	Fusarium		0	0
S4T	S4	Top	fungi_OTU000187	Ascomycota	Sordariomycetes	Hypocreales	Nectriaceae	Penicillifer	Penicillifer_diparietisporus	0	0
S4T	S4	Top	fungi_OTU000188	Basidiomycota	Agaricomycetes	Hymenochaetales	Hymenochaetales_fam_Incertae_sedis	Resinicium	Resinicium_saccharicola	0	0
S4T	S4	Top	fungi_OTU000189	Ascomycota	Sordariomycetes	Sordariales	Chaetomiaceae	Zopfiella		0	0
S4T	S4	Top	fungi_OTU000190	Basidiomycota	Tremellomycetes	Trichosporonales	Trichosporonaceae	Apiotrichum	Apiotrichum_scarabaeorum	0	0
S4T	S4	Top	fungi_OTU000191	Ascomycota	Sordariomycetes					0	0
S4T	S4	Top	fungi_OTU000192	Basidiomycota	Agaricomycetes	Polyporales	Polyporaceae	Trametes	Trametes_hirsuta	0	0
S4T	S4	Top	fungi_OTU000193	Ascomycota	Sordariomycetes	Hypocreales	Hypocreales_fam_Incertae_sedis	Acremonium	Acremonium_hyalinulum	0	0
S4T	S4	Top	fungi_OTU000194	Ascomycota	Sordariomycetes	Diaporthales	Diaporthaceae	Diaporthe		0	0
S4T	S4	Top	fungi_OTU000195							0	0
S4T	S4	Top	fungi_OTU000196	Ascomycota	Dothideomycetes	Pleosporales				0	0
S4T	S4	Top	fungi_OTU000197							0	0
S4T	S4	Top	fungi_OTU000198	Ascomycota	Saccharomycetes	Saccharomycetales	Saccharomycetales_fam_Incertae_sedis	Candida		0	0
S4T	S4	Top	fungi_OTU000199	Basidiomycota	Spiculogloeomycetes	Spiculogloeales	Spiculogloeaceae	Phyllozyma		0	0
S4T	S4	Top	fungi_OTU000200	Ascomycota	Sordariomycetes	Xylariales				0	0
S4T	S4	Top	fungi_OTU000201							0	0
S4T	S4	Top	fungi_OTU000202	Ascomycota	Sordariomycetes	Sordariales	Chaetomiaceae			0	0
S4T	S4	Top	fungi_OTU000203							0	0
S4T	S4	Top	fungi_OTU000204							0	0
S4T	S4	Top	fungi_OTU000205	Ascomycota	Dothideomycetes	Pleosporales	Thyridariaceae	Roussoella		0	0
S4T	S4	Top	fungi_OTU000206	Basidiomycota	Malasseziomycetes	Malasseziales	Malasseziaceae	Malassezia	Malassezia_furfur	0	0
S4T	S4	Top	fungi_OTU000208	Ascomycota	Sordariomycetes	Chaetosphaeriales	Chaetosphaeriaceae	Dictyochaeta	Dictyochaeta_siamensis	0	0
S4T	S4	Top	fungi_OTU000209	Mortierellomycota	Mortierellomycetes	Mortierellales				0	0
S4T	S4	Top	fungi_OTU000210	Basidiomycota	Agaricomycetes					0	0
S4T	S4	Top	fungi_OTU000211	Ascomycota	Dothideomycetes	Pleosporales	Phaeosphaeriaceae	Setophoma	Setophoma_yingyisheniae	0	0
S4T	S4	Top	fungi_OTU000212	Basidiomycota	Tremellomycetes	Trichosporonales	Trichosporonaceae	Cutaneotrichosporon	Cutaneotrichosporon_arboriformis	0	0
S4T	S4	Top	fungi_OTU000213	Ascomycota	Dothideomycetes	Pleosporales	Didymosphaeriaceae	Paraphaeosphaeria	Paraphaeosphaeria_neglecta	0	0
S4T	S4	Top	fungi_OTU000214	Ascomycota	Sordariomycetes					0	0
S4T	S4	Top	fungi_OTU000215	Ascomycota	Eurotiomycetes	Eurotiales	Aspergillaceae	Aspergillus		0	0
S4T	S4	Top	fungi_OTU000216							0	0
S4T	S4	Top	fungi_OTU000217	Ascomycota	Dothideomycetes	Pleosporales	Pleosporales_fam_Incertae_sedis	Monodictys	Monodictys_castaneae	0	0
S4T	S4	Top	fungi_OTU000218	Ascomycota	Sordariomycetes	Sordariales	Sordariales_fam_Incertae_sedis	Conlarium		0	0
S4T	S4	Top	fungi_OTU000219							0	0
S4T	S4	Top	fungi_OTU000220	Ascomycota	Sordariomycetes	Sordariales	Lasiosphaeriaceae			0	0
S4T	S4	Top	fungi_OTU000221	Ascomycota	Sordariomycetes					0	0
S4T	S4	Top	fungi_OTU000222	Ascomycota	Sordariomycetes	Xylariales				0	0
S4T	S4	Top	fungi_OTU000223	Basidiomycota	Agaricostilbomycetes	Agaricostilbales	Agaricostilbaceae	Sterigmatomyces	Sterigmatomyces_halophilus	0	0
S4T	S4	Top	fungi_OTU000224							0	0
S4T	S4	Top	fungi_OTU000225	Ascomycota	Sordariomycetes	Sordariales				0	0
S4T	S4	Top	fungi_OTU000226	Basidiomycota	Agaricomycetes	Agaricales				0	0
S4T	S4	Top	fungi_OTU000228	Basidiomycota	Agaricomycetes	Phallales	Phallaceae	Phallus	Phallus_impudicus	0	0
S4T	S4	Top	fungi_OTU000229	Ascomycota	Sordariomycetes					0	0
S4T	S4	Top	fungi_OTU000230	Basidiomycota	Agaricomycetes	Auriculariales	Hyaloriaceae	Myxarium		0	0
S4T	S4	Top	fungi_OTU000231	Ascomycota	Sordariomycetes					0	0
S4T	S4	Top	fungi_OTU000232	Ascomycota	Sordariomycetes	Chaetosphaeriales	Chaetosphaeriaceae	Dinemasporium		0	0
[truncated: 3,571 more rows]

## Sheet: Figure3_venn
BACTERIA															FUNGI
	TOP					BOTTOM					ROOT					TOP					BOTTOM					ROOT
	S1T	S2T	S3T	S4T		S1B	S2B	S3B	S4B		S1R	S2R	S3R	S4R		S1T	S2T	S3T	S4T		S1B	S2B	S3B	S4B		S1R	S2R	S3R	S4R
OTU000001	1	1	1	1	OTU000001	1	1	1	1	OTU000001	1	1	1	1	OTU000001	1	1	1	1	OTU000001	1	1	1	1	OTU000001	1	1	1	1
OTU000002	1	1	1	1	OTU000002	1	1	1	1	OTU000002	1	1	1	1	OTU000002	1	1	1	1	OTU000002	1	1	1	1	OTU000002	1	1	1	1
OTU000003	1	1	1	1	OTU000003	1	1	1	1	OTU000003	1	1	1	1	OTU000003	1	1	1	1	OTU000003	1	1	1	1	OTU000003	1	1	1	1
OTU000004	1	1	1	1	OTU000004	1	1	1	1	OTU000004	1	1	1	1	OTU000004	1	1	1	1	OTU000004	1	1	1	1	OTU000004	1	1	1	1
OTU000005	1	1	1	1	OTU000005	1	1	1	1	OTU000005	1	1	1	1	OTU000005	1	1	1	1	OTU000005	1	1	1	1	OTU000005	1	1	1	1
OTU000006	1	1	1	1	OTU000006	1	1	1	1	OTU000006	1	1	1	1	OTU000006	1	1	1	1	OTU000006	1	1	1	1	OTU000006	1	1	1	1
OTU000007	1	1	1	1	OTU000007	1	1	1	1	OTU000007	1	1	1	1	OTU000007	1	1	1	1	OTU000007	1	1	1	1	OTU000007	1	1	1	1
OTU000008	1	1	1	1	OTU000008	1	1	1	1	OTU000008	1	1	1	1	OTU000008	1	1	1	1	OTU000008	1	1	1	1	OTU000008	1	1	1	1
OTU000009	1	1	1	1	OTU000009	1	1	1	1	OTU000009	1	1	1	1	OTU000009	1	1	1	1	OTU000009	1	1	1	1	OTU000009	1	1	1	1
OTU000010	1	1	1	1	OTU000010	1	1	1	1	OTU000010	1	1	1	1	OTU000010	1	1	1	1	OTU000010	1	1	1	1	OTU000010	1	1	1	1
OTU000011	1	1	1	1	OTU000011	1	1	1	1	OTU000011	1	1	1	1	OTU000011	1	1	1	1	OTU000011	1	1	1	1	OTU000011	1	1	1	1
OTU000012	1	1	1	1	OTU000012	1	1	1	1	OTU000012	1	1	1	1	OTU000012	1	1	1	1	OTU000012	1	1	1	1	OTU000012	1	1	1	1
OTU000013	1	1	1	1	OTU000013	1	1	1	1	OTU000013	1	1	1	1	OTU000013	1	1	1	1	OTU000013	1	1	1	1	OTU000013	1	1	1	1
OTU000014	1	1	1	1	OTU000014	1	1	1	1	OTU000014	1	1	1	1	OTU000014	1	1	1	1	OTU000014	1	1	1	1	OTU000014	1	1	1	1
OTU000015	1	1	1	1	OTU000015	1	1	1	1	OTU000015	1	1	1	1	OTU000015	1	1	1	1	OTU000015	1	1	1	1	OTU000015	1	1	1	1
OTU000016	1	1	1	1	OTU000016	1	1	1	1	OTU000016	1	1	1	1	OTU000016	1	1	1	1	OTU000016	1	1	1	1	OTU000016	1	1	1	1
OTU000017	1	1	1	1	OTU000017	1	1	1	1	OTU000017	1	1	1	1	OTU000017	1	1	1	1	OTU000017	1	1	1	1	OTU000017	1	1	1	1
OTU000018	1	1	1	1	OTU000018	1	1	1	1	OTU000018	1	1	1	1	OTU000018	1	1	1	1	OTU000018	1	1	1	1	OTU000018	1	1	1	1
OTU000019	1	1	1	1	OTU000019	1	1	1	1	OTU000019	1	1	1	1	OTU000019	1	1	1	1	OTU000019	1	1	1	1	OTU000019	1	1	1	1
OTU000020	1	1	1	1	OTU000020	1	1	1	1	OTU000020	1	1	1	1	OTU000020	1	1	1	1	OTU000020	1	1	1	1	OTU000020	1	1	1	1
OTU000021	1	1	1	1	OTU000021	1	1	1	1	OTU000021	1	1	1	1	OTU000021	1	1	1	1	OTU000021	1	1	1	1	OTU000021	1	1	1	1
OTU000022	1	1	1	1	OTU000022	1	1	1	1	OTU000022	1	1	1	1	OTU000022	1	1	1	1	OTU000022	1	1	1	1	OTU000022	1	1	1	1
OTU000023	1	1	1	1	OTU000023	1	1	1	1	OTU000023	1	1	1	1	OTU000023	1	1	1	1	OTU000023	1	1	1	1	OTU000023	1	1	1	1
OTU000024	1	1	1	1	OTU000024	1	1	1	1	OTU000024	1	1	1	1	OTU000024	1	1	1	1	OTU000024	1	1	1	1	OTU000024	1	1	1	1
OTU000025	1	1	1	1	OTU000025	1	1	1	1	OTU000025	1	1	1	1	OTU000025	1	1	1	1	OTU000025	1	1	1	1	OTU000025	1	1	1	1
OTU000026	0	1	1	1	OTU000026	1	1	1	1	OTU000026	1	1	1	1	OTU000026	0	1	1	1	OTU000026	1	1	1	1	OTU000026	1	1	1	1
OTU000027	1	1	1	1	OTU000027	1	1	1	1	OTU000027	1	1	1	1	OTU000027	1	1	1	1	OTU000027	1	1	1	1	OTU000027	1	1	1	1
OTU000028	1	1	1	1	OTU000028	1	1	1	1	OTU000028	1	1	1	1	OTU000028	1	1	1	1	OTU000028	1	1	1	1	OTU000028	1	1	1	1
OTU000029	1	1	1	1	OTU000029	0	1	1	1	OTU000029	1	1	1	1	OTU000029	1	1	1	1	OTU000029	0	1	1	1	OTU000029	1	1	1	1
OTU000030	0	1	1	0	OTU000030	1	1	1	1	OTU000030	1	1	1	1	OTU000030	0	1	1	0	OTU000030	1	1	1	1	OTU000030	1	1	1	1
OTU000031	0	1	1	1	OTU000031	1	1	1	1	OTU000031	1	1	1	1	OTU000031	0	1	1	1	OTU000031	1	1	1	1	OTU000031	1	1	1	1
OTU000032	1	1	1	1	OTU000032	1	1	1	1	OTU000032	1	1	1	1	OTU000032	1	1	1	1	OTU000032	1	1	1	1	OTU000032	1	1	1	1
OTU000033	0	1	1	0	OTU000033	1	1	1	0	OTU000033	1	1	1	1	OTU000033	0	1	1	0	OTU000033	1	1	1	0	OTU000033	1	1	1	1
OTU000034	1	1	1	0	OTU000034	1	1	1	0	OTU000034	1	1	1	1	OTU000034	1	1	1	0	OTU000034	1	1	1	0	OTU000034	1	1	1	1
OTU000035	1	1	1	1	OTU000035	1	1	1	1	OTU000035	0	1	1	1	OTU000035	1	1	1	1	OTU000035	1	1	1	1	OTU000035	0	1	1	1
OTU000036	1	1	1	1	OTU000036	1	1	1	0	OTU000036	1	1	1	1	OTU000036	1	1	1	1	OTU000036	1	1	1	0	OTU000036	1	1	1	1
OTU000037	1	1	1	0	OTU000037	1	1	1	1	OTU000037	1	1	1	1	OTU000037	1	1	1	0	OTU000037	1	1	1	1	OTU000037	1	1	1	1
OTU000038	0	1	0	1	OTU000038	0	0	1	1	OTU000038	0	0	1	1	OTU000038	0	1	0	1	OTU000038	0	0	1	1	OTU000038	0	0	1	1
OTU000039	1	1	1	1	OTU000039	1	1	1	1	OTU000039	1	1	1	1	OTU000039	1	1	1	1	OTU000039	1	1	1	1	OTU000039	1	1	1	1
OTU000040	1	1	1	1	OTU000040	1	1	1	1	OTU000040	1	1	1	1	OTU000040	1	1	1	1	OTU000040	1	1	1	1	OTU000040	1	1	1	1
OTU000041	1	1	1	1	OTU000041	1	1	1	1	OTU000041	1	1	0	1	OTU000041	1	1	1	1	OTU000041	1	1	1	1	OTU000041	1	1	0	1
OTU000042	1	1	0	1	OTU000042	1	1	1	1	OTU000042	1	1	1	1	OTU000042	1	1	0	1	OTU000042	1	1	1	1	OTU000042	1	1	1	1
OTU000043	0	1	1	1	OTU000043	1	1	1	1	OTU000043	1	1	1	1	OTU000043	0	1	1	1	OTU000043	1	1	1	1	OTU000043	1	1	1	1
OTU000044	1	1	1	1	OTU000044	1	1	1	1	OTU000044	1	1	1	1	OTU000044	1	1	1	1	OTU000044	1	1	1	1	OTU000044	1	1	1	1
OTU000045	0	1	1	1	OTU000045	1	1	1	1	OTU000045	1	1	1	1	OTU000045	0	1	1	1	OTU000045	1	1	1	1	OTU000045	1	1	1	1
OTU000046	0	1	1	1	OTU000046	1	1	1	0	OTU000046	1	1	1	1	OTU000046	0	1	1	1	OTU000046	1	1	1	0	OTU000046	1	1	1	1
OTU000047	0	1	1	0	OTU000047	1	1	1	0	OTU000047	1	1	1	0	OTU000047	0	1	1	0	OTU000047	1	1	1	0	OTU000047	1	1	1	0
OTU000048	0	1	1	1	OTU000048	1	1	1	1	OTU000048	1	1	1	1	OTU000048	0	1	1	1	OTU000048	1	1	1	1	OTU000048	1	1	1	1
OTU000049	0	1	1	1	OTU000049	1	1	1	0	OTU000049	1	1	1	1	OTU000049	0	1	1	1	OTU000049	1	1	1	0	OTU000049	1	1	1	1
OTU000050	1	1	1	0	OTU000050	1	1	1	0	OTU000050	1	1	1	1	OTU000050	1	1	1	0	OTU000050	1	1	1	0	OTU000050	1	1	1	1
OTU000051	0	1	1	0	OTU000051	1	1	1	1	OTU000051	1	1	1	1	OTU000051	0	1	1	0	OTU000051	1	1	1	1	OTU000051	1	1	1	1
OTU000052	0	1	1	0	OTU000052	1	1	0	1	OTU000052	1	1	1	1	OTU000052	0	1	1	0	OTU000052	1	1	0	1	OTU000052	1	1	1	1
OTU000053	0	1	1	0	OTU000053	1	1	0	1	OTU000053	1	1	0	1	OTU000053	0	1	1	0	OTU000053	1	1	0	1	OTU000053	1	1	0	1
OTU000054	1	1	1	1	OTU000054	1	1	1	1	OTU000054	1	1	1	1	OTU000054	1	1	1	1	OTU000054	1	1	1	1	OTU000054	1	1	1	1
OTU000055	1	1	1	1	OTU000055	1	1	1	1	OTU000055	1	1	1	1	OTU000055	1	1	1	1	OTU000055	1	1	1	1	OTU000055	1	1	1	1
OTU000056	0	1	1	0	OTU000056	1	1	0	1	OTU000056	1	1	1	1	OTU000056	0	1	1	0	OTU000056	1	1	0	1	OTU000056	1	1	1	1
OTU000057	1	1	1	1	OTU000057	1	1	1	1	OTU000057	0	0	1	1	OTU000057	1	1	1	1	OTU000057	1	1	1	1	OTU000057	0	0	1	1
OTU000058	0	1	1	0	OTU000058	1	1	1	0	OTU000058	1	1	1	1	OTU000058	0	1	1	0	OTU000058	1	1	1	0	OTU000058	1	1	1	1
OTU000059	0	1	1	1	OTU000059	1	1	1	1	OTU000059	1	1	1	1	OTU000059	0	1	1	1	OTU000059	1	1	1	1	OTU000059	1	1	1	1
OTU000060	0	1	1	1	OTU000060	1	1	1	1	OTU000060	1	1	1	1	OTU000060	0	1	1	1	OTU000060	1	1	1	1	OTU000060	1	1	1	1
OTU000061	0	1	1	0	OTU000061	1	1	1	0	OTU000061	1	1	1	1	OTU000061	0	1	1	0	OTU000061	1	1	1	0	OTU000061	1	1	1	1
OTU000062	0	1	1	1	OTU000062	0	1	1	1	OTU000062	1	1	1	1	OTU000062	0	1	1	1	OTU000062	0	1	1	1	OTU000062	1	1	1	1
OTU000063	1	1	1	0	OTU000063	1	1	1	1	OTU000063	1	1	1	1	OTU000063	1	1	1	0	OTU000063	1	1	1	1	OTU000063	1	1	1	1
OTU000064	1	1	1	1	OTU000064	1	1	1	1	OTU000064	1	1	1	1	OTU000064	1	1	1	1	OTU000064	1	1	1	1	OTU000064	1	1	1	1
OTU000065	1	0	1	1	OTU000065	1	1	1	1	OTU000065	1	1	1	1	OTU000065	1	0	1	1	OTU000065	1	1	1	1	OTU000065	1	1	1	1
OTU000066	0	1	1	0	OTU000066	1	0	0	1	OTU000066	1	1	1	1	OTU000066	0	1	1	0	OTU000066	1	0	0	1	OTU000066	1	1	1	1
OTU000067	0	1	1	0	OTU000067	1	1	0	1	OTU000067	1	1	1	1	OTU000067	0	1	1	0	OTU000067	1	1	0	1	OTU000067	1	1	1	1
OTU000068	0	1	1	0	OTU000068	1	1	1	1	OTU000068	1	1	1	1	OTU000068	0	1	1	0	OTU000068	1	1	1	1	OTU000068	1	1	1	1
OTU000069	0	1	1	0	OTU000069	1	1	0	1	OTU000069	1	1	1	1	OTU000069	0	1	1	0	OTU000069	1	1	0	1	OTU000069	1	1	1	1
OTU000070	1	0	1	1	OTU000070	0	0	1	1	OTU000070	0	0	1	1	OTU000070	1	0	1	1	OTU000070	0	0	1	1	OTU000070	0	0	1	1
OTU000071	0	0	1	1	OTU000071	1	1	1	1	OTU000071	0	1	1	1	OTU000071	0	0	1	1	OTU000071	1	1	1	1	OTU000071	0	1	1	1
OTU000072	0	1	0	1	OTU000072	1	0	1	0	OTU000072	1	1	1	1	OTU000072	0	1	0	1	OTU000072	1	0	1	0	OTU000072	1	1	1	1
OTU000073	0	1	1	0	OTU000073	1	1	1	0	OTU000073	1	1	1	1	OTU000073	0	1	1	0	OTU000073	1	1	1	0	OTU000073	1	1	1	1
OTU000074	0	1	1	0	OTU000074	0	0	1	1	OTU000074	1	1	0	1	OTU000074	0	1	1	0	OTU000074	0	0	1	1	OTU000074	1	1	0	1
OTU000075	0	1	1	0	OTU000075	0	0	1	0	OTU000075	1	1	0	1	OTU000075	0	1	1	0	OTU000075	0	0	1	0	OTU000075	1	1	0	1
OTU000076	0	1	1	0	OTU000076	1	1	0	0	OTU000076	1	1	0	1	OTU000076	0	1	1	0	OTU000076	1	1	0	0	OTU000076	1	1	0	1
OTU000077	1	1	1	1	OTU000077	1	1	1	1	OTU000077	1	1	1	1	OTU000077	1	1	1	1	OTU000077	1	1	1	1	OTU000077	1	1	1	1
OTU000078	1	1	1	0	OTU000078	1	1	1	1	OTU000078	1	1	1	1	OTU000078	1	1	1	0	OTU000078	1	1	1	1	OTU000078	1	1	1	1
OTU000079	0	0	0	1	OTU000079	1	1	1	1	OTU000079	1	1	1	1	OTU000079	0	0	0	1	OTU000079	1	1	1	1	OTU000079	1	1	1	1
OTU000080	1	1	1	1	OTU000080	1	1	1	1	OTU000080	1	1	1	1	OTU000080	1	1	1	1	OTU000080	1	1	1	1	OTU000080	1	1	1	1
OTU000081	0	1	1	1	OTU000081	1	1	1	1	OTU000081	1	1	1	1	OTU000081	0	1	1	1	OTU000081	1	1	1	1	OTU000081	1	1	1	1
OTU000082	0	1	1	1	OTU000082	1	1	1	0	OTU000082	1	1	1	1	OTU000082	0	1	1	1	OTU000082	1	1	1	0	OTU000082	1	1	1	1
OTU000083	0	0	1	0	OTU000083	1	0	1	0	OTU000083	1	1	1	1	OTU000083	0	0	1	0	OTU000083	1	0	1	0	OTU000083	1	1	1	1
OTU000084	0	1	1	0	OTU000084	1	0	0	0	OTU000084	1	1	0	0	OTU000084	0	1	1	0	OTU000084	1	0	0	0	OTU000084	1	1	0	0
OTU000085	0	1	0	0	OTU000085	0	1	1	0	OTU000085	1	1	1	1	OTU000085	0	1	0	0	OTU000085	0	1	1	0	OTU000085	1	1	1	1
OTU000086	0	1	1	0	OTU000086	1	1	0	0	OTU000086	1	1	0	1	OTU000086	0	1	1	0	OTU000086	1	1	0	0	OTU000086	1	1	0	1
OTU000087	1	0	1	0	OTU000087	1	1	0	1	OTU000087	1	1	1	0	OTU000087	1	0	1	0	OTU000087	1	1	0	1	OTU000087	1	1	1	0
OTU000088	0	1	1	0	OTU000088	1	1	0	0	OTU000088	1	1	0	0	OTU000088	0	1	1	0	OTU000088	1	1	0	0	OTU000088	1	1	0	0
OTU000089	1	1	1	1	OTU000089	1	1	1	1	OTU000089	1	1	1	1	OTU000089	1	1	1	1	OTU000089	1	1	1	1	OTU000089	1	1	1	1
OTU000090	1	1	0	1	OTU000090	1	1	1	0	OTU000090	1	1	1	1	OTU000090	1	1	0	1	OTU000090	1	1	1	0	OTU000090	1	1	1	1
OTU000091	0	1	1	0	OTU000091	0	0	0	0	OTU000091	1	1	0	1	OTU000091	0	1	1	0	OTU000091	0	0	0	0	OTU000091	1	1	0	1
OTU000092	0	1	1	0	OTU000092	1	1	0	0	OTU000092	1	1	1	0	OTU000092	0	1	1	0	OTU000092	1	1	0	0	OTU000092	1	1	1	0
OTU000093	0	1	1	0	OTU000093	1	0	1	0	OTU000093	1	1	1	0	OTU000093	0	1	1	0	OTU000093	1	0	1	0	OTU000093	1	1	1	0
OTU000094	0	1	1	1	OTU000094	1	1	1	1	OTU000094	1	1	1	1	OTU000094	0	1	1	1	OTU000094	1	1	1	1	OTU000094	1	1	1	1
OTU000095	0	1	1	0	OTU000095	1	1	0	0	OTU000095	1	1	1	1	OTU000095	0	1	1	0	OTU000095	1	1	0	0	OTU000095	1	1	1	1
OTU000096	1	1	1	1	OTU000096	1	1	1	1	OTU000096	1	1	1	1	OTU000096	1	1	1	1	OTU000096	1	1	1	1	OTU000096	1	1	1	1
OTU000097	0	1	1	1	OTU000097	1	1	0	1	OTU000097	1	1	1	1	OTU000097	0	1	1	1	OTU000097	1	1	0	1	OTU000097	1	1	1	1
OTU000098	0	1	1	0	OTU000098	1	1	0	0	OTU000098	1	1	0	1	OTU000098	0	1	1	0	OTU000098	1	1	0	0	OTU000098	1	1	0	1
OTU000099	0	1	1	0	OTU000099	1	0	0	0	OTU000099	1	1	0	0	OTU000099	0	1	1	0	OTU000099	1	0	0	0	OTU000099	1	1	0	0
OTU000100	0	0	1	0	OTU000100	1	0	0	0	OTU000100	1	1	0	0	OTU000100	0	0	1	0	OTU000100	1	0	0	0	OTU000100	1	1	0	0
OTU000101	0	1	1	0	OTU000101	1	1	0	0	OTU000101	1	1	1	1	OTU000101	0	1	1	0	OTU000101	1	1	0	0	OTU000101	1	1	1	1
OTU000102	0	1	1	1	OTU000102	1	1	1	1	OTU000102	1	1	1	1	OTU000102	0	1	1	1	OTU000102	1	1	1	1	OTU000102	1	1	1	1
OTU000103	0	1	1	0	OTU000103	1	0	0	0	OTU000103	1	1	1	0	OTU000103	0	1	1	0	OTU000103	1	0	0	0	OTU000103	1	1	1	0
OTU000104	0	0	1	0	OTU000104	1	1	1	1	OTU000104	1	1	1	1	OTU000104	0	0	1	0	OTU000104	1	1	1	1	OTU000104	1	1	1	1
OTU000105	0	0	1	0	OTU000105	0	0	0	0	OTU000105	0	1	0	0	OTU000105	0	0	1	0	OTU000105	0	0	0	0	OTU000105	0	1	0	0
OTU000106	0	0	0	0	OTU000106	1	1	0	0	OTU000106	1	1	1	0	OTU000106	0	0	0	0	OTU000106	1	1	0	0	OTU000106	1	1	1	0
OTU000107	0	0	0	0	OTU000107	1	1	0	0	OTU000107	1	1	0	0	OTU000107	0	0	0	0	OTU000107	1	1	0	0	OTU000107	1	1	0	0
OTU000108	0	0	1	0	OTU000108	1	1	0	0	OTU000108	1	1	0	0	OTU000108	0	0	1	0	OTU000108	1	1	0	0	OTU000108	1	1	0	0
OTU000109	0	0	1	0	OTU000109	0	0	0	1	OTU000109	1	1	1	1	OTU000109	0	0	1	0	OTU000109	0	0	0	1	OTU000109	1	1	1	1
OTU000110	0	0	1	0	OTU000110	1	0	0	0	OTU000110	1	1	0	0	OTU000110	0	0	1	0	OTU000110	1	0	0	0	OTU000110	1	1	0	0
OTU000111	0	0	0	0	OTU000111	1	1	1	1	OTU000111	1	1	0	1	OTU000111	0	0	0	0	OTU000111	1	1	1	1	OTU000111	1	1	0	1
OTU000112	0	1	1	0	OTU000112	1	1	1	0	OTU000112	1	1	1	1	OTU000112	0	1	1	0	OTU000112	1	1	1	0	OTU000112	1	1	1	1
OTU000113	1	1	1	1	OTU000113	1	1	1	1	OTU000113	1	1	1	1	OTU000113	1	1	1	1	OTU000113	1	1	1	1	OTU000113	1	1	1	1
OTU000114	0	1	1	0	OTU000114	1	1	0	1	OTU000114	1	1	1	0	OTU000114	0	1	1	0	OTU000114	1	1	0	1	OTU000114	1	1	1	0
OTU000115	0	1	1	0	OTU000115	0	0	0	0	OTU000115	1	1	1	1	OTU000115	0	1	1	0	OTU000115	0	0	0	0	OTU000115	1	1	1	1
OTU000116	0	1	1	0	OTU000116	1	1	0	0	OTU000116	1	1	0	1	OTU000116	0	1	1	0	OTU000116	1	1	0	0	OTU000116	1	1	0	1
OTU000117	0	1	1	0	OTU000117	1	1	0	0	OTU000117	1	1	1	1	OTU000117	0	1	1	0	OTU000117	1	1	0	0	OTU000117	1	1	1	1
OTU000118	0	0	1	1	OTU000118	0	1	1	1	OTU000118	0	1	1	0	OTU000118	0	0	1	1	OTU000118	0	1	1	1	OTU000118	0	1	1	0
OTU000119	1	1	1	0	OTU000119	1	1	1	1	OTU000119	1	1	1	0	OTU000119	1	1	1	0	OTU000119	1	1	1	1	OTU000119	1	1	1	0
OTU000120	1	1	1	1	OTU000120	1	1	1	0	OTU000120	1	1	1	1	OTU000120	1	1	1	1	OTU000120	1	1	1	0	OTU000120	1	1	1	1
OTU000121	0	0	0	0	OTU000121	1	1	0	0	OTU000121	1	1	0	0	OTU000121	0	0	0	0	OTU000121	1	1	0	0	OTU000121	1	1	0	0
OTU000122	0	1	0	1	OTU000122	1	0	0	0	OTU000122	1	1	1	0	OTU000122	0	1	0	1	OTU000122	1	0	0	0	OTU000122	1	1	1	0
OTU000123	0	0	1	0	OTU000123	1	0	0	0	OTU000123	1	1	1	0	OTU000123	0	0	1	0	OTU000123	1	0	0	0	OTU000123	1	1	1	0
OTU000124	1	0	1	1	OTU000124	1	0	1	1	OTU000124	1	1	1	1	OTU000124	1	0	1	1	OTU000124	1	0	1	1	OTU000124	1	1	1	1
OTU000125	0	1	1	1	OTU000125	1	1	1	1	OTU000125	1	1	1	1	OTU000125	0	1	1	1	OTU000125	1	1	1	1	OTU000125	1	1	1	1
OTU000126	0	0	0	0	OTU000126	0	1	0	0	OTU000126	1	1	1	0	OTU000126	0	0	0	0	OTU000126	0	1	0	0	OTU000126	1	1	1	0
OTU000127	0	1	1	0	OTU000127	0	0	1	0	OTU000127	1	1	0	0	OTU000127	0	1	1	0	OTU000127	0	0	1	0	OTU000127	1	1	0	0
OTU000128	0	1	0	0	OTU000128	1	0	0	0	OTU000128	1	1	1	1	OTU000128	0	1	0	0	OTU000128	1	0	0	0	OTU000128	1	1	1	1
OTU000129	0	0	1	0	OTU000129	0	1	0	0	OTU000129	0	1	0	0	OTU000129	0	0	1	0	OTU000129	0	1	0	0	OTU000129	0	1	0	0
OTU000130	0	1	1	0	OTU000130	0	0	0	0	OTU000130	0	1	0	0	OTU000130	0	1	1	0	OTU000130	0	0	0	0	OTU000130	0	1	0	0
OTU000131	0	0	1	1	OTU000131	0	1	1	1	OTU000131	1	1	1	1	OTU000131	0	0	1	1	OTU000131	0	1	1	1	OTU000131	1	1	1	1
OTU000132	0	0	1	0	OTU000132	1	1	0	0	OTU000132	1	1	1	0	OTU000132	0	0	1	0	OTU000132	1	1	0	0	OTU000132	1	1	1	0
OTU000133	0	0	1	0	OTU000133	1	0	0	0	OTU000133	0	1	0	0	OTU000133	0	0	1	0	OTU000133	1	0	0	0	OTU000133	0	1	0	0
OTU000134	0	1	0	0	OTU000134	0	1	0	0	OTU000134	1	1	0	0	OTU000134	0	1	0	0	OTU000134	0	1	0	0	OTU000134	1	1	0	0
OTU000135	0	1	1	0	OTU000135	1	1	1	1	OTU000135	1	1	1	0	OTU000135	0	1	1	0	OTU000135	1	1	1	1	OTU000135	1	1	1	0
OTU000136	0	0	1	0	OTU000136	0	0	1	1	OTU000136	1	1	1	0	OTU000136	0	0	1	0	OTU000136	0	0	1	1	OTU000136	1	1	1	0
OTU000137	1	1	1	1	OTU000137	1	1	1	0	OTU000137	1	1	1	0	OTU000137	1	1	1	1	OTU000137	1	1	1	0	OTU000137	1	1	1	0
OTU000138	0	1	1	0	OTU000138	1	0	0	0	OTU000138	1	1	0	0	OTU000138	0	1	1	0	OTU000138	1	0	0	0	OTU000138	1	1	0	0
OTU000139	0	1	1	0	OTU000139	0	0	0	0	OTU000139	1	1	0	0	OTU000139	0	1	1	0	OTU000139	0	0	0	0	OTU000139	1	1	0	0
OTU000140	0	1	0	0	OTU000140	0	1	0	0	OTU000140	1	1	1	0	OTU000140	0	1	0	0	OTU000140	0	1	0	0	OTU000140	1	1	1	0
OTU000141	0	0	1	0	OTU000141	1	0	0	0	OTU000141	1	1	0	1	OTU000141	0	0	1	0	OTU000141	1	0	0	0	OTU000141	1	1	0	1
OTU000142	0	1	1	0	OTU000142	1	0	0	0	OTU000142	1	1	0	0	OTU000142	0	1	1	0	OTU000142	1	0	0	0	OTU000142	1	1	0	0
OTU000143	0	0	1	0	OTU000143	1	0	0	0	OTU000143	0	1	0	0	OTU000143	0	0	1	0	OTU000143	1	0	0	0	OTU000143	0	1	0	0
OTU000144	0	0	1	1	OTU000144	0	0	1	1	OTU000144	0	0	1	0	OTU000144	0	0	1	1	OTU000144	0	0	1	1	OTU000144	0	0	1	0
OTU000145	0	1	0	0	OTU000145	0	1	0	0	OTU000145	1	1	0	0	OTU000145	0	1	0	0	OTU000145	0	1	0	0	OTU000145	1	1	0	0
OTU000146	0	1	1	0	OTU000146	0	0	0	1	OTU000146	1	1	0	1	OTU000146	0	1	1	0	OTU000146	0	0	0	1	OTU000146	1	1	0	1
OTU000147	0	1	1	0	OTU000147	0	1	0	0	OTU000147	1	1	1	1	OTU000147	0	1	1	0	OTU000147	0	1	0	0	OTU000147	1	1	1	1
OTU000148	0	0	1	0	OTU000148	1	0	0	0	OTU000148	1	1	0	1	OTU000148	0	0	1	0	OTU000148	1	0	0	0	OTU000148	1	1	0	1
OTU000149	0	0	0	1	OTU000149	0	0	0	0	OTU000149	0	1	1	1	OTU000149	0	0	0	1	OTU000149	0	0	0	0	OTU000149	0	1	1	1
OTU000150	0	1	0	0	OTU000150	0	0	0	0	OTU000150	1	1	0	1	OTU000150	0	1	0	0	OTU000150	0	0	0	0	OTU000150	1	1	0	1
OTU000151	0	1	1	0	OTU000151	0	0	0	0	OTU000151	1	1	0	0	OTU000151	0	1	1	0	OTU000151	0	0	0	0	OTU000151	1	1	0	0
OTU000152	0	1	0	0	OTU000152	0	0	0	0	OTU000152	1	1	0	0	OTU000152	0	1	0	0	OTU000152	0	0	0	0	OTU000152	1	1	0	0
OTU000153	0	0	1	0	OTU000153	0	0	0	0	OTU000153	1	1	0	0	OTU000153	0	0	1	0	OTU000153	0	0	0	0	OTU000153	1	1	0	0
OTU000154	0	0	0	0	OTU000154	1	0	0	0	OTU000154	1	1	1	1	OTU000154	0	0	0	0	OTU000154	1	0	0	0	OTU000154	1	1	1	1
OTU000155	0	0	0	0	OTU000155	0	1	0	0	OTU000155	1	1	0	0	OTU000155	0	0	0	0	OTU000155	0	1	0	0	OTU000155	1	1	0	0
OTU000156	0	1	1	0	OTU000156	1	1	0	1	OTU000156	0	1	1	1	OTU000156	0	1	1	0	OTU000156	1	1	0	1	OTU000156	0	1	1	1
OTU000157	0	0	1	0	OTU000157	1	0	0	0	OTU000157	0	1	0	0	OTU000157	0	0	1	0	OTU000157	1	0	0	0	OTU000157	0	1	0	0
OTU000158	0	0	0	0	OTU000158	0	1	0	0	OTU000158	0	1	0	0	OTU000158	0	0	0	0	OTU000158	0	1	0	0	OTU000158	0	1	0	0
OTU000159	0	1	1	0	OTU000159	0	1	1	0	OTU000159	1	1	1	0	OTU000159	0	1	1	0	OTU000159	0	1	1	0	OTU000159	1	1	1	0
OTU000160	0	1	1	0	OTU000160	1	0	0	1	OTU000160	0	1	0	0	OTU000160	0	1	1	0	OTU000160	1	0	0	1	OTU000160	0	1	0	0
OTU000161	0	0	0	0	OTU000161	0	1	0	0	OTU000161	1	1	0	0	OTU000161	0	0	0	0	OTU000161	0	1	0	0	OTU000161	1	1	0	0
OTU000162	0	0	0	0	OTU000162	0	0	0	0	OTU000162	1	1	0	0	OTU000162	0	0	0	0	OTU000162	0	0	0	0	OTU000162	1	1	0	0
OTU000163	0	1	0	0	OTU000163	0	0	0	0	OTU000163	0	1	1	1	OTU000163	0	1	0	0	OTU000163	0	0	0	0	OTU000163	0	1	1	1
OTU000164	0	0	1	0	OTU000164	1	0	0	1	OTU000164	1	1	1	0	OTU000164	0	0	1	0	OTU000164	1	0	0	1	OTU000164	1	1	1	0
OTU000165	0	0	1	0	OTU000165	1	0	0	0	OTU000165	0	1	0	0	OTU000165	0	0	1	0	OTU000165	1	0	0	0	OTU000165	0	1	0	0
OTU000166	0	1	1	0	OTU000166	1	0	0	0	OTU000166	0	1	0	0	OTU000166	0	1	1	0	OTU000166	1	0	0	0	OTU000166	0	1	0	0
OTU000167	0	0	0	1	OTU000167	1	0	0	0	OTU000167	1	1	0	0	OTU000167	0	0	0	1	OTU000167	1	0	0	0	OTU000167	1	1	0	0
OTU000168	0	0	1	0	OTU000168	0	0	0	0	OTU000168	0	1	0	0	OTU000168	0	0	1	0	OTU000168	0	0	0	0	OTU000168	0	1	0	0
OTU000169	0	0	1	0	OTU000169	1	0	1	0	OTU000169	1	1	1	1	OTU000169	0	0	1	0	OTU000169	1	0	1	0	OTU000169	1	1	1	1
OTU000170	0	1	1	0	OTU000170	0	1	0	0	OTU000170	0	1	0	0	OTU000170	0	1	1	0	OTU000170	0	1	0	0	OTU000170	0	1	0	0
OTU000171	0	1	1	0	OTU000171	0	0	0	0	OTU000171	0	1	1	0	OTU000171	0	1	1	0	OTU000171	0	0	0	0	OTU000171	0	1	1	0
OTU000172	1	1	1	1	OTU000172	1	1	1	1	OTU000172	1	1	0	1	OTU000172	1	1	1	1	OTU000172	1	1	1	1	OTU000172	1	1	0	1
OTU000173	0	0	0	0	OTU000173	0	1	0	0	OTU000173	1	1	0	0	OTU000173	0	0	0	0	OTU000173	0	1	0	0	OTU000173	1	1	0	0
OTU000174	0	0	0	0	OTU000174	0	0	0	0	OTU000174	0	1	0	0	OTU000174	0	0	0	0	OTU000174	0	0	0	0	OTU000174	0	1	0	0
OTU000175	0	0	1	0	OTU000175	1	1	0	0	OTU000175	1	1	0	0	OTU000175	0	0	1	0	OTU000175	1	1	0	0	OTU000175	1	1	0	0
OTU000176	0	0	1	0	OTU000176	1	0	1	1	OTU000176	1	1	1	1	OTU000176	0	0	1	0	OTU000176	1	0	1	1	OTU000176	1	1	1	1
OTU000177	0	1	0	0	OTU000177	0	0	0	0	OTU000177	1	1	0	0	OTU000177	0	1	0	0	OTU000177	0	0	0	0	OTU000177	1	1	0	0
OTU000178	0	0	1	0	OTU000178	1	1	0	0	OTU000178	1	1	0	0	OTU000178	0	0	1	0	OTU000178	1	1	0	0	OTU000178	1	1	0	0
OTU000179	0	0	1	0	OTU000179	0	0	0	0	OTU000179	1	1	0	0	OTU000179	0	0	1	0	OTU000179	0	0	0	0	OTU000179	1	1	0	0
OTU000180	0	0	0	0	OTU000180	0	0	0	0	OTU000180	1	1	1	0	OTU000180	0	0	0	0	OTU000180	0	0	0	0	OTU000180	1	1	1	0
OTU000181	0	1	0	0	OTU000181	0	0	0	0	OTU000181	0	1	0	0	OTU000181	0	1	0	0	OTU000181	0	0	0	0	OTU000181	0	1	0	0
OTU000182	0	1	1	1	OTU000182	1	1	1	1	OTU000182	1	1	1	0	OTU000182	0	1	1	1	OTU000182	1	1	1	1	OTU000182	1	1	1	0
OTU000183	0	0	1	0	OTU000183	0	0	0	0	OTU000183	0	1	0	0	OTU000183	0	0	1	0	OTU000183	0	0	0	0	OTU000183	0	1	0	0
OTU000184	0	0	0	0	OTU000184	0	0	0	0	OTU000184	1	1	0	0	OTU000184	0	0	0	0	OTU000184	0	0	0	0	OTU000184	1	1	0	0
OTU000185	0	0	1	0	OTU000185	1	1	1	1	OTU000185	1	1	1	0	OTU000185	0	0	1	0	OTU000185	1	1	1	1	OTU000185	1	1	1	0
OTU000186	0	0	0	1	OTU000186	0	0	1	1	OTU000186	0	1	1	1	OTU000186	0	0	0	1	OTU000186	0	0	1	1	OTU000186	0	1	1	1
OTU000187	0	1	0	0	OTU000187	0	1	0	1	OTU000187	1	1	0	1	OTU000187	0	1	0	0	OTU000187	0	1	0	1	OTU000187	1	1	0	1
OTU000188	0	1	0	0	OTU000188	0	1	1	0	OTU000188	1	1	0	0	OTU000188	0	1	0	0	OTU000188	0	1	1	0	OTU000188	1	1	0	0
OTU000189	0	0	1	0	OTU000189	0	0	0	0	OTU000189	1	1	0	1	OTU000189	0	0	1	0	OTU000189	0	0	0	0	OTU000189	1	1	0	1
OTU000190	0	1	0	0	OTU000190	0	1	0	0	OTU000190	1	1	0	0	OTU000190	0	1	0	0	OTU000190	0	1	0	0	OTU000190	1	1	0	0
OTU000191	0	0	0	0	OTU000191	1	0	0	0	OTU000191	1	1	1	1	OTU000191	0	0	0	0	OTU000191	1	0	0	0	OTU000191	1	1	1	1
OTU000192	0	1	1	0	OTU000192	1	1	0	1	OTU000192	1	1	0	0	OTU000192	0	1	1	0	OTU000192	1	1	0	1	OTU000192	1	1	0	0
OTU000193	0	1	0	0	OTU000193	0	1	0	0	OTU000193	0	1	0	0	OTU000193	0	1	0	0	OTU000193	0	1	0	0	OTU000193	0	1	0	0
OTU000194	0	1	0	0	OTU000194	0	0	0	0	OTU000194	1	1	0	0	OTU000194	0	1	0	0	OTU000194	0	0	0	0	OTU000194	1	1	0	0
OTU000195	0	0	0	0	OTU000195	0	0	0	0	OTU000195	1	1	0	1	OTU000195	0	0	0	0	OTU000195	0	0	0	0	OTU000195	1	1	0	1
OTU000196	1	0	1	1	OTU000196	1	0	1	1	OTU000196	0	0	1	1	OTU000196	1	0	1	1	OTU000196	1	0	1	1	OTU000196	0	0	1	1
OTU000197	0	1	0	0	OTU000197	1	0	0	0	OTU000197	1	1	0	0	OTU000197	0	1	0	0	OTU000197	1	0	0	0	OTU000197	1	1	0	0
OTU000198	0	0	0	0	OTU000198	0	0	0	1	OTU000198	1	1	0	0	OTU000198	0	0	0	0	OTU000198	0	0	0	1	OTU000198	1	1	0	0
OTU000199	0	0	1	0	OTU000199	0	0	0	0	OTU000199	1	1	0	0	OTU000199	0	0	1	0	OTU000199	0	0	0	0	OTU000199	1	1	0	0
OTU000200	0	1	1	0	OTU000200	0	0	0	0	OTU000200	1	1	0	0	OTU000200	0	1	1	0	OTU000200	0	0	0	0	OTU000200	1	1	0	0
OTU000201	0	1	1	0	OTU000201	1	1	0	0	OTU000201	1	1	0	0	OTU000201	0	1	1	0	OTU000201	1	1	0	0	OTU000201	1	1	0	0
OTU000202	0	0	0	0	OTU000202	1	0	1	0	OTU000202	0	1	1	0	OTU000202	0	0	0	0	OTU000202	1	0	1	0	OTU000202	0	1	1	0
OTU000203	0	0	0	0	OTU000203	0	0	0	0	OTU000203	0	1	0	0	OTU000203	0	0	0	0	OTU000203	0	0	0	0	OTU000203	0	1	0	0
OTU000204	0	1	1	1	OTU000204	1	1	1	1	OTU000204	1	1	1	0	OTU000204	0	1	1	1	OTU000204	1	1	1	1	OTU000204	1	1	1	0
OTU000205	1	0	1	1	OTU000205	1	0	1	1	OTU000205	0	0	1	1	OTU000205	1	0	1	1	OTU000205	1	0	1	1	OTU000205	0	0	1	1
OTU000206	0	0	0	0	OTU000206	0	0	0	0	OTU000206	1	1	1	0	OTU000206	0	0	0	0	OTU000206	0	0	0	0	OTU000206	1	1	1	0
OTU000207	0	0	1	0	OTU000207	0	0	0	0	OTU000207	0	1	0	0	OTU000207	0	0	1	0	OTU000207	0	0	0	0	OTU000207	0	1	0	0
OTU000208	0	0	0	0	OTU000208	0	0	0	0	OTU000208	0	1	1	0	OTU000208	0	0	0	0	OTU000208	0	0	0	0	OTU000208	0	1	1	0
OTU000209	0	0	1	0	OTU000209	1	1	0	0	OTU000209	0	1	0	0	OTU000209	0	0	1	0	OTU000209	1	1	0	0	OTU000209	0	1	0	0
OTU000210	0	1	0	0	OTU000210	0	0	0	0	OTU000210	1	1	0	1	OTU000210	0	1	0	0	OTU000210	0	0	0	0	OTU000210	1	1	0	1
OTU000211	0	0	0	0	OTU000211	0	0	0	0	OTU000211	0	1	0	0	OTU000211	0	0	0	0	OTU000211	0	0	0	0	OTU000211	0	1	0	0
OTU000212	0	0	0	0	OTU000212	0	0	0	0	OTU000212	0	1	0	1	OTU000212	0	0	0	0	OTU000212	0	0	0	0	OTU000212	0	1	0	1
OTU000213	0	1	1	0	OTU000213	1	1	0	0	OTU000213	1	1	0	0	OTU000213	0	1	1	0	OTU000213	1	1	0	0	OTU000213	1	1	0	0
OTU000214	0	0	1	0	OTU000214	0	1	1	0	OTU000214	0	1	0	0	OTU000214	0	0	1	0	OTU000214	0	1	1	0	OTU000214	0	1	0	0
OTU000215	0	0	0	0	OTU000215	0	0	0	0	OTU000215	0	1	0	0	OTU000215	0	0	0	0	OTU000215	0	0	0	0	OTU000215	0	1	0	0
OTU000216	0	1	1	0	OTU000216	0	1	1	1	OTU000216	1	1	0	0	OTU000216	0	1	1	0	OTU000216	0	1	1	1	OTU000216	1	1	0	0
OTU000217	0	0	1	0	OTU000217	0	0	0	0	OTU000217	1	1	1	0	OTU000217	0	0	1	0	OTU000217	0	0	0	0	OTU000217	1	1	1	0
OTU000218	0	0	0	0	OTU000218	0	0	0	0	OTU000218	0	1	1	0	OTU000218	0	0	0	0	OTU000218	0	0	0	0	OTU000218	0	1	1	0
OTU000219	0	0	0	0	OTU000219	0	0	1	1	OTU000219	0	1	0	0	OTU000219	0	0	0	0	OTU000219	0	0	1	1	OTU000219	0	1	0	0
OTU000220	0	0	0	0	OTU000220	0	0	0	0	OTU000220	1	1	0	0	OTU000220	0	0	0	0	OTU000220	0	0	0	0	OTU000220	1	1	0	0
OTU000221	0	0	1	0	OTU000221	0	0	0	0	OTU000221	1	1	1	0	OTU000221	0	0	1	0	OTU000221	0	0	0	0	OTU000221	1	1	1	0
OTU000222	0	1	1	0	OTU000222	1	1	1	1	OTU000222	1	1	1	1	OTU000222	0	1	1	0	OTU000222	1	1	1	1	OTU000222	1	1	1	1
OTU000223	0	0	1	0	OTU000223	1	0	0	0	OTU000223	0	1	0	0	OTU000223	0	0	1	0	OTU000223	1	0	0	0	OTU000223	0	1	0	0
OTU000224	0	0	0	0	OTU000224	1	0	0	0	OTU000224	0	1	1	0	OTU000224	0	0	0	0	OTU000224	1	0	0	0	OTU000224	0	1	1	0
OTU000225	0	0	0	0	OTU000225	0	0	0	0	OTU000225	1	1	0	0	OTU000225	0	0	0	0	OTU000225	0	0	0	0	OTU000225	1	1	0	0
OTU000226	0	0	1	0	OTU000226	0	1	0	0	OTU000226	1	1	0	0	OTU000226	0	0	1	0	OTU000226	0	1	0	0	OTU000226	1	1	0	0
OTU000227	0	0	0	0	OTU000227	1	0	0	0	OTU000227	1	1	0	0	OTU000227	0	0	0	0	OTU000227	1	0	0	0	OTU000227	1	1	0	0
OTU000228	0	0	0	0	OTU000228	0	1	0	0	OTU000228	0	1	0	0	OTU000228	0	0	0	0	OTU000228	0	1	0	0	OTU000228	0	1	0	0
OTU000229	0	1	0	0	OTU000229	1	0	0	0	OTU000229	0	1	1	0	OTU000229	0	1	0	0	OTU000229	1	0	0	0	OTU000229	0	1	1	0
OTU000230	0	0	0	0	OTU000230	0	0	0	0	OTU000230	0	1	0	0	OTU000230	0	0	0	0	OTU000230	0	0	0	0	OTU000230	0	1	0	0
OTU000231	0	0	1	0	OTU000231	0	0	0	0	OTU000231	0	1	0	0	OTU000231	0	0	1	0	OTU000231	0	0	0	0	OTU000231	0	1	0	0
OTU000232	0	0	0	0	OTU000232	1	0	0	0	OTU000232	1	1	1	1	OTU000232	0	0	0	0	OTU000232	1	0	0	0	OTU000232	1	1	1	1
OTU000233	0	0	0	0	OTU000233	0	0	0	0	OTU000233	1	1	0	0	OTU000233	0	0	0	0	OTU000233	0	0	0	0	OTU000233	1	1	0	0
OTU000234	1	0	1	0	OTU000234	0	0	0	0	OTU000234	1	1	1	1	OTU000234	1	0	1	0	OTU000234	0	0	0	0	OTU000234	1	1	1	1
OTU000235	1	0	1	1	OTU000235	0	0	1	1	OTU000235	0	0	1	1	OTU000235	1	0	1	1	OTU000235	0	0	1	1	OTU000235	0	0	1	1
OTU000236	0	0	0	0	OTU000236	1	1	0	0	OTU000236	0	1	0	0	OTU000236	0	0	0	0	OTU000236	1	1	0	0	OTU000236	0	1	0	0
OTU000237	0	1	1	0	OTU000237	1	0	0	0	OTU000237	1	1	0	0	OTU000237	0	1	1	0	OTU000237	1	0	0	0	OTU000237	1	1	0	0
OTU000238	0	0	1	0	OTU000238	0	0	0	0	OTU000238	1	1	0	0	OTU000238	0	0	1	0	OTU000238	0	0	0	0	OTU000238	1	1	0	0
OTU000239	0	0	0	0	OTU000239	0	0	0	0	OTU000239	1	1	0	0	OTU000239	0	0	0	0	OTU000239	0	0	0	0	OTU000239	1	1	0	0
OTU000240	0	1	0	0	OTU000240	0	0	0	0	OTU000240	0	1	0	0	OTU000240	0	1	0	0	OTU000240	0	0	0	0	OTU000240	0	1	0	0
OTU000241	0	1	0	0	OTU000241	0	0	0	0	OTU000241	1	1	1	0	OTU000241	0	1	0	0	OTU000241	0	0	0	0	OTU000241	1	1	1	0
OTU000242	0	0	0	0	OTU000242	0	0	0	0	OTU000242	0	1	1	0	OTU000242	0	0	0	0	OTU000242	0	0	0	0	OTU000242	0	1	1	0
OTU000243	0	0	1	0	OTU000243	0	0	0	0	OTU000243	0	1	1	0	OTU000243	0	0	1	0	OTU000243	0	0	0	0	OTU000243	0	1	1	0
OTU000244	0	0	0	0	OTU000244	0	0	0	0	OTU000244	0	1	0	0	OTU000244	0	0	0	0	OTU000244	0	0	0	0	OTU000244	0	1	0	0
OTU000245	0	0	1	0	OTU000245	1	0	0	0	OTU000245	1	1	0	0	OTU000245	0	0	1	0	OTU000245	1	0	0	0	OTU000245	1	1	0	0
OTU000246	0	0	1	0	OTU000246	0	1	1	0	OTU000246	1	1	1	1	OTU000246	0	0	1	0	OTU000246	0	1	1	0	OTU000246	1	1	1	1
OTU000247	0	0	0	0	OTU000247	0	0	0	0	OTU000247	0	1	0	0	OTU000247	0	0	0	0	OTU000247	0	0	0	0	OTU000247	0	1	0	0
OTU000248	0	0	0	0	OTU000248	1	0	0	0	OTU000248	1	1	0	0	OTU000248	0	0	0	0	OTU000248	1	0	0	0	OTU000248	1	1	0	0
OTU000249	0	0	1	0	OTU000249	0	0	0	0	OTU000249	1	1	0	1	OTU000249	0	0	1	0	OTU000249	0	0	0	0	OTU000249	1	1	0	1
OTU000250	0	0	0	0	OTU000250	0	0	1	0	OTU000250	0	0	1	0	OTU000250	0	0	0	0	OTU000250	0	0	1	0	OTU000250	0	0	1	0
OTU000251	0	1	1	0	OTU000251	0	0	0	0	OTU000251	1	1	0	0	OTU000251	0	1	1	0	OTU000251	0	0	0	0	OTU000251	1	1	0	0
OTU000252	0	1	1	0	OTU000252	0	1	1	0	OTU000252	1	1	1	1	OTU000252	0	1	1	0	OTU000252	0	1	1	0	OTU000252	1	1	1	1
OTU000253	0	0	1	0	OTU000253	0	0	0	0	OTU000253	0	1	0	0	OTU000253	0	0	1	0	OTU000253	0	0	0	0	OTU000253	0	1	0	0
OTU000254	0	1	0	0	OTU000254	0	0	0	0	OTU000254	1	1	0	0	OTU000254	0	1	0	0	OTU000254	0	0	0	0	OTU000254	1	1	0	0
OTU000255	0	0	0	0	OTU000255	0	0	0	0	OTU000255	1	1	1	0	OTU000255	0	0	0	0	OTU000255	0	0	0	0	OTU000255	1	1	1	0
OTU000256	0	0	0	0	OTU000256	0	0	0	0	OTU000256	0	1	0	0	OTU000256	0	0	0	0	OTU000256	0	0	0	0	OTU000256	0	1	0	0
OTU000257	0	0	1	0	OTU000257	1	1	1	1	OTU000257	0	1	0	0	OTU000257	0	0	1	0	OTU000257	1	1	1	1	OTU000257	0	1	0	0
OTU000258	0	0	0	0	OTU000258	0	1	1	1	OTU000258	1	1	0	0	OTU000258	0	0	0	0	OTU000258	0	1	1	1	OTU000258	1	1	0	0
OTU000259	0	0	0	0	OTU000259	0	1	0	0	OTU000259	0	1	0	0	OTU000259	0	0	0	0	OTU000259	0	1	0	0	OTU000259	0	1	0	0
OTU000260	0	0	0	0	OTU000260	1	0	0	1	OTU000260	0	1	1	1	OTU000260	0	0	0	0	OTU000260	1	0	0	1	OTU000260	0	1	1	1
OTU000261	0	0	0	0	OTU000261	0	0	0	0	OTU000261	0	1	0	0	OTU000261	0	0	0	0	OTU000261	0	0	0	0	OTU000261	0	1	0	0
OTU000262	0	0	0	0	OTU000262	1	0	0	0	OTU000262	1	1	0	0	OTU000262	0	0	0	0	OTU000262	1	0	0	0	OTU000262	1	1	0	0
OTU000263	0	0	0	0	OTU000263	0	0	0	0	OTU000263	0	1	0	0	OTU000263	0	0	0	0	OTU000263	0	0	0	0	OTU000263	0	1	0	0
OTU000264	0	0	0	1	OTU000264	1	0	0	1	OTU000264	1	1	0	0	OTU000264	0	0	0	1	OTU000264	1	0	0	1	OTU000264	1	1	0	0
OTU000265	0	1	1	0	OTU000265	0	0	0	0	OTU000265	0	1	1	1	OTU000265	0	1	1	0	OTU000265	0	0	0	0	OTU000265	0	1	1	1
OTU000266	0	1	1	1	OTU000266	0	1	1	1	OTU000266	1	0	1	1	OTU000266	0	1	1	1	OTU000266	0	1	1	1	OTU000266	1	0	1	1
OTU000267	1	1	0	1	OTU000267	1	0	1	0	OTU000267	1	1	1	0	OTU000267	1	1	0	1	OTU000267	1	0	1	0	OTU000267	1	1	1	0
OTU000268	0	0	0	0	OTU000268	0	0	0	0	OTU000268	1	1	0	1	OTU000268	0	0	0	0	OTU000268	0	0	0	0	OTU000268	1	1	0	1
OTU000269	0	0	1	0	OTU000269	1	0	0	0	OTU000269	0	1	0	1	OTU000269	0	0	1	0	OTU000269	1	0	0	0	OTU000269	0	1	0	1
OTU000270	0	0	1	0	OTU000270	0	0	0	0	OTU000270	1	1	0	0	OTU000270	0	0	1	0	OTU000270	0	0	0	0	OTU000270	1	1	0	0
OTU000271	0	0	1	0	OTU000271	0	0	0	0	OTU000271	0	1	0	0	OTU000271	0	0	1	0	OTU000271	0	0	0	0	OTU000271	0	1	0	0
OTU000272	0	0	0	0	OTU000272	1	1	1	1	OTU000272	0	1	1	0	OTU000272	0	0	0	0	OTU000272	1	1	1	1	OTU000272	0	1	1	0
OTU000273	0	0	0	0	OTU000273	1	0	0	0	OTU000273	0	1	0	0	OTU000273	0	0	0	0	OTU000273	1	0	0	0	OTU000273	0	1	0	0
OTU000274	0	0	0	0	OTU000274	0	0	0	1	OTU000274	0	1	0	1	OTU000274	0	0	0	0	OTU000274	0	0	0	1	OTU000274	0	1	0	1
OTU000275	0	0	0	0	OTU000275	0	0	0	0	OTU000275	0	1	0	0	OTU000275	0	0	0	0	OTU000275	0	0	0	0	OTU000275	0	1	0	0
OTU000276	0	0	0	0	OTU000276	0	0	0	0	OTU000276	0	1	1	0	OTU000276	0	0	0	0	OTU000276	0	0	0	0	OTU000276	0	1	1	0
OTU000277	0	0	0	0	OTU000277	0	0	0	0	OTU000277	0	1	0	0	OTU000277	0	0	0	0	OTU000277	0	0	0	0	OTU000277	0	1	0	0
OTU000278	0	0	1	0	OTU000278	0	0	0	0	OTU000278	0	1	0	0	OTU000278	0	0	1	0	OTU000278	0	0	0	0	OTU000278	0	1	0	0
OTU000279	0	0	0	0	OTU000279	0	1	0	0	OTU000279	0	1	0	0	OTU000279	0	0	0	0	OTU000279	0	1	0	0	OTU000279	0	1	0	0
OTU000280	0	0	0	1	OTU000280	0	0	1	0	OTU000280	0	1	1	1	OTU000280	0	0	0	1	OTU000280	0	0	1	0	OTU000280	0	1	1	1
OTU000281	0	1	1	0	OTU000281	1	0	0	0	OTU000281	0	1	0	0	OTU000281	0	1	1	0	OTU000281	1	0	0	0	OTU000281	0	1	0	0
OTU000282	0	0	0	0	OTU000282	0	0	1	1	OTU000282	0	0	0	0	OTU000282	0	0	0	0	OTU000282	0	0	1	1	OTU000282	0	0	0	0
OTU000283	0	0	1	0	OTU000283	0	0	0	0	OTU000283	1	1	0	0	OTU000283	0	0	1	0	OTU000283	0	0	0	0	OTU000283	1	1	0	0
OTU000284	0	1	0	0	OTU000284	1	1	1	1	OTU000284	1	1	0	0	OTU000284	0	1	0	0	OTU000284	1	1	1	1	OTU000284	1	1	0	0
OTU000285	0	1	0	0	OTU000285	0	0	0	0	OTU000285	0	1	1	1	OTU000285	0	1	0	0	OTU000285	0	0	0	0	OTU000285	0	1	1	1
OTU000286	0	0	0	0	OTU000286	0	0	0	1	OTU000286	0	1	1	1	OTU000286	0	0	0	0	OTU000286	0	0	0	1	OTU000286	0	1	1	1
OTU000287	0	0	0	0	OTU000287	1	1	0	0	OTU000287	0	1	1	0	OTU000287	0	0	0	0	OTU000287	1	1	0	0	OTU000287	0	1	1	0
OTU000288	0	0	0	0	OTU000288	0	0	0	0	OTU000288	1	1	0	0	OTU000288	0	0	0	0	OTU000288	0	0	0	0	OTU000288	1	1	0	0
OTU000289	0	1	0	0	OTU000289	0	0	0	0	OTU000289	1	1	1	0	OTU000289	0	1	0	0	OTU000289	0	0	0	0	OTU000289	1	1	1	0
OTU000290	0	1	0	0	OTU000290	0	1	0	0	OTU000290	0	1	0	0	OTU000290	0	1	0	0	OTU000290	0	1	0	0	OTU000290	0	1	0	0
OTU000291	0	0	0	0	OTU000291	0	0	0	0	OTU000291	0	1	0	0	OTU000291	0	0	0	0	OTU000291	0	0	0	0	OTU000291	0	1	0	0
OTU000292	0	0	0	0	OTU000292	0	0	0	0	OTU000292	0	1	0	0	OTU000292	0	0	0	0	OTU000292	0	0	0	0	OTU000292	0	1	0	0
OTU000293	0	1	0	0	OTU000293	0	0	0	0	OTU000293	0	1	0	0	OTU000293	0	1	0	0	OTU000293	0	0	0	0	OTU000293	0	1	0	0
OTU000294	0	0	0	0	OTU000294	0	0	1	0	OTU000294	0	0	1	0	OTU000294	0	0	0	0	OTU000294	0	0	1	0	OTU000294	0	0	1	0
OTU000295	0	1	1	0	OTU000295	1	0	1	1	OTU000295	1	1	0	0	OTU000295	0	1	1	0	OTU000295	1	0	1	1	OTU000295	1	1	0	0
OTU000296	0	0	0	0	OTU000296	1	1	0	0	OTU000296	0	1	0	0	OTU000296	0	0	0	0	OTU000296	1	1	0	0	OTU000296	0	1	0	0
OTU000297	0	0	1	0	OTU000297	0	0	1	1	OTU000297	0	0	0	0	OTU000297	0	0	1	0	OTU000297	0	0	1	1	OTU000297	0	0	0	0
OTU000298	0	0	1	0	OTU000298	0	0	1	1	OTU000298	0	0	1	0	OTU000298	0	0	1	0	OTU000298	0	0	1	1	OTU000298	0	0	1	0
OTU000299	0	0	0	0	OTU000299	0	0	0	0	OTU000299	0	1	0	0	OTU000299	0	0	0	0	OTU000299	0	0	0	0	OTU000299	0	1	0	0
OTU000300	0	0	0	0	OTU000300	0	0	0	0	OTU000300	0	1	0	0	OTU000300	0	0	0	0	OTU000300	0	0	0	0	OTU000300	0	1	0	0
OTU000301	1	1	0	0	OTU000301	1	1	0	0	OTU000301	1	1	1	0	OTU000301	1	1	0	0	OTU000301	1	1	0	0	OTU000301	1	1	1	0
OTU000302	0	0	0	0	OTU000302	0	0	0	0	OTU000302	0	1	0	0	OTU000302	0	0	0	0	OTU000302	0	0	0	0	OTU000302	0	1	0	0
OTU000303	0	1	0	0	OTU000303	0	0	0	0	OTU000303	0	1	0	0	OTU000303	0	1	0	0	OTU000303	0	0	0	0	OTU000303	0	1	0	0
OTU000304	0	1	1	0	OTU000304	1	0	0	0	OTU000304	1	1	0	0	OTU000304	0	1	1	0	OTU000304	1	0	0	0	OTU000304	1	1	0	0
OTU000305	0	0	1	0	OTU000305	0	0	0	0	OTU000305	0	1	0	0	OTU000305	0	0	1	0	OTU000305	0	0	0	0	OTU000305	0	1	0	0
OTU000306	0	0	0	0	OTU000306	0	0	0	0	OTU000306	1	1	1	0	OTU000306	0	0	0	0	OTU000306	0	0	0	0	OTU000306	1	1	1	0
OTU000307	0	0	0	0	OTU000307	0	0	0	0	OTU000307	1	1	0	0	OTU000307	0	0	0	0	OTU000307	0	0	0	0	OTU000307	1	1	0	0
OTU000308	1	0	1	1	OTU000308	0	0	1	0	OTU000308	0	0	1	0	OTU000308	1	0	1	1	OTU000308	0	0	1	0	OTU000308	0	0	1	0
OTU000309	0	0	0	0	OTU000309	0	0	0	0	OTU000309	1	1	1	0	OTU000309	0	0	0	0	OTU000309	0	0	0	0	OTU000309	1	1	1	0
OTU000310	0	1	0	1	OTU000310	1	1	1	0	OTU000310	1	0	1	0	OTU000310	0	1	0	1	OTU000310	1	1	1	0	OTU000310	1	0	1	0
OTU000311	0	0	1	0	OTU000311	0	0	0	0	OTU000311	0	1	0	0	OTU000311	0	0	1	0	OTU000311	0	0	0	0	OTU000311	0	1	0	0
OTU000312	0	0	0	0	OTU000312	0	0	0	0	OTU000312	0	1	1	0	OTU000312	0	0	0	0	OTU000312	0	0	0	0	OTU000312	0	1	1	0
OTU000313	0	0	0	0	OTU000313	0	0	0	0	OTU000313	0	1	0	0	OTU000313	0	0	0	0	OTU000313	0	0	0	0	OTU000313	0	1	0	0
OTU000314	0	0	0	0	OTU000314	0	0	0	0	OTU000314	1	1	0	0	OTU000314	0	0	0	0	OTU000314	0	0	0	0	OTU000314	1	1	0	0
OTU000315	0	1	1	1	OTU000315	0	1	1	0	OTU000315	0	1	1	1	OTU000315	0	1	1	1	OTU000315	0	1	1	0	OTU000315	0	1	1	1
OTU000316	0	0	0	0	OTU000316	0	0	0	0	OTU000316	0	1	1	0	OTU000316	0	0	0	0	OTU000316	0	0	0	0	OTU000316	0	1	1	0
OTU000317	0	0	0	0	OTU000317	1	0	0	0	OTU000317	1	1	0	0	OTU000317	0	0	0	0	OTU000317	1	0	0	0	OTU000317	1	1	0	0
OTU000318	0	0	0	0	OTU000318	0	0	0	0	OTU000318	0	1	0	0	OTU000318	0	0	0	0	OTU000318	0	0	0	0	OTU000318	0	1	0	0
OTU000319	0	0	0	0	OTU000319	0	0	0	0	OTU000319	0	1	0	0	OTU000319	0	0	0	0	OTU000319	0	0	0	0	OTU000319	0	1	0	0
OTU000320	0	0	0	0	OTU000320	1	0	0	0	OTU000320	0	1	0	0	OTU000320	0	0	0	0	OTU000320	1	0	0	0	OTU000320	0	1	0	0
OTU000321	0	1	1	0	OTU000321	0	0	0	0	OTU000321	0	1	0	0	OTU000321	0	1	1	0	OTU000321	0	0	0	0	OTU000321	0	1	0	0
OTU000322	0	0	0	0	OTU000322	0	0	0	0	OTU000322	0	1	0	0	OTU000322	0	0	0	0	OTU000322	0	0	0	0	OTU000322	0	1	0	0
OTU000323	0	0	0	0	OTU000323	0	0	0	0	OTU000323	0	1	1	0	OTU000323	0	0	0	0	OTU000323	0	0	0	0	OTU000323	0	1	1	0
OTU000324	0	1	0	0	OTU000324	0	0	0	0	OTU000324	0	1	0	0	OTU000324	0	1	0	0	OTU000324	0	0	0	0	OTU000324	0	1	0	0
OTU000325	0	0	0	0	OTU000325	1	1	1	0	OTU000325	1	1	0	1	OTU000325	0	0	0	0	OTU000325	1	1	1	0	OTU000325	1	1	0	1
OTU000326	0	0	0	0	OTU000326	0	1	0	0	OTU000326	1	1	0	0	OTU000326	0	0	0	0	OTU000326	0	1	0	0	OTU000326	1	1	0	0
OTU000327	0	0	0	0	OTU000327	1	0	0	0	OTU000327	1	1	0	0	OTU000327	0	0	0	0	OTU000327	1	0	0	0	OTU000327	1	1	0	0
OTU000328	0	0	1	0	OTU000328	0	0	0	0	OTU000328	1	1	0	1	OTU000328	0	0	1	0	OTU000328	0	0	0	0	OTU000328	1	1	0	1
OTU000329	0	0	0	0	OTU000329	0	0	0	0	OTU000329	1	1	0	0	OTU000329	0	0	0	0	OTU000329	0	0	0	0	OTU000329	1	1	0	0
OTU000330	0	0	0	0	OTU000330	0	0	0	0	OTU000330	0	1	0	0	OTU000330	0	0	0	0	OTU000330	0	0	0	0	OTU000330	0	1	0	0
OTU000331	0	0	1	0	OTU000331	0	0	1	1	OTU000331	0	0	1	1	OTU000331	0	0	1	0	OTU000331	0	0	1	1	OTU000331	0	0	1	1
OTU000332	0	0	0	0	OTU000332	0	0	0	0	OTU000332	0	1	0	0	OTU000332	0	0	0	0	OTU000332	0	0	0	0	OTU000332	0	1	0	0
OTU000333	0	0	0	0	OTU000333	0	0	0	0	OTU000333	0	1	0	0	OTU000333	0	0	0	0	OTU000333	0	0	0	0	OTU000333	0	1	0	0
OTU000334	0	1	0	0	OTU000334	0	0	0	0	OTU000334	0	1	0	1	OTU000334	0	1	0	0	OTU000334	0	0	0	0	OTU000334	0	1	0	1
OTU000335	0	0	1	0	OTU000335	0	0	0	0	OTU000335	1	1	0	0	OTU000335	0	0	1	0	OTU000335	0	0	0	0	OTU000335	1	1	0	0
OTU000336	0	0	0	0	OTU000336	0	0	0	0	OTU000336	0	1	0	0	OTU000336	0	0	0	0	OTU000336	0	0	0	0	OTU000336	0	1	0	0
OTU000337	0	1	0	0	OTU000337	1	0	1	0	OTU000337	0	1	0	0	OTU000337	0	1	0	0	OTU000337	1	0	1	0	OTU000337	0	1	0	0
OTU000338	0	0	0	0	OTU000338	0	0	0	0	OTU000338	0	1	0	0	OTU000338	0	0	0	0	OTU000338	0	0	0	0	OTU000338	0	1	0	0
OTU000339	0	1	0	0	OTU000339	0	0	0	0	OTU000339	0	1	0	0	OTU000339	0	1	0	0	OTU000339	0	0	0	0	OTU000339	0	1	0	0
OTU000340	0	0	0	0	OTU000340	0	0	0	0	OTU000340	0	1	0	0	OTU000340	0	0	0	0	OTU000340	0	0	0	0	OTU000340	0	1	0	0
OTU000341	0	0	0	0	OTU000341	1	0	0	0	OTU000341	0	1	0	0	OTU000341	0	0	0	0	OTU000341	1	0	0	0	OTU000341	0	1	0	0
OTU000342	0	0	0	0	OTU000342	0	0	0	0	OTU000342	0	1	0	0	OTU000342	0	0	0	0	OTU000342	0	0	0	0	OTU000342	0	1	0	0
OTU000343	0	0	0	0	OTU000343	0	0	1	0	OTU000343	0	1	1	0	OTU000343	0	0	0	0	OTU000343	0	0	1	0	OTU000343	0	1	1	0
OTU000344	0	0	0	0	OTU000344	0	0	0	0	OTU000344	0	1	0	0	OTU000344	0	0	0	0	OTU000344	0	0	0	0	OTU000344	0	1	0	0
OTU000345	0	0	0	1	OTU000345	0	0	0	0	OTU000345	0	0	1	0	OTU000345	0	0	0	1	OTU000345	0	0	0	0	OTU000345	0	0	1	0
OTU000346	0	0	0	0	OTU000346	0	0	0	0	OTU000346	1	1	0	0	OTU000346	0	0	0	0	OTU000346	0	0	0	0	OTU000346	1	1	0	0
OTU000347	0	0	0	0	OTU000347	0	0	0	0	OTU000347	0	1	0	0	OTU000347	0	0	0	0	OTU000347	0	0	0	0	OTU000347	0	1	0	0
OTU000348	0	0	0	0	OTU000348	0	0	1	0	OTU000348	0	1	0	0	OTU000348	0	0	0	0	OTU000348	0	0	1	0	OTU000348	0	1	0	0
OTU000349	0	0	0	0	OTU000349	1	0	0	0	OTU000349	0	1	0	0	OTU000349	0	0	0	0	OTU000349	1	0	0	0	OTU000349	0	1	0	0
OTU000350	0	0	0	0	OTU000350	0	0	0	0	OTU000350	0	1	0	0	OTU000350	0	0	0	0	OTU000350	0	0	0	0	OTU000350	0	1	0	0
OTU000351	0	0	0	0	OTU000351	0	0	0	0	OTU000351	0	1	0	0	OTU000351	0	0	0	0	OTU000351	0	0	0	0	OTU000351	0	1	0	0
OTU000352	0	0	0	0	OTU000352	0	0	0	0	OTU000352	1	1	0	1	OTU000352	0	0	0	0	OTU000352	0	0	0	0	OTU000352	1	1	0	1
OTU000353	0	0	0	0	OTU000353	0	0	0	0	OTU000353	0	1	0	0	OTU000353	0	0	0	0	OTU000353	0	0	0	0	OTU000353	0	1	0	0
OTU000354	0	0	1	0	OTU000354	0	1	0	0	OTU000354	0	1	0	0	OTU000354	0	0	1	0	OTU000354	0	1	0	0	OTU000354	0	1	0	0
OTU000355	1	1	0	1	OTU000355	1	1	1	0	OTU000355	1	1	1	0	OTU000355	1	1	0	1	OTU000355	1	1	1	0	OTU000355	1	1	1	0
OTU000356	0	0	0	0	OTU000356	0	0	0	0	OTU000356	0	1	0	0	OTU000356	0	0	0	0	OTU000356	0	0	0	0	OTU000356	0	1	0	0
OTU000357	0	0	0	0	OTU000357	0	0	0	0	OTU000357	0	1	0	0	OTU000357	0	0	0	0	OTU000357	0	0	0	0	OTU000357	0	1	0	0
OTU000358	0	0	0	0	OTU000358	1	1	0	0	OTU000358	0	1	0	0	OTU000358	0	0	0	0	OTU000358	1	1	0	0	OTU000358	0	1	0	0
OTU000359	0	0	1	0	OTU000359	0	0	0	0	OTU000359	0	1	0	0	OTU000359	0	0	1	0	OTU000359	0	0	0	0	OTU000359	0	1	0	0
OTU000360	1	0	0	0	OTU000360	0	0	0	0	OTU000360	0	1	0	1	OTU000360	1	0	0	0	OTU000360	0	0	0	0	OTU000360	0	1	0	1
OTU000361	0	0	0	0	OTU000361	0	0	0	0	OTU000361	0	1	0	0	OTU000361	0	0	0	0	OTU000361	0	0	0	0	OTU000361	0	1	0	0
OTU000362	0	0	0	0	OTU000362	0	0	0	0	OTU000362	0	1	0	0	OTU000362	0	0	0	0	OTU000362	0	0	0	0	OTU000362	0	1	0	0
OTU000363	0	0	0	0	OTU000363	0	0	0	0	OTU000363	1	1	0	0	OTU000363	0	0	0	0	OTU000363	0	0	0	0	OTU000363	1	1	0	0
OTU000364	0	0	1	0	OTU000364	1	1	0	0	OTU000364	1	1	0	1	OTU000364	0	0	1	0	OTU000364	1	1	0	0	OTU000364	1	1	0	1
OTU000365	0	0	0	0	OTU000365	0	1	0	0	OTU000365	0	1	0	1	OTU000365	0	0	0	0	OTU000365	0	1	0	0	OTU000365	0	1	0	1
OTU000366	0	0	1	0	OTU000366	0	0	0	0	OTU000366	0	1	0	0	OTU000366	0	0	1	0	OTU000366	0	0	0	0	OTU000366	0	1	0	0
OTU000367	0	0	0	0	OTU000367	0	0	0	0	OTU000367	0	1	0	0	OTU000367	0	0	0	0	OTU000367	0	0	0	0	OTU000367	0	1	0	0
OTU000368	0	0	0	0	OTU000368	1	0	0	0	OTU000368	0	1	0	1	OTU000368	0	0	0	0	OTU000368	1	0	0	0	OTU000368	0	1	0	1
OTU000369	0	0	0	0	OTU000369	1	0	0	1	OTU000369	0	1	1	1	OTU000369	0	0	0	0	OTU000369	1	0	0	1	OTU000369	0	1	1	1
OTU000370	0	0	0	1	OTU000370	0	0	0	0	OTU000370	0	1	0	0	OTU000370	0	0	0	1	OTU000370	0	0	0	0	OTU000370	0	1	0	0
OTU000371	0	0	0	0	OTU000371	0	0	0	0	OTU000371	0	1	0	0	OTU000371	0	0	0	0	OTU000371	0	0	0	0	OTU000371	0	1	0	0
OTU000372	0	0	0	0	OTU000372	0	0	0	0	OTU000372	0	1	0	0	OTU000372	0	0	0	0	OTU000372	0	0	0	0	OTU000372	0	1	0	0
OTU000373	0	0	0	0	OTU000373	1	0	0	0	OTU000373	1	1	0	0	OTU000373	0	0	0	0	OTU000373	1	0	0	0	OTU000373	1	1	0	0
OTU000374	0	0	0	0	OTU000374	0	0	0	0	OTU000374	1	1	0	0	OTU000374	0	0	0	0	OTU000374	0	0	0	0	OTU000374	1	1	0	0
OTU000375	0	0	0	0	OTU000375	0	0	0	0	OTU000375	0	1	0	0	OTU000375	0	0	0	0	OTU000375	0	0	0	0	OTU000375	0	1	0	0
OTU000376	0	0	0	0	OTU000376	1	0	0	0	OTU000376	1	1	0	0	OTU000376	0	0	0	0	OTU000376	1	0	0	0	OTU000376	1	1	0	0
OTU000377	0	0	0	0	OTU000377	0	0	0	0	OTU000377	0	1	0	0	OTU000377	0	0	0	0	OTU000377	0	0	0	0	OTU000377	0	1	0	0
OTU000378	0	0	0	0	OTU000378	0	0	0	0	OTU000378	0	1	0	0	OTU000378	0	0	0	0	OTU000378	0	0	0	0	OTU000378	0	1	0	0
OTU000379	0	0	0	1	OTU000379	0	0	1	0	OTU000379	0	0	1	0	OTU000379	0	0	0	1	OTU000379	0	0	1	0	OTU000379	0	0	1	0
OTU000380	0	0	0	0	OTU000380	0	0	0	0	OTU000380	0	1	1	1	OTU000380	0	0	0	0	OTU000380	0	0	0	0	OTU000380	0	1	1	1
OTU000381	0	0	0	0	OTU000381	1	0	0	0	OTU000381	1	1	0	0	OTU000381	0	0	0	0	OTU000381	1	0	0	0	OTU000381	1	1	0	0
OTU000382	0	0	0	0	OTU000382	0	0	1	1	OTU000382	0	0	0	0	OTU000382	0	0	0	0	OTU000382	0	0	1	1	OTU000382	0	0	0	0
OTU000383	0	0	0	1	OTU000383	0	0	0	0	OTU000383	0	1	1	0	OTU000383	0	0	0	1	OTU000383	0	0	0	0	OTU000383	0	1	1	0
OTU000384	0	0	0	0	OTU000384	1	0	0	0	OTU000384	0	1	1	0	OTU000384	0	0	0	0	OTU000384	1	0	0	0	OTU000384	0	1	1	0
OTU000385	0	1	0	0	OTU000385	0	0	0	0	OTU000385	0	1	0	0	OTU000385	0	1	0	0	OTU000385	0	0	0	0	OTU000385	0	1	0	0
OTU000386	0	0	0	0	OTU000386	1	0	0	0	OTU000386	0	1	1	0	OTU000386	0	0	0	0	OTU000386	1	0	0	0	OTU000386	0	1	1	0
OTU000387	0	0	0	0	OTU000387	0	0	0	0	OTU000387	0	1	0	0	OTU000387	0	0	0	0	OTU000387	0	0	0	0	OTU000387	0	1	0	0
OTU000388	0	0	0	0	OTU000388	0	0	0	0	OTU000388	0	1	0	0	OTU000388	0	0	0	0	OTU000388	0	0	0	0	OTU000388	0	1	0	0
OTU000389	0	0	1	1	OTU000389	0	0	0	0	OTU000389	0	1	0	0	OTU000389	0	0	1	1	OTU000389	0	0	0	0	OTU000389	0	1	0	0
OTU000390	0	1	1	0	OTU000390	1	1	1	0	OTU000390	1	1	0	0	OTU000390	0	1	1	0	OTU000390	1	1	1	0	OTU000390	1	1	0	0
OTU000391	0	0	1	0	OTU000391	0	0	0	0	OTU000391	0	1	0	0	OTU000391	0	0	1	0	OTU000391	0	0	0	0	OTU000391	0	1	0	0
OTU000392	0	0	1	0	OTU000392	1	0	0	0	OTU000392	0	1	0	0	OTU000392	0	0	1	0	OTU000392	1	0	0	0	OTU000392	0	1	0	0
OTU000393	0	0	0	0	OTU000393	0	0	0	0	OTU000393	0	1	0	0	OTU000393	0	0	0	0	OTU000393	0	0	0	0	OTU000393	0	1	0	0
OTU000394	0	0	0	0	OTU000394	0	0	0	0	OTU000394	1	1	0	0	OTU000394	0	0	0	0	OTU000394	0	0	0	0	OTU000394	1	1	0	0
OTU000395	0	0	0	0	OTU000395	0	0	0	0	OTU000395	0	1	0	0	OTU000395	0	0	0	0	OTU000395	0	0	0	0	OTU000395	0	1	0	0
OTU000396	0	0	0	0	OTU000396	0	0	1	0	OTU000396	0	0	1	0	OTU000396	0	0	0	0	OTU000396	0	0	1	0	OTU000396	0	0	1	0
OTU000397	0	1	0	0	OTU000397	0	0	0	0	OTU000397	0	1	0	0	OTU000397	0	1	0	0	OTU000397	0	0	0	0	OTU000397	0	1	0	0
OTU000398	0	0	0	0	OTU000398	0	0	0	0	OTU000398	0	1	0	0	OTU000398	0	0	0	0	OTU000398	0	0	0	0	OTU000398	0	1	0	0
OTU000399	0	0	0	0	OTU000399	0	0	0	0	OTU000399	0	1	0	0	OTU000399	0	0	0	0	OTU000399	0	0	0	0	OTU000399	0	1	0	0
OTU000400	0	1	0	0	OTU000400	0	0	0	0	OTU000400	0	1	0	0	OTU000400	0	1	0	0	OTU000400	0	0	0	0	OTU000400	0	1	0	0
OTU000401	0	0	0	0	OTU000401	0	0	0	0	OTU000401	0	1	0	1	OTU000401	0	0	0	0	OTU000401	0	0	0	0	OTU000401	0	1	0	1
OTU000402	0	0	0	0	OTU000402	1	0	0	0	OTU000402	0	1	0	0	OTU000402	0	0	0	0	OTU000402	1	0	0	0	OTU000402	0	1	0	0
OTU000403	0	0	0	0	OTU000403	0	0	0	0	OTU000403	0	1	0	0	OTU000403	0	0	0	0	OTU000403	0	0	0	0	OTU000403	0	1	0	0
OTU000404	0	0	0	0	OTU000404	0	0	0	0	OTU000404	0	1	0	0	OTU000404	0	0	0	0	OTU000404	0	0	0	0	OTU000404	0	1	0	0
OTU000405	0	0	0	0	OTU000405	0	0	0	0	OTU000405	0	1	0	0	OTU000405	0	0	0	0	OTU000405	0	0	0	0	OTU000405	0	1	0	0
OTU000406	1	0	0	0	OTU000406	0	0	0	0	OTU000406	1	1	0	0	OTU000406	1	0	0	0	OTU000406	0	0	0	0	OTU000406	1	1	0	0
OTU000407	0	0	0	0	OTU000407	0	0	0	0	OTU000407	0	1	0	0	OTU000407	0	0	0	0	OTU000407	0	0	0	0	OTU000407	0	1	0	0
OTU000408	0	0	0	0	OTU000408	0	0	0	0	OTU000408	0	1	0	0	OTU000408	0	0	0	0	OTU000408	0	0	0	0	OTU000408	0	1	0	0
OTU000409	0	0	0	0	OTU000409	0	0	0	0	OTU000409	1	1	0	0	OTU000409	0	0	0	0	OTU000409	0	0	0	0	OTU000409	1	1	0	0
OTU000410	1	1	0	1	OTU000410	1	1	0	0	OTU000410	1	1	0	0	OTU000410	1	1	0	1	OTU000410	1	1	0	0	OTU000410	1	1	0	0
OTU000411	0	0	1	0	OTU000411	0	0	0	0	OTU000411	0	1	0	0	OTU000411	0	0	1	0	OTU000411	0	0	0	0	OTU000411	0	1	0	0
OTU000412	0	0	0	0	OTU000412	0	0	0	1	OTU000412	0	1	1	1	OTU000412	0	0	0	0	OTU000412	0	0	0	1	OTU000412	0	1	1	1
[truncated: 539 more rows]

## Sheet: Figure3_core_micro
Top_core					Bottom_core					Root_core
[truncated: 23 more rows]

[truncated: 13 more sheets: Figure4_bacteriaOTU, Figure4_fungiOTU, Figure4_hormone, Figure4_Mantel_test_results, Figure5, Figure6-edge, Figure6-node, Bacteria_OTU_abundance, Fungi_OTU_abundance, Alpha_diversity, Hormone_concentrations, Gene_expression, gene_function]
